# Supplementary material for: Velvet Family Protein FpVelB Affects Virulence in Association with Secondary Metabolism in Fusarium pseudograminearum
Source: Cells. 2024 May 30;13(11):950. doi: 10.3390/cells13110950 (PMC11171821; doi:10.3390/cells13110950)
Supplement: Supplementary file 1 [file cells-13-00950-s001.zip]

Archive with 6 entries (6 files):
- Figure S1.tif
- Figure S2.tif
- Table S1.xlsx
- Table S2.xls
- Table S3.xls
- Table S4.xls
