# Supplementary material for: Velvet Family Protein FpVelB Affects Virulence in Association with Secondary Metabolism in Fusarium pseudograminearum
Source: Cells. 2024 May 30;13(11):950. doi: 10.3390/cells13110950 (PMC11171821; doi:10.3390/cells13110950)
Supplement: Supplementary file 1 [file cells-13-00950-s001.zip › Table S1.xlsx]

## Sheet: Sheet1
Table S1. Primers used for deletion , complementation and gene expression
PCR primers used for deletion and complementation
Primer name	Sequence(5'-3')
FpVelB-1F	AGTGGCACAGGAGGGAGA
FpVelB-2R	TTGACCTCCACTAGCTCCAGCCAAGCCGGGAGGGTGATAGGACGA
FpVelB-7F	TCTGCTCCGTAGTGGGTC
FpVelB-3F	GAATAGAGTAGATGCCGACCGCGGGTTAGCATTATACCCGCAAGA
FpVelB-4R	TAAGAAGCCACGTCCAGT
FpVelB-8R	GTCCTCGTGATGTCGTTATT
FpVelB-5F	TTGGTTGAAACAGAAGCGATAA
FpVelB-6R	CTGGCTAAAGCACGAGGC
FpVelB-CF	CGACTCACTATAGGGCGAATTGGGTACTCAAATTGGAGTGGCACAGGAGGGAGA
FpVelB-CR	CACCACCCCGGTGAACAGCTCCTCGCCCTTGCTCACGTTCTGATCGTACATCATCTCT
FpPKS11-1F	ACAGGTCGAGGGCAAGAG
FpPKS11-2R	TTGACCTCCACTAGCTCCAGCCAAGCCGAGCTGGTTTATTATGAGGATT
FpPKS11-7F	CAACGCCTACTTCCCAGAC
FpPKS11-3F	GAATAGAGTAGATGCCGACCGCGGGTTATTAAACGGCTATCTCGG
FpPKS11-4R	GCTATCACGCTCTTATTCTG
FpPKS11-8R	AAAGCCTTCAAAGCCTCC
FpPKS11-5F	CGCTGGCTATGCTGGTAT
FpPKS11-6R	GACGGTGGGATGGAGATG
FpPKS11-CF	CGACTCACTATAGGGCGAATTGGGTACTCAAATTGGCCAAACCAGGCATTACCC
FpPKS11-CR	CACCACCCCGGTGAACAGCTCCTCGCCCTTGCTCACTGTGCTGCCAAATACATGTT
HYG/F	GGCTTGGCTGGAGCTAGTGGAGGTCAA
HYG/R	GAACCCGCGGTCGGCATCTACTCTAT
H850	TTGTCCGTCAGGACATTGTT
H852	AACTCACCGCGACGTCTGTC
H855R	GCTGATCTGACCAGTTGC
H856F	GTCGATGCGACGCAATCGT
Primers used for DEGs and SM genes expression
Primer name	Sequence(5'-3')
FPSE_02814Q-F	TGCGGTTGAGCATGTTTACC
FPSE_02814Q-R	TGAGCGACAGTTGCAAAAGC
FPSE_03468Q-F	TGTCAAGCCAGTGCCAAAAG
FPSE_03468Q-R	TTTGGCGACTGATGACTTGC
FPSE_03746Q-F	TTGCATTCGCCCACATGTTG
FPSE_03746Q-R	TAGACTGGCACAACTCGTTCTC
FPSE_04519Q-F	ATCTGCACTCTGCCTTTTGC
FPSE_04519Q-R	AAGCAGGCATCGTCTTGTTG
FPSE_06340Q-F	TCGAAACAACATCCGCAAGC
FPSE_06340Q-R	TCATCTCGGCGAAACAATGC
FPSE_06897Q-F	TTCGCCGAATCCAATTCAGC
FPSE_06897Q-R	TGCTTGCAACTTCGATTCCG
FPSE_06981Q-F	ACAAAAGGCGACGTTGCTTC
FPSE_06981Q-R	TCGCTTCATCTGCAAATGGC
FPSE_08023Q-F	ACATCCACTTTGCCTTTGCC
FPSE_08023Q-R	ATGAATTGCTCACGGGTAGC
FPSE_10080Q-F	ATTCAACGGCGAGTTTTGGG
FPSE_10080Q-R	TTGCCACGGTAAATCACAGC
FPSE_10338Q-F	ACGTTGTTGGCGACACTTTC
FPSE_10338Q-R	AGATGCCGAACTTGGTGTTG
TRI5Q-F	ATACAGTTGGGCAAAGGTG
TRI5Q-R	TCAGCATAGCAGGATAAGGA
FPSE_11355Q-F	TCGCCAGTACTTCTGAAGTGAC
FPSE_11355Q-R	TTTGTCAACGGCACCAAAGC
FPSE_11356Q-F	TGAGCACAACCAATGGCTTG
FPSE_11356Q-R	TGTTGCTGCGGAAAGTGTAG
FPSE_11357Q-F	AATTGTGGCTGCGATTGAGG
FPSE_11357Q-R	AAAGTGTTCCAGCCAGAAGC
FPSE_11358Q-F	ATTGCTGGAGAGAAGCTTGC
FPSE_11358Q-R	TGTTGTCGGACACGCAATTC
FPSE_11359Q-F	TTGCCCTTGTCGACTTCAAC
FPSE_11359Q-R	CGACGGCATTTTTGCATGAC
FPSE_11360Q-F	ATGCAGGCTATCTCGTTCTCG
FPSE_11360Q-R	ATGTCGGCAAACGTTGTGTG
FPSE_11361Q-F	TGTCGGTTACGCAATCAAGC
FPSE_11361Q-R	TTCCTGCTTCGTTGCTTTGC
FPSE_11362Q-F	TGTGGCTTCAGCTTTGTTCG
FPSE_11362Q-R	AAACGGCAACTCCAAGCTTG
FPSE_11363Q-F	ACTTGGAACTTGCACAACGC
FPSE_11363Q-R	TTTGCACCAGCGTAGTTCAC
FPSE_11364Q-F	TTGGGGACATTTTGGAGCAC
FPSE_11364Q-R	AGCTCGCTCGTCAAAACTTG
FPSE_11365Q-F	TTCTCGAAAAGCGCGGAATC
FPSE_11365Q-R	TACAAGTTGCTGCCCACAAC
FPSE_11366Q-F	TTGCTCTAGCGCAAGTCAAC
FPSE_11366Q-R	TCCACAGCGCAATTTTCGAG
FPSE_11367Q-F	AAATAACGCTCGCGCTTTCC
FPSE_11367Q-R	GCAAGCCAGAACATAACCTGTG
FPSE_11368Q-F	TTGTTGCCTTGTGGTTCGTC
FPSE_11368Q-R	TGCTTGTTGACATGCTCCAC
FPSE_11369Q-F	ATCAATGCCGGACTGCAAAG
FPSE_11369Q-R	AGCCAAAACTGCCAGCATTG
FPSE_11370Q-F	ATCATTCGGCCATGTTTCGC
FPSE_11370Q-R	CATTACGATGGCAACCGAGTTG
FPSE_11371Q-F	TCAAGATGCCTTCCAACGTC
FPSE_11371Q-R	TTCATGTCAACACGCAGACC
FPSE_11372Q-F	AGGCATTGAGAGAGCTGTGATC
FPSE_11372Q-R	ACAAGAACGCGGAATTTGCC
FPSE_11373Q-F	TTCGCGCTTCATAACACCAG
FPSE_11373Q-R	ATCGTTTCCACCGTCTTTGC
FPSE_11374Q-F	TGCAATCCACCTCGCAATTC
FPSE_11374Q-R	AGCGAGGCACAATGATTTGC
Fp-TUB-F	CTTACGGCGACCTGAACTACCTTG
Fp-TUB-R	AGCGAATCCGACCATGAAGAAGTG
