# Supplementary material for: Velvet Family Protein FpVelB Affects Virulence in Association with Secondary Metabolism in Fusarium pseudograminearum
Source: Cells. 2024 May 30;13(11):950. doi: 10.3390/cells13110950 (PMC11171821; doi:10.3390/cells13110950)
Supplement: Supplementary file 1 [file cells-13-00950-s001.zip › Table S2.xls]

Gene id	MeanTPM (A)	MeanTPM (C)	log2FoldChange	pValue	qValue	result	CDD	PFAM	KEGG	KOG	Swissprot	GO	NR	NT
TRINITY_DN5537_c0_g1	220.8058797	750.44291	-1.764963734	3.51E-06	7.39E-05	down	cd05380, CAP_euk, Eukaryotic CAP (cysteine-rich secretory proteins, antigen 5, and pathogenesis-related 1 proteins) domain proteins. The CAP (cysteine-rich secretory proteins, antigen 5, and pathogenesis-related 1 proteins) domain is found mainly in eukaryotes. This family includes plant pathogenesis-related protein 1 (PR-1), cysteine-rich secretory proteins (CRISPs), glioma pathogenesis-related …	pfam00188, CAP, Cysteine-rich secretory protein family. This is a large family of cysteine-rich secretory proteins, antigen 5, and pathogenesis-related 1 proteins (CAP) that are found in a wide range of organisms, including prokaryotes and non-vertebrate eukaryotes, The nine subfamilies of the mammalian CAP 'super'family include: the human glioma pathogenesis-related 1 (GLIPR1), Golgi associated …	-	KOG3017, KOG3017, KOG3017, Defense-related protein containing SCP domain [Function unknown]. 2.19e-17	sp|D4B327|PRY1_ARTBC Probable pathogenesis-related protein ARB_02861 OS=Arthroderma benhamiae (strain ATCC MYA-4681 / CBS 112371) GN=ARB_02861 PE=3 SV=2 1.88e-27	-	CAF3632046.1 unnamed protein product, partial [Fusarium graminearum] >CAG1990846.1 unnamed protein product, partial [Fusarium graminearum] 5.90e-263	Fusarium graminearum strain FG-12 chromosome 4 0.0
TRINITY_DN7507_c0_g1	0.019997567	1.250651367	-5.966711406	0.000914516	0.009070217	down	-	-	-	-	sp|Q44091|SNDH_GLULI L-sorbosone dehydrogenase OS=Gluconacetobacter liquefaciens PE=4 SV=1 1.55e-09	-	XP_009258007.1 hypothetical protein FPSE_06614 [Fusarium pseudograminearum CS3096] >EKJ73190.1 hypothetical protein FPSE_06614 [Fusarium pseudograminearum CS3096] >KAF0638927.1 hypothetical protein FPSE5266_06614 [Fusarium pseudograminearum] 9.63e-313	Fusarium pseudograminearum CS3096 hypothetical protein partial mRNA 0.0
TRINITY_DN5168_c0_g1	0.373294333	1.721727	-2.205470891	0.006657789	0.045551689	down	cd04190, Chitin_synth_C, C-terminal domain of Chitin Synthase catalyzes the incorporation of GlcNAc from substrate UDP-GlcNAc into chitin. Chitin synthase, also called UDP-N-acetyl-D-glucosamine:chitin 4-beta-N-acetylglucosaminyltransferase, catalyzes the incorporation of GlcNAc from substrate UDP-GlcNAc into chitin, which is a linear homopolymer of GlcNAc residues formed by covalent beta-1,4 lin…	pfam03142, Chitin_synth_2, Chitin synthase. Members of this family are fungal chitin synthase EC:2.4.1.16 enzymes. They catalyze chitin synthesis as follows: UDP-N-acetyl-D-glucosamine + {(1,4)-(N-acetyl-beta-D-glucosaminyl)}(N) <=> UDP + {(1,4)-(N-acetyl-beta-D-glucosaminyl)}(N+1). 1.32e-27	K00698-ko00520 Amino sugar and nucleotide sugar metabolism	KOG2571, KOG2571, KOG2571, Chitin synthase/hyaluronan synthase (glycosyltransferases) [Cell wall/membrane/envelope biogenesis]. 2.78e-11	sp|P30573|CHS3_CANAX Chitin synthase 3 OS=Candida albicans GN=CHS3 PE=3 SV=1 1.45e-27	-	KAF0639820.1 hypothetical protein FPSE5266_00711 [Fusarium pseudograminearum] 0.0	Fusarium pseudograminearum CS3096 hypothetical protein partial mRNA 0.0
TRINITY_DN9094_c0_g1	15.304147	2.945173333	2.377498187	0.005365845	0.038506816	up	-	-	-	-	-	-	UZP32456.1 hypothetical protein NXS19_000272 [Fusarium pseudograminearum] 5.59e-82	Fusarium pseudograminearum CS3096 hypothetical protein partial mRNA 4.65e-167
TRINITY_DN9532_c1_g2	418.5923667	1284.755429	-1.61787584	0.002921838	0.023281126	down	-	-	-	-	-	-	KAF0639904.1 hypothetical protein FPSE5266_08575 [Fusarium pseudograminearum] 4.58e-67	Fusarium graminearum strain FG-12 chromosome 1 0.0
TRINITY_DN7426_c0_g1	1.539404667	11.388713	-2.887160291	7.77E-08	2.33E-06	down	-	pfam07859, Abhydrolase_3, alpha/beta hydrolase fold. This catalytic domain is found in a very wide range of enzymes. 3.60e-18	-	KOG1515, KOG1515, KOG1515, Arylacetamide deacetylase [Defense mechanisms]. 9.34e-24	sp|P9WK87|NLHH_MYCTU Carboxylesterase NlhH OS=Mycobacterium tuberculosis (strain ATCC 25618 / H37Rv) GN=nlhH PE=1 SV=1 1.47e-26	-	XP_009256681.1 hypothetical protein FPSE_05288 [Fusarium pseudograminearum CS3096] >EKJ74538.1 hypothetical protein FPSE_05288 [Fusarium pseudograminearum CS3096] >KAF0642394.1 hypothetical protein FPSE5266_05288 [Fusarium pseudograminearum] 1.12e-221	Fusarium pseudograminearum strain Fp22-2 chromosome 2 0.0
TRINITY_DN8447_c1_g8	71.86096667	10.84556667	2.728102909	0.00084805	0.008500186	up	-	-	-	-	-	-	XP_009262602.1 hypothetical protein FPSE_11210 [Fusarium pseudograminearum CS3096] >EKJ68613.1 hypothetical protein FPSE_11210 [Fusarium pseudograminearum CS3096] >UZP44855.1 hypothetical protein NXS19_012667 [Fusarium pseudograminearum] 0.0	Fusarium pseudograminearum CS3096 hypothetical protein partial mRNA 0.0
TRINITY_DN8984_c0_g1	1.046706667	13.777018	-3.718334557	0.001609366	0.014228513	down	-	-	-	-	sp|P38680|MTR_NEUCR N amino acid transport system protein OS=Neurospora crassa (strain ATCC 24698 / 74-OR23-1A / CBS 708.71 / DSM 1257 / FGSC 987) GN=mtr PE=3 SV=2 1.52e-38	-	PTD11722.1 N amino acid transport system protein, partial [Fusarium culmorum] 0.0	Fusarium pseudograminearum CS3096 hypothetical protein partial mRNA 0.0
TRINITY_DN9422_c0_g1	85.25851	12.58200333	2.760482193	0.000122778	0.001638752	up	cd03194, GST_C_3, C-terminal, alpha helical domain of an unknown subfamily 3 of Glutathione S-transferases. Glutathione S-transferase (GST) C-terminal domain family, unknown subfamily 3; composed of uncharacterized proteins with similarity to GSTs. GSTs are cytosolic dimeric proteins involved in cellular detoxification by catalyzing the conjugation of glutathione (GSH) with a wide range of endoge…	-	-	-	-	-	UZP40138.1 hypothetical protein NXS19_007954 [Fusarium pseudograminearum] 0.0	Fusarium pseudograminearum strain Fp22-2 chromosome 2 0.0
TRINITY_DN1657_c0_g1	15.50809333	3.908944333	1.988170378	6.48E-05	0.000948499	up	-	-	-	-	-	-	UZP40520.1 hypothetical protein NXS19_008336 [Fusarium pseudograminearum] 7.94e-291	Fusarium pseudograminearum strain Fp22-2 chromosome 3 0.0
TRINITY_DN7930_c0_g1	2.175519	43.7396	-4.329508505	6.89E-08	2.10E-06	down	cd01833, XynB_like, SGNH_hydrolase subfamily, similar to Ruminococcus flavefaciens XynB. Most likely a secreted hydrolase with xylanase activity. SGNH hydrolases are a diverse family of lipases and esterases. The tertiary fold of the enzyme is substantially different from that of the alpha/beta hydrolase family and unique among all known hydrolases; its active site closely resembles the Ser-His-A…	-	-	-	sp|Q9RLB8|CESA_RUMFL Multidomain esterase OS=Ruminococcus flavefaciens GN=cesA PE=1 SV=1 2.27e-09	-	UZP43113.1 hypothetical protein NXS19_010929 [Fusarium pseudograminearum] 6.79e-166	Fusarium pseudograminearum strain Fp22-2 chromosome 3 0.0
TRINITY_DN9482_c0_g1	172.74642	23.76965833	2.861462741	1.64E-05	0.000286734	up	cd05251, NmrA_like_SDR_a, NmrA (a transcriptional regulator) and HSCARG (an NADPH sensor) like proteins, atypical (a) SDRs. NmrA and HSCARG like proteins. NmrA is a negative transcriptional regulator of various fungi, involved in the post-translational modulation of the GATA-type transcription factor AreA. NmrA lacks the canonical GXXGXXG NAD-binding motif and has altered residues at the catalyti…	pfam05368, NmrA, NmrA-like family. NmrA is a negative transcriptional regulator involved in the post-translational modification of the transcription factor AreA. NmrA is part of a system controlling nitrogen metabolite repression in fungi. This family only contains a few sequences as iteration results in significant matches to other Rossmann fold families. 2.45e-22	-	KOG1502, KOG1502, KOG1502, Flavonol reductase/cinnamoyl-CoA reductase [Defense mechanisms]. 3.48e-09	sp|Q5ZID0|NMRL1_CHICK NmrA-like family domain-containing protein 1 OS=Gallus gallus GN=NMRAL1 PE=2 SV=1 2.01e-21	-	KAF0639041.1 hypothetical protein FPSE5266_06086 [Fusarium pseudograminearum] 0.0	Fusarium pseudograminearum strain Fp22-2 chromosome 2 0.0
TRINITY_DN12185_c0_g1	137.7416667	31.9494	2.108104296	3.43E-05	0.000549044	up	cd06186, NOX_Duox_like_FAD_NADP, NADPH oxidase (NOX) catalyzes the generation of reactive oxygen species (ROS) such as superoxide and hydrogen peroxide. ROS were originally identified as bactericidal agents in phagocytes, but are now also implicated in cell signaling and metabolism. NOX has a 6-alpha helix heme-binding transmembrane domain fused to a flavoprotein with the nucleotide binding domai…	pfam08030, NAD_binding_6, Ferric reductase NAD binding domain. 2.10e-07	-	-	sp|P36033|FRE2_YEAST Ferric/cupric reductase transmembrane component 2 OS=Saccharomyces cerevisiae (strain ATCC 204508 / S288c) GN=FRE2 PE=1 SV=1 1.11e-24	-	XP_009252062.1 hypothetical protein FPSE_00667 [Fusarium pseudograminearum CS3096] >EKJ79066.1 hypothetical protein FPSE_00667 [Fusarium pseudograminearum CS3096] 0.0	Fusarium pseudograminearum strain Fp22-2 chromosome 1 0.0
TRINITY_DN7627_c0_g2	6.720236667	2.318479634	1.535332987	0.001387988	0.012697469	up	cd18808, SF1_C_Upf1, C-terminal helicase domain of Upf1-like family helicases. The Upf1-like helicase family includes UPF1, HELZ, Mov10L1, Aquarius, IGHMBP2 (SMUBP2), and similar proteins. They are DEAD-like helicases belonging to superfamily (SF)1, a diverse family of proteins involved in ATP-dependent RNA or DNA unwinding. Similar to SF2 helicases, SF1 helicases do not form toroidal structures …	pfam13087, AAA_12, AAA domain. This family of domains contain a P-loop motif that is characteristic of the AAA superfamily. Many of the proteins in this family are conjugative transfer proteins. 1.10e-09	K14326-ko03015 mRNA surveillance pathway;ko03013 RNA transport	KOG1802, KOG1802, KOG1802, RNA helicase nonsense mRNA reducing factor (pNORF1) [RNA processing and modification]. 4.58e-16	sp|O94387|YGSA_SCHPO Uncharacterized ATP-dependent helicase C29A10.10c OS=Schizosaccharomyces pombe (strain 972 / ATCC 24843) GN=SPBC29A10.10c PE=3 SV=1 3.65e-14	-	UZP37584.1 hypothetical protein NXS19_005400 [Fusarium pseudograminearum] 0.0	Fusarium pseudograminearum strain Fp22-2 chromosome 2 0.0
TRINITY_DN5671_c0_g1	2.342293333	7.489746667	-1.676995161	0.003138443	0.024721102	down	-	pfam00331, Glyco_hydro_10, Glycosyl hydrolase family 10. 4.23e-98	-	-	sp|I1S3T9|XYNC_GIBZE Endo-1,4-beta-xylanase C OS=Gibberella zeae (strain PH-1 / ATCC MYA-4620 / FGSC 9075 / NRRL 31084) GN=XYLC PE=1 SV=1 0.0	-	QPC80442.1 hypothetical protein HYE68_011194 [Fusarium pseudograminearum] >UZP43427.1 hypothetical protein NXS19_011243 [Fusarium pseudograminearum] 6.42e-236	Fusarium graminearum PH-1 endo-1,4-beta-xylanase precursor mRNA 0.0
TRINITY_DN6926_c0_g1	0.496107	6.379017667	-3.684611055	0.000128398	0.001698574	down	-	-	K00480-ko00621 Dioxin degradation;ko00624 Polycyclic aromatic hydrocarbon degradation;ko00626 Naphthalene degradation;ko01220 Degradation of aromatic compounds	KOG2614, KOG2614, KOG2614, Kynurenine 3-monooxygenase and related flavoprotein monooxygenases [Energy production and conversion, General function prediction only]. 6.41e-06	sp|P86491|6HN3M_PSEFL 6-hydroxynicotinate 3-monooxygenase OS=Pseudomonas fluorescens PE=1 SV=1 1.89e-21	-	UZP36262.1 hypothetical protein NXS19_004078 [Fusarium pseudograminearum] 1.32e-312	Fusarium graminearum PH-1 hypothetical protein partial mRNA 0.0
TRINITY_DN2483_c0_g1	0.346007667	22.31019	-6.010754985	1.73E-14	1.78E-12	down	cd02878, GH18_zymocin_alpha, Zymocin, alpha subunit. Zymocin is a heterotrimeric enzyme that inhibits yeast cell cycle progression. The zymocin alpha subunit has a chitinase activity that is essential for holoenzyme action from the cell exterior while the gamma subunit contains the intracellular toxin responsible for G1 phase cell cycle arrest. The zymocin alpha and beta subunits are thought to a…	pfam00704, Glyco_hydro_18, Glycosyl hydrolases family 18. 3.27e-39	-	KOG2806, KOG2806, KOG2806, Chitinase [Carbohydrate transport and metabolism]. 8.84e-28	sp|P09805|KTXA_KLULA Killer toxin subunits alpha/beta OS=Kluyveromyces lactis (strain ATCC 8585 / CBS 2359 / DSM 70799 / NBRC 1267 / NRRL Y-1140 / WM37) PE=1 SV=1 2.32e-48	-	RGP59662.1 class v [Fusarium longipes] 0.0	-
TRINITY_DN13929_c0_g1	0.0001	21.14218667	-17.68976507	1.07E-12	8.57E-11	down	-	pfam01083, Cutinase, Cutinase. 2.97e-23	-	-	sp|Q8X1P1|CUTI_BLUGH Cutinase OS=Blumeria graminis f. sp. hordei GN=CUT1 PE=3 SV=1 6.88e-44	-	KAF0637158.1 hypothetical protein FPSE5266_20308 [Fusarium pseudograminearum] >UZP45202.1 hypothetical protein NXS19_013014 [Fusarium pseudograminearum] 3.31e-168	Fusarium pseudograminearum strain Fp22-2 chromosome 4 8.34e-54
TRINITY_DN7455_c0_g1	385.1529467	44.29597833	3.120183836	5.80E-08	1.80E-06	up	cd17364, MFS_PhT, Inorganic Phosphate Transporter of the Major Facilitator Superfamily of transporters. This subfamily is composed of predominantly fungal and plant high-affinity inorganic phosphate transporters (PhT or PiPT), which are involved in the uptake, translocation, and internal transport of inorganic phosphate. They also function in sensing external phosphate levels as transceptors. Pho…	pfam00083, Sugar_tr, Sugar (and other) transporter. 1.54e-09	-	KOG0252, KOG0252, KOG0252, Inorganic phosphate transporter [Inorganic ion transport and metabolism]. 1.36e-81	sp|Q7RVX9|PHO5_NEUCR Repressible high-affinity phosphate permease OS=Neurospora crassa (strain ATCC 24698 / 74-OR23-1A / CBS 708.71 / DSM 1257 / FGSC 987) GN=pho-5 PE=1 SV=2 0.0	GO:0003674, molecular_function;GO:0005215, transporter activity;GO:0005315, inorganic phosphate transmembrane transporter activity;GO:0005575, cellular_component;GO:0005623, cell;GO:0005886, plasma membrane;GO:0005887, integral component of plasma membrane;GO:0006810, transport;GO:0006811, ion transport;GO:0006817, phosphate ion transport;GO:0006820, anion transport;GO:0008150, biological_process…	XP_009262439.1 hypothetical protein FPSE_11047 [Fusarium pseudograminearum CS3096] >EKJ68779.1 hypothetical protein FPSE_11047 [Fusarium pseudograminearum CS3096] >KAF0638397.1 hypothetical protein FPSE5266_11047 [Fusarium pseudograminearum] >PTD10614.1 Repressible high-affinity phosphate permease [Fusarium culmorum] >UZP45349.1 hypothetical protein NXS19_013161 [Fusarium pseudograminearum] 0.0	Fusarium pseudograminearum strain Fp22-2 chromosome 4 5.26e-117
TRINITY_DN3556_c0_g1	188.10677	70.312803	1.419692459	0.001426137	0.012994575	up	-	-	-	-	sp|Q5M880|PQLC1_RAT PQ-loop repeat-containing protein 1 OS=Rattus norvegicus GN=Pqlc1 PE=1 SV=2 3.99e-13	GO:0005575, cellular_component;GO:0005622, intracellular;GO:0005623, cell;GO:0005737, cytoplasm;GO:0005783, endoplasmic reticulum;GO:0012505, endomembrane system;GO:0016020, membrane;GO:0016021, integral component of membrane;GO:0031224, intrinsic component of membrane;GO:0043226, organelle;GO:0043227, membrane-bounded organelle;GO:0043229, intracellular organelle;GO:0043231, intracellular membra…	XP_009255482.1 hypothetical protein FPSE_04089 [Fusarium pseudograminearum CS3096] >EKJ75707.1 hypothetical protein FPSE_04089 [Fusarium pseudograminearum CS3096] >KAF0642959.1 hypothetical protein FPSE5266_04089 [Fusarium pseudograminearum] >UZP44394.1 hypothetical protein NXS19_012206 [Fusarium pseudograminearum] >CEG03057.1 unnamed protein product [Fusarium pseudograminearum CS3487] 2.63e-201	Fusarium pseudograminearum strain Fp22-2 chromosome 4 0.0
TRINITY_DN8221_c0_g1	5.37549	1.59836	1.749803885	0.000107125	0.001462516	up	-	pfam06985, HET, Heterokaryon incompatibility protein (HET). This family represents a conserved region approximately 150 residues long within various heterokaryon incompatibility proteins that seem to be restricted to ascomycete fungi. Genetic differences in specific het genes prevent a viable heterokaryotic fungal cell from being formed by the fusion of filaments from two different wild-type stra…	-	-	-	-	UZP40244.1 hypothetical protein NXS19_008060 [Fusarium pseudograminearum] 0.0	Fusarium pseudograminearum strain Fp22-2 chromosome 2 0.0
TRINITY_DN5428_c0_g1	0.2305354	4.013654	-4.121856047	0.000122113	0.001632301	down	-	-	K06035-ko00791 Atrazine degradation	-	sp|P22143|CYAH_MYRVE Cyanamide hydratase OS=Myrothecium verrucaria GN=CAH PE=1 SV=1 1.34e-131	-	UZP43016.1 hypothetical protein NXS19_010832 [Fusarium pseudograminearum] 1.53e-171	Fusarium pseudograminearum strain Fp22-2 chromosome 3 0.0
TRINITY_DN6594_c0_g1	6.35381	1.940543333	1.7111613	0.002495842	0.02056372	up	sd00045, ANK, ankyrin repeats. Ankyrin repeats are one of the most abundant repeat motifs, and generally function as scaffolds for protein-protein interactions in processes including cell cycle, transcriptional regulation, signal transduction, vesicular trafficking, and inflammatory response. Although predominantly found in eukaryotic proteins, they are also found in some bacterial and viral prot…	pfam12796, Ank_2, Ankyrin repeats (3 copies). 6.48e-06	-	KOG4177, KOG4177, KOG4177, Ankyrin [Cell wall/membrane/envelope biogenesis]. 2.60e-07	sp|G5E8K5|ANK3_MOUSE Ankyrin-3 OS=Mus musculus GN=Ank3 PE=1 SV=1 1.94e-08	-	XP_009254299.1 hypothetical protein FPSE_02905 [Fusarium pseudograminearum CS3096] >EKJ76907.1 hypothetical protein FPSE_02905 [Fusarium pseudograminearum CS3096] 0.0	Fusarium pseudograminearum CS3096 hypothetical protein partial mRNA 0.0
TRINITY_DN8592_c0_g3	185.842894	32.33928033	2.522724046	6.81E-05	0.00098868	up	-	-	-	-	-	-	KAF0634689.1 hypothetical protein FPSE5266_01897 [Fusarium pseudograminearum] 1.77e-250	Fusarium pseudograminearum strain Fp22-2 chromosome 2 0.0
TRINITY_DN13942_c0_g1	53.19372667	3.949509	3.751510899	0.000115805	0.001561966	up	-	-	-	-	-	-	UZP43349.1 hypothetical protein NXS19_011165 [Fusarium pseudograminearum] 2.78e-289	Fusarium pseudograminearum strain Fp22-2 chromosome 3 0.0
TRINITY_DN8326_c0_g1	3.96256	0.709062533	2.482448009	0.004360242	0.032353213	up	-	pfam09994, DUF2235, Uncharacterized alpha/beta hydrolase domain (DUF2235). This domain, found in various hypothetical bacterial proteins, has no known function. 4.50e-55	-	-	sp|P39992|YEC3_YEAST Uncharacterized protein YEL023C OS=Saccharomyces cerevisiae (strain ATCC 204508 / S288c) GN=YEL023C PE=4 SV=1 1.00e-13	-	XP_009253461.1 hypothetical protein FPSE_02067 [Fusarium pseudograminearum CS3096] >EKJ77569.1 hypothetical protein FPSE_02067 [Fusarium pseudograminearum CS3096] >KAF0636207.1 hypothetical protein FPSE5266_02067 [Fusarium pseudograminearum] 0.0	Fusarium pseudograminearum CS3096 hypothetical protein partial mRNA 0.0
TRINITY_DN7705_c0_g2	0.1849351	1.719621	-3.21699966	0.001436893	0.013041457	down	-	-	-	-	-	-	XP_009253626.1 hypothetical protein FPSE_02232 [Fusarium pseudograminearum CS3096] >EKJ77734.1 hypothetical protein FPSE_02232 [Fusarium pseudograminearum CS3096] >CEG02453.1 unnamed protein product [Fusarium pseudograminearum CS3427] 1.75e-272	Fusarium graminearum strain FG-12 chromosome 2 0.0
TRINITY_DN12457_c0_g1	0.523566333	9.455193333	-4.174662721	0.001018347	0.00984915	down	-	-	-	-	-	-	UZP46116.1 hypothetical protein NXS19_013928 [Fusarium pseudograminearum] 3.01e-205	Fusarium pseudograminearum strain Fp22-2 chromosome 4 0.0
TRINITY_DN8496_c0_g1	138.8710833	3.772896333	5.201929953	1.20E-22	3.36E-20	up	-	-	-	-	-	-	CAF3502491.1 unnamed protein product [Fusarium graminearum] >CAG1967795.1 unnamed protein product [Fusarium graminearum] >CAG1995095.1 unnamed protein product [Fusarium graminearum] 1.20e-192	Fusarium pseudograminearum strain Fp22-2 chromosome 2 0.0
TRINITY_DN9420_c0_g1	55.31822987	612.3354897	-3.468495404	4.04E-10	1.96E-08	down	cd05374, 17beta-HSD-like_SDR_c, 17beta hydroxysteroid dehydrogenase-like, classical (c) SDRs. 17beta-hydroxysteroid dehydrogenases are a group of isozymes that catalyze activation and inactivation of estrogen and androgens. SDRs are a functionally diverse family of oxidoreductases that have a single domain with a structurally conserved Rossmann fold (alpha/beta folding pattern with a central beta…	pfam00106, adh_short, short chain dehydrogenase. This family contains a wide variety of dehydrogenases. 1.03e-22	-	KOG1209, KOG1209, KOG1209, 1-Acyl dihydroxyacetone phosphate reductase and related dehydrogenases [Secondary metabolites biosynthesis, transport and catabolism]. 2.15e-52	sp|Q09851|AYR1_SCHPO NADPH-dependent 1-acyldihydroxyacetone phosphate reductase OS=Schizosaccharomyces pombe (strain 972 / ATCC 24843) GN=ayr1 PE=3 SV=2 9.53e-46	-	KAF0645773.1 hypothetical protein FPSE5266_00263 [Fusarium pseudograminearum] 1.85e-313	Fusarium pseudograminearum strain Fp22-2 chromosome 1 3.16e-49
TRINITY_DN5866_c0_g1	1.546163333	4.412967333	-1.513056337	0.00236377	0.019565552	down	-	-	-	-	-	-	XP_009261895.1 hypothetical protein FPSE_10503 [Fusarium pseudograminearum CS3096] >EKJ69339.1 hypothetical protein FPSE_10503 [Fusarium pseudograminearum CS3096] >KAF0640760.1 hypothetical protein FPSE5266_10503 [Fusarium pseudograminearum] 7.90e-194	Fusarium pseudograminearum strain Fp22-2 chromosome 4 5.79e-126
TRINITY_DN9047_c0_g1	30.45177382	87.16234871	-1.517178805	0.000660887	0.006874451	down	cd07489, Peptidases_S8_5, Peptidase S8 family domain, uncharacterized subfamily 5. gap in seq This family is a member of the Peptidases S8 or Subtilases serine endo- and exo-peptidase clan. They have an Asp/His/Ser catalytic triad similar to that found in trypsin-like proteases, but do not share their three-dimensional structure and are not homologous to trypsin. The stability of subtilases may b…	pfam00082, Peptidase_S8, Subtilase family. Subtilases are a family of serine proteases. They appear to have independently and convergently evolved an Asp/Ser/His catalytic triad, like that found in the trypsin serine proteases (see pfam00089). Structure is an alpha/beta fold containing a 7-stranded parallel beta sheet, order 2314567. 2.30e-08	-	KOG1558, KOG1558, KOG1558, Fe2+/Zn2+ regulated transporter [Inorganic ion transport and metabolism]. 1.24e-14	sp|P32804|ZRT1_YEAST Zinc-regulated transporter 1 OS=Saccharomyces cerevisiae (strain ATCC 204508 / S288c) GN=ZRT1 PE=1 SV=1 1.08e-21	-	XP_009252555.1 hypothetical protein FPSE_01160 [Fusarium pseudograminearum CS3096] >EKJ78672.1 hypothetical protein FPSE_01160 [Fusarium pseudograminearum CS3096] 0.0	Fusarium pseudograminearum CS3096 hypothetical protein partial mRNA 1.24e-23
TRINITY_DN6696_c0_g1	5.338341	17.35375033	-1.700784109	1.33E-05	0.000238152	down	cd17350, MFS_PTR2, Peptide transporter PTR2 of the Major Facilitator Superfamily of transporters. Fungal peptide transporter or permease PTR2 is a member of the proton-coupled oligopeptide transporter (POT) family of integral membrane proteins that mediate the cellular uptake of di/tripeptides and peptide-like drugs. It is a 12-transmembrane domain (TMD) integral membrane protein that translocate…	pfam00854, PTR2, POT family. The POT (proton-dependent oligopeptide transport) family all appear to be proton dependent transporters. 1.04e-35	-	KOG1237, KOG1237, KOG1237, H+/oligopeptide symporter [Amino acid transport and metabolism]. 9.77e-32	sp|Q9P380|PTR2_SCHPO Probable peptide transporter ptr2 OS=Schizosaccharomyces pombe (strain 972 / ATCC 24843) GN=ptr2 PE=1 SV=1 5.50e-130	-	XP_009254565.1 hypothetical protein FPSE_03171 [Fusarium pseudograminearum CS3096] >EKJ76621.1 hypothetical protein FPSE_03171 [Fusarium pseudograminearum CS3096] >KAF0641115.1 hypothetical protein FPSE5266_03171 [Fusarium pseudograminearum] >QPC73731.1 hypothetical protein HYE68_004483 [Fusarium pseudograminearum] 0.0	Fusarium pseudograminearum strain Fp22-2 chromosome 4 0.0
TRINITY_DN5500_c0_g1	0.0001	6.773089667	-16.04752647	2.23E-06	4.86E-05	down	cd12168, Mand_dh_like, D-Mandelate Dehydrogenase-like dehydrogenases. D-Mandelate dehydrogenase (D-ManDH), identified as an enzyme that interconverts benzoylformate and D-mandelate, is a D-2-hydroxyacid dehydrogenase family member that catalyzes the conversion of c3-branched 2-ketoacids. D-ManDH exhibits broad substrate specificities for 2-ketoacids with large hydrophobic side chains, particularl…	pfam02826, 2-Hacid_dh_C, D-isomer specific 2-hydroxyacid dehydrogenase, NAD binding domain. This domain is inserted into the catalytic domain, the large dehydrogenase and D-lactate dehydrogenase families in SCOP. N-terminal portion of which is represented by family pfam00389. 1.72e-21	-	KOG0069, KOG0069, KOG0069, Glyoxylate/hydroxypyruvate reductase (D-isomer-specific 2-hydroxy acid dehydrogenase superfamily) [Energy production and conversion]. 4.36e-30	sp|P53839|GOR1_YEAST Glyoxylate reductase 1 OS=Saccharomyces cerevisiae (strain ATCC 204508 / S288c) GN=GOR1 PE=1 SV=1 4.86e-29	-	XP_009257099.1 hypothetical protein FPSE_05706 [Fusarium pseudograminearum CS3096] >EKJ74121.1 hypothetical protein FPSE_05706 [Fusarium pseudograminearum CS3096] >KAF0638890.1 hypothetical protein FPSE5266_05706 [Fusarium pseudograminearum] >QPC78072.1 hypothetical protein HYE68_008824 [Fusarium pseudograminearum] 1.12e-249	Fusarium pseudograminearum strain Fp22-2 chromosome 1 0.0
TRINITY_DN7321_c0_g1	0.263588333	4.231796667	-4.004911887	6.96E-06	0.00013455	down	-	pfam03211, Pectate_lyase, Pectate lyase. 2.03e-70	-	-	sp|Q5ATC7|PLYH_EMENI Pectate lyase H OS=Emericella nidulans (strain FGSC A4 / ATCC 38163 / CBS 112.46 / NRRL 194 / M139) GN=plyH PE=1 SV=1 1.16e-68	GO:0000272, polysaccharide catabolic process;GO:0003674, molecular_function;GO:0003824, catalytic activity;GO:0005975, carbohydrate metabolic process;GO:0005976, polysaccharide metabolic process;GO:0008150, biological_process;GO:0008152, metabolic process;GO:0009056, catabolic process;GO:0009057, macromolecule catabolic process;GO:0009987, cellular process;GO:0010393, galacturonan metabolic proce…	UZP39119.1 hypothetical protein NXS19_006935 [Fusarium pseudograminearum] 1.74e-200	Fusarium pseudograminearum CS3096 hypothetical protein partial mRNA 0.0
TRINITY_DN5753_c0_g1	38.90039667	14.362174	1.43751072	0.00735844	0.049368811	up	-	pfam17111, Helo_like_N, Fungal N-terminal domain of STAND proteins. Helo_like is a family of predicted fungal STAND NTPases. The exact function is not known. 8.28e-48	-	-	-	-	XP_009262468.1 hypothetical protein FPSE_11076 [Fusarium pseudograminearum CS3096] >EKJ68745.1 hypothetical protein FPSE_11076 [Fusarium pseudograminearum CS3096] 1.17e-179	Fusarium pseudograminearum strain Fp22-2 chromosome 4 0.0
TRINITY_DN9540_c4_g2	43.44581333	1731.081587	-5.316312753	5.80E-10	2.72E-08	down	cd19542, CT_NRPS-like, Terminal Condensation (CT)-like domains of nonribosomal peptide synthetases (NRPSs). Unlike bacterial NRPS, which typically have specialized terminal thioesterase (TE) domains to cyclize peptide products, many fungal NRPSs employ a terminal condensation-like (CT) domain to produce macrocyclic peptidyl products (e.g. cyclosporine and echinocandin). Domains in this subfamily …	pfam00668, Condensation, Condensation domain. This domain is found in many multi-domain enzymes which synthesize peptide antibiotics. This domain catalyzes a condensation reaction to form peptide bonds in non- ribosomal peptide biosynthesis. It is usually found to the carboxy side of a phosphopantetheine binding domain (pfam00550). It has been shown that mutations in the HHXXXDG motif abolish act…	-	KOG2230, KOG2230, KOG2230, Predicted beta-mannosidase [Carbohydrate transport and metabolism]. 7.54e-09	sp|C0LRA7|EBDG_HYPVI Exo-beta-D-glucosaminidase OS=Hypocrea virens GN=gls1 PE=2 SV=1 0.0	-	UZP35087.1 hypothetical protein NXS19_002903 [Fusarium pseudograminearum] 0.0	Fusarium graminearum strain FG-12 chromosome 1 0.0
TRINITY_DN12147_c0_g1	0.0001	3.669763333	-15.1633994	0.002505263	0.020584532	down	-	pfam07338, DUF1471, Protein of unknown function (DUF1471). This family consists of several hypothetical Enterobacterial proteins of around 90 residues in length. Some members of this family are annotated as ydgH precursors and contain two copies of this region, one at the N-terminus and the other at the C-terminus. The function of this family is unknown. 7.63e-08	-	-	sp|P64614|YHCN_ECOLI Uncharacterized protein YhcN OS=Escherichia coli (strain K12) GN=yhcN PE=3 SV=1 9.95e-13	-	KAG6335906.1 hypothetical protein ID866_3187 [Astraeus odoratus] 6.54e-16	-
TRINITY_DN5050_c0_g1	0.564425667	25.23452	-5.48247124	7.16E-08	2.17E-06	down	-	-	-	-	sp|P54549|YQJL_BACSU Uncharacterized protein YqjL OS=Bacillus subtilis (strain 168) GN=yqjL PE=4 SV=1 2.15e-11	-	QPC74498.1 hypothetical protein HYE68_005250 [Fusarium pseudograminearum] 6.34e-224	Fusarium pseudograminearum strain Class2-1C chromosome 3 0.0
TRINITY_DN7977_c0_g1	8.920128667	108.8615402	-3.609286022	1.10E-17	1.76E-15	down	-	-	-	-	-	-	XP_009259694.1 hypothetical protein FPSE_08301 [Fusarium pseudograminearum CS3096] >EKJ71488.1 hypothetical protein FPSE_08301 [Fusarium pseudograminearum CS3096] >KAF0634888.1 hypothetical protein FPSE5266_08301 [Fusarium pseudograminearum] >UZP41671.1 hypothetical protein NXS19_009487 [Fusarium pseudograminearum] 6.32e-161	Fusarium pseudograminearum strain Fp22-2 chromosome 3 0.0
TRINITY_DN7489_c1_g1	0.018637267	0.847209667	-5.506456855	0.00045767	0.005047897	down	-	-	K01426-ko00627 Aminobenzoate degradation;ko00643 Styrene degradation;ko00360 Phenylalanine metabolism;ko00380 Tryptophan metabolism;ko00330 Arginine and proline metabolism	-	sp|Q12559|AMDS_ASPOR Acetamidase OS=Aspergillus oryzae (strain ATCC 42149 / RIB 40) GN=amdS PE=3 SV=2 2.77e-43	-	UZP39411.1 hypothetical protein NXS19_007227 [Fusarium pseudograminearum] 1.14e-176	Fusarium pseudograminearum strain Fp22-2 chromosome 2 3.01e-16
TRINITY_DN9237_c1_g1	266.3115194	76.21927262	1.804887089	0.00142997	0.01301505	up	cd05285, sorbitol_DH, Sorbitol dehydrogenase. Sorbitol and aldose reductase are NAD(+) binding proteins of the polyol pathway, which interconverts glucose and fructose. Sorbitol dehydrogenase is tetrameric and has a single catalytic zinc per subunit. Aldose reductase catalyzes the NADP(H)-dependent conversion of glucose to sorbital, and SDH uses NAD(H) in the conversion of sorbitol to fructose. N…	pfam13862, BCIP, p21-C-terminal region-binding protein. This family of p21-binding proteins is important as a modulator of p21 activity. The domain binds the C-terminal region of p21 in a ternary complex with CDK2, which results in inhibition of the kinase activity of CDK2. 7.46e-53	-	KOG0024, KOG0024, KOG0024, Sorbitol dehydrogenase [Secondary metabolites biosynthesis, transport and catabolism]. 2.58e-71	sp|Q7S8R5|MDV1_NEUCR Mitochondrial division protein 1 OS=Neurospora crassa (strain ATCC 24698 / 74-OR23-1A / CBS 708.71 / DSM 1257 / FGSC 987) GN=mdv1 PE=3 SV=2 0.0	-	UZP45811.1 hypothetical protein NXS19_013623 [Fusarium pseudograminearum] 0.0	Fusarium graminearum strain FG-12 chromosome 4 0.0
TRINITY_DN4729_c0_g1	0.071954667	8.277402333	-6.845946016	9.82E-07	2.29E-05	down	-	-	-	-	-	-	-	Fusarium pseudograminearum strain Fp22-2 chromosome 1 1.04e-61
TRINITY_DN7776_c0_g1	42.97436233	109.3226682	-1.347044438	0.002924831	0.023284258	down	-	pfam00743, FMO-like, Flavin-binding monooxygenase-like. This family includes FMO proteins, cyclohexanone mono-oxygenase and a number of different mono-oxygenases. 5.81e-09	-	KOG1399, KOG1399, KOG1399, Flavin-containing monooxygenase [Secondary metabolites biosynthesis, transport and catabolism]. 3.26e-07	sp|Q8SPQ7|FMO3_MACMU Dimethylaniline monooxygenase [N-oxide-forming] 3 OS=Macaca mulatta GN=FMO3 PE=2 SV=3 1.29e-12	-	UZP45683.1 hypothetical protein NXS19_013495 [Fusarium pseudograminearum] 0.0	Fusarium pseudograminearum CS3096 hypothetical protein partial mRNA 0.0
TRINITY_DN6187_c0_g1	0.039001333	1.097186667	-4.814141739	0.001155571	0.010882534	down	cd18833, GH43_PcXyl-like, Glycosyl hydrolase family 43 protein such as the bifunctional Phanerochaete chrysosporium xylosidase/arabinofuranosidase (Xyl;PcXyl). This glycosyl hydrolase family 43 (GH43) subgroup includes Phanerochaete chrysosporium BKM-F-1767 Xyl, a characterized bifunctional enzyme with beta-1,4-xylosidase (beta-D-xylosidase;xylan 1,4-beta-xylosidase; EC 3.2.1.37)/ alpha-L-arabino…	pfam04616, Glyco_hydro_43, Glycosyl hydrolases family 43. The glycosyl hydrolase family 43 contains members that are arabinanases. Arabinanases hydrolyze the alpha-1,5-linked L-arabinofuranoside backbone of plant cell wall arabinans. The structure of arabinanase Arb43A from Cellvibrio japonicus reveals a five-bladed beta-propeller fold. A long V-shaped groove, partially enclosed at one end, forms…	-	-	sp|A7LXT8|GH43A_BACO1 Non-reducing end alpha-L-arabinofuranosidase BoGH43A OS=Bacteroides ovatus (strain ATCC 8483 / DSM 1896 / JCM 5824 / NCTC 11153) GN=BACOVA_02654 PE=1 SV=1 5.23e-82	-	XP_009259393.1 hypothetical protein FPSE_08000 [Fusarium pseudograminearum CS3096] >EKJ71815.1 hypothetical protein FPSE_08000 [Fusarium pseudograminearum CS3096] 0.0	Fusarium pseudograminearum CS3096 hypothetical protein partial mRNA 0.0
TRINITY_DN7401_c0_g1	0.0001	7.397963333	-16.17484053	4.57E-08	1.45E-06	down	-	-	-	-	-	-	KAF0640554.1 hypothetical protein FPSE5266_10080 [Fusarium pseudograminearum] 4.34e-39	Fusarium pseudograminearum strain Fp22-2 chromosome 1 0.0
TRINITY_DN6934_c0_g1	248.3597183	72.681212	1.772776818	0.000321781	0.003718547	up	-	-	-	-	-	-	KAF0637066.1 hypothetical protein FPSE5266_06955 [Fusarium pseudograminearum] 0.0	Fusarium pseudograminearum strain Fp22-2 chromosome 1 0.0
TRINITY_DN6747_c0_g1	100.7845252	18.98870911	2.408060404	0.001162	0.010899963	up	-	-	-	-	-	-	UZP34639.1 hypothetical protein NXS19_002455 [Fusarium pseudograminearum] 7.32e-300	Fusarium pseudograminearum CS3096 hypothetical protein partial mRNA 0.0
TRINITY_DN16765_c0_g1	305.5963333	21.01722667	3.861983018	2.35E-07	6.37E-06	up	cd02878, GH18_zymocin_alpha, Zymocin, alpha subunit. Zymocin is a heterotrimeric enzyme that inhibits yeast cell cycle progression. The zymocin alpha subunit has a chitinase activity that is essential for holoenzyme action from the cell exterior while the gamma subunit contains the intracellular toxin responsible for G1 phase cell cycle arrest. The zymocin alpha and beta subunits are thought to a…	pfam00704, Glyco_hydro_18, Glycosyl hydrolases family 18. 1.00e-15	-	KOG4176, KOG4176, KOG4176, Uncharacterized conserved protein [Function unknown]. 4.21e-15	sp|P09805|KTXA_KLULA Killer toxin subunits alpha/beta OS=Kluyveromyces lactis (strain ATCC 8585 / CBS 2359 / DSM 70799 / NBRC 1267 / NRRL Y-1140 / WM37) PE=1 SV=1 2.81e-85	-	XP_009259416.1 hypothetical protein FPSE_08023 [Fusarium pseudograminearum CS3096] >EKJ71755.1 hypothetical protein FPSE_08023 [Fusarium pseudograminearum CS3096] 0.0	Fusarium graminearum strain FG-12 chromosome 4 0.0
TRINITY_DN2817_c0_g1	108.4786	8.301016667	3.707978613	1.06E-05	0.000195964	up	-	-	-	-	sp|P34209|YDCF_ECOLI Protein YdcF OS=Escherichia coli (strain K12) GN=ydcF PE=1 SV=3 1.32e-16	-	KAF0637663.1 hypothetical protein FPSE5266_11192 [Fusarium pseudograminearum] >UZP36442.1 hypothetical protein NXS19_004258 [Fusarium pseudograminearum] 4.25e-209	Fusarium pseudograminearum strain Fp22-2 chromosome 1 0.0
TRINITY_DN4455_c0_g1	27.58520667	8.218093333	1.747019169	0.00178379	0.015510317	up	cd12168, Mand_dh_like, D-Mandelate Dehydrogenase-like dehydrogenases. D-Mandelate dehydrogenase (D-ManDH), identified as an enzyme that interconverts benzoylformate and D-mandelate, is a D-2-hydroxyacid dehydrogenase family member that catalyzes the conversion of c3-branched 2-ketoacids. D-ManDH exhibits broad substrate specificities for 2-ketoacids with large hydrophobic side chains, particularl…	pfam02826, 2-Hacid_dh_C, D-isomer specific 2-hydroxyacid dehydrogenase, NAD binding domain. This domain is inserted into the catalytic domain, the large dehydrogenase and D-lactate dehydrogenase families in SCOP. N-terminal portion of which is represented by family pfam00389. 6.24e-34	K00015-ko00630 Glyoxylate and dicarboxylate metabolism	KOG0069, KOG0069, KOG0069, Glyoxylate/hydroxypyruvate reductase (D-isomer-specific 2-hydroxy acid dehydrogenase superfamily) [Energy production and conversion]. 1.48e-47	sp|O94574|YGDH_SCHPO Putative 2-hydroxyacid dehydrogenase C1773.17c OS=Schizosaccharomyces pombe (strain 972 / ATCC 24843) GN=SPBC1773.17c PE=3 SV=3 2.77e-76	-	CAF3509648.1 unnamed protein product [Fusarium graminearum] >CZS82234.1 unnamed protein product [Fusarium graminearum] 1.63e-251	Fusarium pseudograminearum strain Fp22-2 chromosome 2 3.64e-133
TRINITY_DN723_c0_g1	45.92222	12.446	1.883510236	0.000288334	0.003393322	up	-	pfam04750, Far-17a_AIG1, FAR-17a/AIG1-like protein. This family includes the hamster androgen-induced FAR-17a protein, and its human homolog, the AIG1 protein. The function of these proteins is unknown. This family also includes homologous regions from a number of other metazoan proteins. 2.95e-11	-	KOG3989, KOG3989, KOG3989, Beta-2-glycoprotein I [Extracellular structures]. 1.98e-08	sp|Q96WV4|YHU5_SCHPO UPF0641 membrane protein PJ4664.05 OS=Schizosaccharomyces pombe (strain 972 / ATCC 24843) GN=SPBPJ4664.05 PE=3 SV=2 5.21e-17	GO:0005575, cellular_component;GO:0005623, cell;GO:0012505, endomembrane system;GO:0044464, cell part	UZP43394.1 hypothetical protein NXS19_011210 [Fusarium pseudograminearum] 4.43e-144	Fusarium pseudograminearum strain Fp22-2 chromosome 3 0.0
TRINITY_DN4945_c0_g1	3.48444	44.70483333	-3.681432101	0.00115931	0.010894836	down	-	pfam06766, Hydrophobin_2, Fungal hydrophobin. This is a family of fungal hydrophobins that seems to be restricted to ascomycetes. These are small, moderately hydrophobic extracellular proteins that have eight cysteine residues arranged in a strictly conserved motif. Hydrophobins are generally found on the outer surface of conidia and of the hyphal wall, and may be involved in mediating contact an…	-	-	sp|Q9UVI4|THYD_CLAFS Trihydrophobin OS=Claviceps fusiformis GN=TH1 PE=1 SV=1 4.17e-14	-	XP_009262716.1 hypothetical protein FPSE_11324 [Fusarium pseudograminearum CS3096] >EKJ68316.1 hypothetical protein FPSE_11324 [Fusarium pseudograminearum CS3096] >KAF0644655.1 hypothetical protein FPSE5266_11324 [Fusarium pseudograminearum] >QPC76313.1 hypothetical protein HYE68_007065 [Fusarium pseudograminearum] >UZP34456.1 hypothetical protein NXS19_002272 [Fusarium pseudograminearum] 8.27e-65	Fusarium graminearum PH-1 hypothetical protein mRNA 0.0
TRINITY_DN9380_c0_g4	46.82811883	128.3194653	-1.454293047	0.000561429	0.006000187	down	cd11385, RagC_like, Rag GTPase, subfamily of Ras-related GTPases, includes Ras-related GTP-binding proteins C and D. RagC and RagD are closely related Rag GTPases (ras-related GTP-binding protein C and D) that constitute a unique subgroup of the Ras superfamily, and are functional homologs of Saccharomyces cerevisiae Gtr2. These domains form heterodimers with RagA or RagB, and similarly, Gtr2 dim…	pfam12896, ANAPC4, Anaphase-promoting complex, cyclosome, subunit 4. Apc4 is one of the larger of the subunits of the anaphase-promoting complex or cyclosome. This family represents the long domain downstream of the WD40 repeat/s that are present on the Apc4 subunits. The anaphase-promoting complex is a multiprotein subunit E3 ubiquitin ligase complex that controls segregation of chromosomes and …	K03351-ko04111 Cell cycle - yeast;ko04120 Ubiquitin mediated proteolysis;ko04113 Meiosis - yeast;ko04110 Cell cycle;ko04914 Progesterone-mediated oocyte maturation;ko04114 Oocyte meiosis	KOG3887, KOG3887, KOG3887, Predicted small GTPase involved in nuclear protein import [Intracellular trafficking, secretion, and vesicular transport]. 4.68e-98	sp|O74544|GTR2_SCHPO GTP-binding protein gtr2 OS=Schizosaccharomyces pombe (strain 972 / ATCC 24843) GN=gtr2 PE=3 SV=1 2.65e-99	GO:0000151, ubiquitin ligase complex;GO:0000152, nuclear ubiquitin ligase complex;GO:0005575, cellular_component;GO:0005622, intracellular;GO:0005623, cell;GO:0005634, nucleus;GO:0005680, anaphase-promoting complex;GO:0006508, proteolysis;GO:0006511, ubiquitin-dependent protein catabolic process;GO:0006807, nitrogen compound metabolic process;GO:0007088, regulation of mitotic nuclear division;GO:…	CAF3524789.1 unnamed protein product [Fusarium graminearum] >CAF3622500.1 unnamed protein product [Fusarium graminearum] >CAG2002322.1 unnamed protein product [Fusarium graminearum] >CAG2016647.1 unnamed protein product [Fusarium graminearum] 0.0	Fusarium pseudograminearum strain Fp22-2 chromosome 3 4.72e-15
TRINITY_DN4750_c0_g1	16.388786	6.829696	1.262815722	0.005575644	0.03977698	up	-	-	-	-	-	-	CZS73602.1 unnamed protein product [Fusarium graminearum] 0.0	Fusarium pseudograminearum strain Fp22-2 chromosome 4 0.0
TRINITY_DN8708_c0_g1	0.037575267	5.674872667	-7.238660868	4.31E-07	1.09E-05	down	cd08217, STKc_Nek2, Catalytic domain of the Serine/Threonine Kinase, Never In Mitosis gene A (NIMA)-related kinase 2. STKs catalyze the transfer of the gamma-phosphoryl group from ATP to serine/threonine residues on protein substrates. The Nek2 subfamily includes Aspergillus nidulans NIMA kinase, the founding member of the Nek family, which was identified in a screen for cell cycle mutants preven…	-	-	KOG0198, KOG0198, KOG0198, MEKK and related serine/threonine protein kinases [Signal transduction mechanisms]. 8.44e-12	sp|Q1ECX4|TLK2_DANRE Serine/threonine-protein kinase tousled-like 2 OS=Danio rerio GN=tlk2 PE=2 SV=2 3.99e-08	-	XP_009262770.1 hypothetical protein FPSE_11378 [Fusarium pseudograminearum CS3096] >EKJ68370.1 hypothetical protein FPSE_11378 [Fusarium pseudograminearum CS3096] 0.0	Fusarium pseudograminearum CS3096 hypothetical protein partial mRNA 0.0
TRINITY_DN8505_c0_g1	4.764715	14.49687733	-1.605280346	0.005673138	0.040233956	down	-	-	-	-	sp|M2SNN6|LAEA_COCH5 Secondary metabolism regulator LAE1 OS=Cochliobolus heterostrophus (strain C5 / ATCC 48332 / race O) GN=LAE1 PE=3 SV=1 9.49e-36	-	XP_009254230.1 hypothetical protein FPSE_02836 [Fusarium pseudograminearum CS3096] >EKJ76961.1 hypothetical protein FPSE_02836 [Fusarium pseudograminearum CS3096] 8.48e-185	Fusarium pseudograminearum CS3096 hypothetical protein partial mRNA 1.49e-27
TRINITY_DN4790_c0_g1	1.222711667	13.76702333	-3.493060517	0.001013636	0.009842624	down	-	-	-	-	-	-	XP_009257098.1 hypothetical protein FPSE_05705 [Fusarium pseudograminearum CS3096] >EKJ74120.1 hypothetical protein FPSE_05705 [Fusarium pseudograminearum CS3096] 0.0	Fusarium pseudograminearum strain Fp22-2 chromosome 1 0.0
TRINITY_DN9183_c1_g3	23.97547867	205.3286298	-3.098303278	2.50E-05	0.000419198	down	cd09620, CBM9_like_3, DOMON-like type 9 carbohydrate binding module. Family 9 carbohydrate-binding modules (CBM9) play a role in the microbial degradation of cellulose and hemicellulose (materials found in plants). The domain has previously been called cellulose-binding domain. The polysaccharide binding sites of CBMs with available 3D structure have been found to be either flat surfaces with int…	-	-	-	sp|D4B3R7|A3106_ARTBC Extracellular protein ARB_03106 OS=Arthroderma benhamiae (strain ATCC MYA-4681 / CBS 112371) GN=ARB_03106 PE=1 SV=1 1.07e-81	-	KAF0638118.1 hypothetical protein FPSE5266_20265 [Fusarium pseudograminearum] >UZP45381.1 hypothetical protein NXS19_013193 [Fusarium pseudograminearum] 4.56e-160	Fusarium pseudograminearum strain Fp22-2 chromosome 4 2.30e-11
TRINITY_DN9183_c1_g4	46.64486667	101.6909333	-1.124400831	0.002014601	0.017134634	down	-	-	-	-	-	-	EYB24982.1 hypothetical protein FG05_04463 [Fusarium graminearum] >KAI6773314.1 hypothetical protein HG531_000163 [Fusarium graminearum] >CAF3517584.1 unnamed protein product [Fusarium graminearum] >CAF3655768.1 unnamed protein product [Fusarium graminearum] >CAG1992411.1 unnamed protein product [Fusarium graminearum] 2.68e-172	Fusarium pseudograminearum strain Fp22-2 chromosome 2 0.0
TRINITY_DN6750_c0_g1	0.194356333	3.181690667	-4.033017554	0.001052979	0.01006455	down	-	-	-	-	-	-	XP_009262803.1 hypothetical protein FPSE_11411 [Fusarium pseudograminearum CS3096] >EKJ68403.1 hypothetical protein FPSE_11411 [Fusarium pseudograminearum CS3096] 3.80e-21	Fusarium pseudograminearum strain Fp22-2 chromosome 1 6.59e-44
TRINITY_DN7407_c0_g1	0.274815333	1.819028667	-2.726633873	0.002622937	0.021472601	down	-	pfam14498, Glyco_hyd_65N_2, Glycosyl hydrolase family 65, N-terminal domain. This domain represents a domain found to the N-terminus of the glycosyl hydrolase 65 family catalytic domain. 7.56e-38	-	-	sp|Q8L7W8|FUCO2_ARATH Alpha-L-fucosidase 2 OS=Arabidopsis thaliana GN=FUC95A PE=1 SV=1 9.49e-130	-	KAF0635218.1 hypothetical protein FPSE5266_12405 [Fusarium pseudograminearum] 0.0	Fusarium pseudograminearum strain Fp22-2 chromosome 3 0.0
TRINITY_DN7951_c0_g3	2.501783333	63.11901667	-4.657045974	3.97E-05	0.000622008	down	-	pfam11327, DUF3129, Protein of unknown function (DUF3129). This eukaryotic family of proteins has no known function. 3.78e-36	-	-	-	-	XP_009256455.1 hypothetical protein FPSE_05062 [Fusarium pseudograminearum CS3096] >EKJ74727.1 hypothetical protein FPSE_05062 [Fusarium pseudograminearum CS3096] >KAF0637010.1 hypothetical protein FPSE5266_05062 [Fusarium pseudograminearum] 3.86e-205	Fusarium pseudograminearum strain Fp22-2 chromosome 4 0.0
TRINITY_DN16879_c0_g1	0.371716333	297.8353333	-9.646097119	1.70E-39	1.52E-36	down	cd06450, DOPA_deC_like, DOPA decarboxylase family. This family belongs to pyridoxal phosphate (PLP)-dependent aspartate aminotransferase superfamily (fold I). The major groups in this CD correspond to DOPA/tyrosine decarboxylase (DDC), histidine decarboxylase (HDC), and glutamate decarboxylase (GDC). DDC is active as a dimer and catalyzes the decarboxylation of tyrosine. GDC catalyzes the decarbo…	pfam00282, Pyridoxal_deC, Pyridoxal-dependent decarboxylase conserved domain. 3.23e-33	K01580-ko00410 beta-Alanine metabolism;ko00250 Alanine, aspartate and glutamate metabolism;ko02024 Quorum sensing;ko00430 Taurine and hypotaurine metabolism;ko00650 Butanoate metabolism;ko04727 GABAergic synapse	KOG0629, KOG0629, KOG0629, Glutamate decarboxylase and related proteins [Amino acid transport and metabolism]. 1.03e-49	sp|E9FCP7|DTXS4_METRA L-aspartate decarboxylase dtxS4 OS=Metarhizium robertsii (strain ARSEF 23 / ATCC MYA-3075) GN=dtxS4 PE=3 SV=2 2.40e-100	-	XP_009258921.1 hypothetical protein FPSE_07528 [Fusarium pseudograminearum CS3096] >EKJ72299.1 hypothetical protein FPSE_07528 [Fusarium pseudograminearum CS3096] >KAF0639757.1 hypothetical protein FPSE5266_07528 [Fusarium pseudograminearum] 0.0	Fusarium pseudograminearum strain Class2-1C chromosome 1 2.35e-51
TRINITY_DN6306_c0_g1	1.237254667	6.036260333	-2.286512544	5.42E-05	0.000816987	down	-	-	-	-	-	-	XP_009253079.1 hypothetical protein FPSE_01684 [Fusarium pseudograminearum CS3096] >EKJ78223.1 hypothetical protein FPSE_01684 [Fusarium pseudograminearum CS3096] >KAF0637558.1 hypothetical protein FPSE5266_01684 [Fusarium pseudograminearum] 2.46e-93	Fusarium pseudograminearum strain Fp22-2 chromosome 4 9.19e-141
TRINITY_DN8474_c0_g1	261.17	28.48783333	3.196571382	6.51E-09	2.46E-07	up	-	-	-	-	-	-	UZP38148.1 hypothetical protein NXS19_005964 [Fusarium pseudograminearum] 2.50e-148	Fusarium pseudograminearum strain Fp22-2 chromosome 2 0.0
TRINITY_DN16978_c0_g1	0.85052	16.68733333	-4.294264456	7.66E-06	0.000146231	down	-	-	-	-	-	-	UZP45099.1 hypothetical protein NXS19_012911 [Fusarium pseudograminearum] 7.74e-213	Fusarium pseudograminearum strain Fp22-2 chromosome 4 3.85e-88
TRINITY_DN8691_c8_g1	99.80631908	35.05273682	1.50960407	0.000245673	0.002961305	up	-	-	-	-	sp|Q6C764|ERT12_YARLI Transcription activator of gluconeogenesis ERT1-2 OS=Yarrowia lipolytica (strain CLIB 122 / E 150) GN=ERT1-2 PE=3 SV=1 7.55e-06	-	XP_009257505.1 hypothetical protein FPSE_06112 [Fusarium pseudograminearum CS3096] >EKJ73706.1 hypothetical protein FPSE_06112 [Fusarium pseudograminearum CS3096] >KAF0635373.1 hypothetical protein FPSE5266_06112 [Fusarium pseudograminearum] 0.0	Fusarium graminearum strain FG-12 chromosome 4 0.0
TRINITY_DN6165_c0_g1	1.97197	5.44866	-1.466263865	0.000137068	0.001789477	down	cd17327, MFS_FEN2_like, Pantothenate transporter FEN2 and similar transporters of the Major Facilitator Superfamily. This family is composed of Saccharomyces cerevisiae pantothenate transporter FEN2 (or fenpropimorph resistance protein 2) and similar proteins from fungi and bacteria including fungal vitamin H transporter, allantoate permease, and high-affinity nicotinic acid transporter, as well …	-	-	KOG2533, KOG2533, KOG2533, Permease of the major facilitator superfamily [Carbohydrate transport and metabolism]. 4.73e-24	sp|P40445|YIQ6_YEAST Uncharacterized transporter YIL166C OS=Saccharomyces cerevisiae (strain ATCC 204508 / S288c) GN=YIL166C PE=1 SV=1 1.34e-43	-	XP_009254288.1 hypothetical protein FPSE_02894 [Fusarium pseudograminearum CS3096] >EKJ77019.1 hypothetical protein FPSE_02894 [Fusarium pseudograminearum CS3096] >KAF0638544.1 hypothetical protein FPSE5266_02894 [Fusarium pseudograminearum] >UZP43004.1 hypothetical protein NXS19_010820 [Fusarium pseudograminearum] 5.17e-191	Fusarium pseudograminearum strain Fp22-2 chromosome 3 1.50e-43
TRINITY_DN4415_c0_g1	0.0537133	109.58008	-10.99441858	3.91E-20	7.77E-18	down	-	pfam03641, Lysine_decarbox, Possible lysine decarboxylase. The members of this family share a highly conserved motif PGGXGTXXE that is probably functionally important. This family includes proteins annotated as lysine decarboxylases, although the evidence for this is not clear. 1.01e-15	-	KOG1384, KOG1384, KOG1384, tRNA delta(2)-isopentenylpyrophosphate transferase [Translation, ribosomal structure and biogenesis]. 2.63e-21	sp|P47044|YJF5_YEAST LOG family protein YJL055W OS=Saccharomyces cerevisiae (strain ATCC 204508 / S288c) GN=YJL055W PE=1 SV=1 4.20e-30	-	XP_009257765.1 hypothetical protein FPSE_06372 [Fusarium pseudograminearum CS3096] >K3VH30.1 RecName: Full=Bifunctional cytokinin biosynthesis protein; AltName: Full=IPT-LOG; Includes: RecName: Full=Adenylate isopentenyltransferase; Includes: RecName: Full=Cytokinin riboside 5'-monophosphate phosphoribohydrolase [Fusarium pseudograminearum CS3096] >EKJ73454.1 hypothetical protein FPSE_06372 [Fusa…	Fusarium pseudograminearum strain Fp22-2 chromosome 3 2.70e-11
TRINITY_DN6523_c0_g1	4.314448667	23.56119367	-2.449164514	0.003793482	0.02886527	down	cd17327, MFS_FEN2_like, Pantothenate transporter FEN2 and similar transporters of the Major Facilitator Superfamily. This family is composed of Saccharomyces cerevisiae pantothenate transporter FEN2 (or fenpropimorph resistance protein 2) and similar proteins from fungi and bacteria including fungal vitamin H transporter, allantoate permease, and high-affinity nicotinic acid transporter, as well …	-	-	KOG2533, KOG2533, KOG2533, Permease of the major facilitator superfamily [Carbohydrate transport and metabolism]. 6.64e-55	sp|Q9US44|YIZG_SCHPO Uncharacterized transporter C1002.16c OS=Schizosaccharomyces pombe (strain 972 / ATCC 24843) GN=SPAC1002.16c PE=3 SV=1 2.09e-56	-	XP_009256554.1 hypothetical protein FPSE_05161 [Fusarium pseudograminearum CS3096] >EKJ74693.1 hypothetical protein FPSE_05161 [Fusarium pseudograminearum CS3096] >KAF0645369.1 hypothetical protein FPSE5266_05161 [Fusarium pseudograminearum] >UZP34786.1 hypothetical protein NXS19_002602 [Fusarium pseudograminearum] 0.0	Fusarium pseudograminearum CS3096 hypothetical protein partial mRNA 0.0
TRINITY_DN8924_c0_g3	30.661802	7.723710333	1.989076523	0.002556361	0.020965903	up	cd03369, ABCC_NFT1, ATP-binding cassette domain 2 of NFT1, subfamily C. Domain 2 of NFT1 (New full-length MRP-type transporter 1). NFT1 belongs to the MRP (multidrug resistance-associated protein) family of ABC transporters. Some of the MRP members have five additional transmembrane segments in their N-terminus, but the function of these additional membrane-spanning domains is not clear. The MRP …	pfam00005, ABC_tran, ABC transporter. ABC transporters for a large family of proteins responsible for translocation of a variety of compounds across biological membranes. ABC transporters are the largest family of proteins in many completely sequenced bacteria. ABC transporters are composed of two copies of this domain and two copies of a transmembrane domain pfam00664. These four domains may bel…	-	KOG0054, KOG0054, KOG0054, Multidrug resistance-associated protein/mitoxantrone resistance protein, ABC superfamily [Secondary metabolites biosynthesis, transport and catabolism]. 1.81e-18	sp|Q9P7V2|ABC4_SCHPO ATP-binding cassette transporter abc4 OS=Schizosaccharomyces pombe (strain 972 / ATCC 24843) GN=abc4 PE=3 SV=1 0.0	GO:0000322, storage vacuole;GO:0000323, lytic vacuole;GO:0000324, fungal-type vacuole;GO:0000329, fungal-type vacuole membrane;GO:0003674, molecular_function;GO:0003824, catalytic activity;GO:0005215, transporter activity;GO:0005575, cellular_component;GO:0005622, intracellular;GO:0005623, cell;GO:0005737, cytoplasm;GO:0005773, vacuole;GO:0005774, vacuolar membrane;GO:0006810, transport;GO:000681…	KAF0642789.1 hypothetical protein FPSE5266_05891 [Fusarium pseudograminearum] 0.0	Fusarium pseudograminearum CS3096 hypothetical protein partial mRNA 6.51e-51
TRINITY_DN261_c0_g1	2.964120333	345.4118494	-6.864569748	0.00093347	0.009247958	down	-	-	-	-	-	-	XP_009254306.1 hypothetical protein FPSE_02912 [Fusarium pseudograminearum CS3096] >EKJ76914.1 hypothetical protein FPSE_02912 [Fusarium pseudograminearum CS3096] >UZP43288.1 hypothetical protein NXS19_011104 [Fusarium pseudograminearum] 3.02e-207	Fusarium pseudograminearum strain Fp22-2 chromosome 3 0.0
TRINITY_DN8922_c0_g2	0.645981333	10.24290167	-3.986988181	4.80E-08	1.52E-06	down	cd07477, Peptidases_S8_Subtilisin_subset, Peptidase S8 family domain in Subtilisin proteins. This group is composed of many different subtilisins: Pro-TK-subtilisin, subtilisin Carlsberg, serine protease Pb92 subtilisin, and BPN subtilisins just to name a few. Pro-TK-subtilisin is a serine protease from the hyperthermophilic archaeon Thermococcus kodakaraensis and consists of a signal peptide, a …	pfam00082, Peptidase_S8, Subtilase family. Subtilases are a family of serine proteases. They appear to have independently and convergently evolved an Asp/Ser/His catalytic triad, like that found in the trypsin serine proteases (see pfam00089). Structure is an alpha/beta fold containing a 7-stranded parallel beta sheet, order 2314567. 2.84e-06	-	KOG4266, KOG4266, KOG4266, Subtilisin kexin isozyme-1/site 1 protease, subtilase superfamily [Posttranslational modification, protein turnover, chaperones]. 5.72e-06	sp|P29599|SUBB_BACLE Subtilisin BL OS=Bacillus lentus PE=1 SV=1 2.79e-14	-	UZP39940.1 hypothetical protein NXS19_007756 [Fusarium pseudograminearum] 1.23e-204	Fusarium pseudograminearum strain Fp22-2 chromosome 2 4.73e-123
TRINITY_DN6270_c0_g1	91.14263067	11.09986024	3.0375845	7.07E-06	0.000136259	up	-	-	-	-	-	-	XP_009254158.1 hypothetical protein FPSE_02764 [Fusarium pseudograminearum CS3096] >EKJ77120.1 hypothetical protein FPSE_02764 [Fusarium pseudograminearum CS3096] 1.34e-235	Fusarium pseudograminearum strain Fp22-2 chromosome 4 3.58e-112
TRINITY_DN9142_c1_g3	4667.683333	1075.509667	2.117686197	4.37E-07	1.10E-05	up	cd00401, SAHH, S-Adenosylhomocysteine Hydrolase, NAD-binding and catalytic domains. S-adenosyl-L-homocysteine hydrolase (SAHH, AdoHycase) catalyzes the hydrolysis of S-adenosyl-L-homocysteine (AdoHyc) to form adenosine (Ado) and homocysteine (Hcy). The equilibrium lies far on the side of AdoHyc synthesis, but in nature the removal of Ado and Hyc is sufficiently fast, so that the net reaction is i…	pfam05221, AdoHcyase, S-adenosyl-L-homocysteine hydrolase. 0.0	K01251-ko00270 Cysteine and methionine metabolism	KOG1370, KOG1370, KOG1370, S-adenosylhomocysteine hydrolase [Coenzyme transport and metabolism]. 0.0	sp|P83783|SAHH_CANAL Adenosylhomocysteinase OS=Candida albicans (strain SC5314 / ATCC MYA-2876) GN=SAH1 PE=1 SV=2 0.0	GO:0000096, sulfur amino acid metabolic process;GO:0003674, molecular_function;GO:0003824, catalytic activity;GO:0004013, adenosylhomocysteinase activity;GO:0005575, cellular_component;GO:0005576, extracellular region;GO:0005622, intracellular;GO:0005623, cell;GO:0005737, cytoplasm;GO:0005829, cytosol;GO:0006082, organic acid metabolic process;GO:0006139, nucleobase-containing compound metabolic …	XP_009257599.1 hypothetical protein FPSE_06206 [Fusarium pseudograminearum CS3096] >EKJ73588.1 hypothetical protein FPSE_06206 [Fusarium pseudograminearum CS3096] >KAF0637507.1 hypothetical protein FPSE5266_06206 [Fusarium pseudograminearum] >QPC78955.1 hypothetical protein HYE68_009707 [Fusarium pseudograminearum] >UZP41487.1 hypothetical protein NXS19_009303 [Fusarium pseudograminearum] 0.0	Fusarium pseudograminearum strain Fp22-2 chromosome 3 0.0
TRINITY_DN9142_c1_g2	1323.425384	258.4849169	2.356124852	0.002752496	0.022288746	up	cd00687, Terpene_cyclase_nonplant_C1, Non-plant Terpene Cyclases, Class 1. This CD includes terpenoid cyclases such as pentalenene synthase and aristolochene synthase which, using an all-trans pathway, catalyze the ionization of farnesyl diphosphate, followed by the formation of a macrocyclic intermediate by bond formation between C1 with either C10 (aristolochene synthase) or C11 (pentalenene sy…	pfam19086, Terpene_syn_C_2, Terpene synthase family 2, C-terminal metal binding. 8.31e-31	-	-	sp|Q6WP50|BOT2_BOTFU Presilphiperfolan-8-beta-ol synthase OS=Botryotinia fuckeliana GN=BOT2 PE=1 SV=1 2.41e-49	-	XP_009258432.1 hypothetical protein FPSE_07039 [Fusarium pseudograminearum CS3096] >EKJ72773.1 hypothetical protein FPSE_07039 [Fusarium pseudograminearum CS3096] >KAF0635087.1 hypothetical protein FPSE5266_07039 [Fusarium pseudograminearum] 0.0	Fusarium pseudograminearum strain Fp22-2 chromosome 4 5.36e-19
TRINITY_DN8158_c0_g1	7.723989333	1.578723	2.290588111	0.004267918	0.031720728	up	-	-	-	-	-	-	UZP32229.1 hypothetical protein NXS19_000045 [Fusarium pseudograminearum] 0.0	Fusarium pseudograminearum CS3096 hypothetical protein partial mRNA 0.0
TRINITY_DN7958_c0_g2	32.93779667	6.688163333	2.300062066	0.004905219	0.035745439	up	-	-	-	-	-	-	KAF0645408.1 hypothetical protein FPSE5266_09933 [Fusarium pseudograminearum] 0.0	Fusarium pseudograminearum strain Fp22-2 chromosome 2 0.0
TRINITY_DN4365_c0_g1	11.57072567	3.063443667	1.91725312	1.62E-05	0.00028513	up	cd12148, fungal_TF_MHR, fungal transcription factor regulatory middle homology region. This domain is present in the large family of fungal zinc cluster transcription factors that contain an N-terminal GAL4-like C6 zinc binuclear cluster DNA-binding domain. Examples of members of this large fungal group are the following Saccharomyces cerevisiae transcription factors, GAL4, STB5, DAL81, CAT8, RDR…	-	-	-	sp|S0E028|BIK5_GIBF5 Bikaverin cluster transcription factor bik5 OS=Gibberella fujikuroi (strain CBS 195.34 / IMI 58289 / NRRL A-6831) GN=bik5 PE=2 SV=1 8.54e-66	-	XP_009260655.1 hypothetical protein FPSE_09263 [Fusarium pseudograminearum CS3096] >EKJ70510.1 hypothetical protein FPSE_09263 [Fusarium pseudograminearum CS3096] >UZP41163.1 hypothetical protein NXS19_008979 [Fusarium pseudograminearum] 0.0	Fusarium pseudograminearum strain Fp22-2 chromosome 3 0.0
TRINITY_DN9218_c0_g2	16.09234358	138.6587061	-3.107091852	0.000656992	0.006841889	down	-	pfam03630, Fumble, Fumble. Fumble is required for cell division in Drosophila. Mutants lacking fumble exhibit abnormalities in bipolar spindle organisation, chromosome segregation, and contractile ring formation. Analyses have demonstrated that encodes three protein isoforms, all of which contain a domain with high similarity to the pantothenate kinases of A. nidulans and mouse. A role of fumble …	K09680-ko00770 Pantothenate and CoA biosynthesis	KOG2201, KOG2201, KOG2201, Pantothenate kinase PanK and related proteins [Coenzyme transport and metabolism]. 4.72e-91	sp|O74962|PANK_SCHPO Pantothenate kinase OS=Schizosaccharomyces pombe (strain 972 / ATCC 24843) GN=SPBC4B4.01c PE=1 SV=1 1.46e-101	GO:0003674, molecular_function;GO:0003824, catalytic activity;GO:0004594, pantothenate kinase activity;GO:0005575, cellular_component;GO:0005622, intracellular;GO:0005623, cell;GO:0005634, nucleus;GO:0005737, cytoplasm;GO:0006139, nucleobase-containing compound metabolic process;GO:0006163, purine nucleotide metabolic process;GO:0006164, purine nucleotide biosynthetic process;GO:0006725, cellular…	XP_009263096.1 hypothetical protein FPSE_11704 [Fusarium pseudograminearum CS3096] >EKJ68104.1 hypothetical protein FPSE_11704 [Fusarium pseudograminearum CS3096] >KAF0636157.1 hypothetical protein FPSE5266_11704 [Fusarium pseudograminearum] >QPC69934.1 hypothetical protein HYE68_000686 [Fusarium pseudograminearum] 0.0	Fusarium graminearum strain FG-12 chromosome 2 3.28e-39
TRINITY_DN17061_c0_g1	224.1033333	14.72539	3.927786359	1.79E-23	5.34E-21	up	-	-	-	-	-	-	XP_009262758.1 hypothetical protein FPSE_11366 [Fusarium pseudograminearum CS3096] >EKJ68358.1 hypothetical protein FPSE_11366 [Fusarium pseudograminearum CS3096] >KAF0644696.1 hypothetical protein FPSE5266_11366 [Fusarium pseudograminearum] >UZP34408.1 hypothetical protein NXS19_002224 [Fusarium pseudograminearum] 2.53e-193	Fusarium pseudograminearum strain Fp22-2 chromosome 1 0.0
TRINITY_DN9247_c0_g8	1124.015	66.06166667	4.08870411	2.84E-09	1.16E-07	up	cd19518, RecA-like_NVL_r1-like, first of two ATPase domains of NVL (nuclear VCP-like protein) and similar ATPase domains. NVL exists in two forms with N-terminal extensions of different lengths in mammalian cells. NVL has two alternatively spliced isoforms, a short form, NVL1, and a long form, NVL2. NVL2, the major species, is mainly present in the nucleolus, whereas NVL1 is nucleoplasmic. Each h…	pfam00004, AAA, ATPase family associated with various cellular activities (AAA). AAA family proteins often perform chaperone-like functions that assist in the assembly, operation, or disassembly of protein complexes. 8.12e-09	-	KOG0742, KOG0742, KOG0742, AAA+-type ATPase [Posttranslational modification, protein turnover, chaperones]. 1.04e-09	sp|Q6DDU8|FIGL1_XENLA Fidgetin-like protein 1 OS=Xenopus laevis GN=fignl1 PE=2 SV=1 5.81e-07	-	XP_009254434.1 hypothetical protein FPSE_03040 [Fusarium pseudograminearum CS3096] >EKJ76854.1 hypothetical protein FPSE_03040 [Fusarium pseudograminearum CS3096] 0.0	Fusarium pseudograminearum strain Fp22-2 chromosome 3 0.0
TRINITY_DN13914_c0_g1	404.5487	22.67064667	4.157415937	0.000276735	0.003278361	up	cd12798, Alt_A1, Alternaria alternata allergen Alt a 1. Alt a 1 defines a new homologous protein family with unknown function exclusively found in fungi. The unique structure of Alt a 1 contains intramolecular disulfide bonds that are conserved among the Alt a 1 homologs. Residues reported to be IgE antibody-binding epitopes are exposed through dimerization via a conserved disulfide bond and hydr…	-	-	-	-	-	KAF0641417.1 hypothetical protein FPSE5266_02194 [Fusarium pseudograminearum] >UZP38325.1 hypothetical protein NXS19_006141 [Fusarium pseudograminearum] 1.94e-101	Fusarium pseudograminearum strain Fp22-2 chromosome 2 0.0
TRINITY_DN6767_c0_g2	31.90926667	89.72423333	-1.491522237	0.00683917	0.046614615	down	-	pfam13886, DUF4203, Domain of unknown function (DUF4203). This is the N-terminal region of 7tm proteins. The function is not known. 5.63e-17	-	-	-	-	XP_009252503.1 hypothetical protein FPSE_01108 [Fusarium pseudograminearum CS3096] >EKJ78740.1 hypothetical protein FPSE_01108 [Fusarium pseudograminearum CS3096] >KAF0645918.1 hypothetical protein FPSE5266_01108 [Fusarium pseudograminearum] >UZP44574.1 hypothetical protein NXS19_012386 [Fusarium pseudograminearum] 0.0	Fusarium pseudograminearum strain Fp22-2 chromosome 4 0.0
TRINITY_DN6767_c0_g1	0.398151	2.171634333	-2.447393612	3.69E-05	0.000582067	down	cd14966, 7tmD_STE3, fungal a-factor pheromone receptor STE3, member of the class D family of seven-transmembrane G protein-coupled receptors. This subfamily represents the a-factor pheromone receptor encoded by the STE3 gene, which is required for pheromone sensing and mating in haploid cells of the yeast Saccharomyces cerevisiae. The STE3-encoded seven-transmembrane domain receptor is a member o…	pfam02076, STE3, Pheromone A receptor. 8.83e-21	K04627-ko04011 MAPK signaling pathway - yeast	-	sp|P06783|STE3_YEAST Pheromone a factor receptor OS=Saccharomyces cerevisiae (strain ATCC 204508 / S288c) GN=STE3 PE=1 SV=1 2.31e-10	-	XP_009252504.1 STE3 [Fusarium pseudograminearum CS3096] >EKJ78741.1 STE3 [Fusarium pseudograminearum CS3096] >KAF0645919.1 hypothetical protein FPSE5266_01109 [Fusarium pseudograminearum] 0.0	Fusarium pseudograminearum CS3096 STE3 (STE3), partial mRNA 0.0
TRINITY_DN6332_c0_g1	0.250264667	16.18643333	-6.015186694	2.22E-24	7.11E-22	down	-	-	-	-	-	-	XP_009261517.1 hypothetical protein FPSE_10125 [Fusarium pseudograminearum CS3096] >EKJ69711.1 hypothetical protein FPSE_10125 [Fusarium pseudograminearum CS3096] >KAF0642182.1 hypothetical protein FPSE5266_10125 [Fusarium pseudograminearum] 0.0	Fusarium pseudograminearum CS3096 hypothetical protein partial mRNA 0.0
TRINITY_DN7929_c0_g1	1.274146333	11.49928433	-3.173941194	0.00414914	0.031044029	down	cd00866, PEBP_euk, PhosphatidylEthanolamine-Binding Protein (PEBP) domain present in eukaryotes. PhosphatidylEthanolamine-Binding Proteins (PEBPs) are represented in all three major phylogenetic divisions (eukaryotes, bacteria, archaea). The members in this subgroup are present in eukaryotes. Members here include those in plants such as Arabidopsis thaliana FLOWERING LOCUS (FT) and TERMINAL FLOWE…	-	-	KOG3346, KOG3346, KOG3346, Phosphatidylethanolamine binding protein [General function prediction only]. 3.71e-20	sp|P14306|CPYI_YEAST Carboxypeptidase Y inhibitor OS=Saccharomyces cerevisiae (strain ATCC 204508 / S288c) GN=TFS1 PE=1 SV=2 4.62e-20	GO:0000322, storage vacuole;GO:0000323, lytic vacuole;GO:0000324, fungal-type vacuole;GO:0000328, fungal-type vacuole lumen;GO:0000329, fungal-type vacuole membrane;GO:0003674, molecular_function;GO:0004857, enzyme inhibitor activity;GO:0005488, binding;GO:0005543, phospholipid binding;GO:0005575, cellular_component;GO:0005622, intracellular;GO:0005623, cell;GO:0005634, nucleus;GO:0005737, cytopl…	KAF0642467.1 hypothetical protein FPSE5266_05365 [Fusarium pseudograminearum] 1.07e-132	Fusarium pseudograminearum strain Fp22-2 chromosome 2 9.14e-173
TRINITY_DN5980_c0_g1	0.154134333	3.60682	-4.548467264	2.60E-09	1.08E-07	down	-	-	-	-	sp|Q5K8R6|CXT1_CRYNJ Beta-1,2-xylosyltransferase 1 OS=Cryptococcus neoformans var. neoformans serotype D (strain JEC21 / ATCC MYA-565) GN=CXT1 PE=1 SV=1 1.05e-37	-	UZP36988.1 hypothetical protein NXS19_004804 [Fusarium pseudograminearum] 0.0	Fusarium pseudograminearum CS3096 hypothetical protein partial mRNA 7.82e-18
TRINITY_DN8681_c0_g1	45.60293333	1.301208667	5.131202385	3.33E-08	1.09E-06	up	cd22189, PGAP4-like_fungal, uncharacterized fungal proteins similar to Post-GPI attachment to proteins factor 4. This subfamily contains uncharacterized fungal proteins with similarity to animal post-GPI attachment to proteins factor 4 (PGAP4), also known as post-GPI attachment to proteins GalNAc transferase 4 or transmembrane protein 246 (TMEM246). PGAP4 has been shown to be a Golgi-resident GPI…	-	-	-	-	-	UZP34882.1 hypothetical protein NXS19_002698 [Fusarium pseudograminearum] 5.62e-295	Fusarium pseudograminearum strain Fp22-2 chromosome 1 0.0
TRINITY_DN9389_c0_g1	56.89626667	18.74436667	1.60187691	0.001915703	0.016497151	up	-	pfam01733, Nucleoside_tran, Nucleoside transporter. This is a family of nucleoside transporters. In mammalian cells nucleoside transporters transport nucleoside across the plasma membrane and are essential for nucleotide synthesis via the salvage pathways for cells that lack their own de novo synthesis pathways. Also in this family is mouse and human nucleolar protein HNP36, a protein of unknown …	K19786-ko04070 Phosphatidylinositol signaling system;ko00562 Inositol phosphate metabolism	KOG1479, KOG1479, KOG1479, Nucleoside transporter [Nucleotide transport and metabolism]. 2.59e-24	sp|P31381|FUN26_YEAST Nucleoside transporter FUN26 OS=Saccharomyces cerevisiae (strain ATCC 204508 / S288c) GN=FUN26 PE=1 SV=1 7.54e-31	GO:0003674, molecular_function;GO:0003824, catalytic activity;GO:0005575, cellular_component;GO:0005622, intracellular;GO:0005623, cell;GO:0005634, nucleus;GO:0005975, carbohydrate metabolic process;GO:0006020, inositol metabolic process;GO:0006066, alcohol metabolic process;GO:0006793, phosphorus metabolic process;GO:0006796, phosphate-containing compound metabolic process;GO:0008150, biological…	XP_025581171.1 uncharacterized protein FVRRES_11468 [Fusarium venenatum] >CEI38777.1 unnamed protein product [Fusarium venenatum] 0.0	Fusarium graminearum strain FG-12 chromosome 4 0.0
TRINITY_DN9399_c0_g1	49.49446856	275.5698542	-2.477078868	0.001647346	0.014464343	down	cd03250, ABCC_MRP_domain1, ATP-binding cassette domain 1 of multidrug resistance-associated protein, subfamily C. This subfamily is also known as MRP (multidrug resistance-associated protein). Some of the MRP members have five additional transmembrane segments in their N-terminus, but the function of these additional membrane-spanning domains is not clear. The MRP was found in the multidrug-resis…	pfam00005, ABC_tran, ABC transporter. ABC transporters for a large family of proteins responsible for translocation of a variety of compounds across biological membranes. ABC transporters are the largest family of proteins in many completely sequenced bacteria. ABC transporters are composed of two copies of this domain and two copies of a transmembrane domain pfam00664. These four domains may bel…	-	KOG0054, KOG0054, KOG0054, Multidrug resistance-associated protein/mitoxantrone resistance protein, ABC superfamily [Secondary metabolites biosynthesis, transport and catabolism]. 1.55e-13	sp|Q5F364|MRP1_CHICK Multidrug resistance-associated protein 1 OS=Gallus gallus GN=ABCC1 PE=2 SV=1 5.79e-08	-	KAF0645848.1 hypothetical protein FPSE5266_03807 [Fusarium pseudograminearum] 0.0	Fusarium pseudograminearum CS3096 hypothetical protein partial mRNA 8.07e-125
TRINITY_DN8579_c0_g1	25.23744333	3.744726667	2.752633443	0.00038231	0.004328662	up	cd17431, MFS_GLUT_Class1, Class 1 Glucose transporters (GLUTs) of the Major Facilitator Superfamily. GLUTs, also called Solute carrier family 2, facilitated glucose transporters (SLC2A), are a family of proteins that facilitate the transport of hexoses such as glucose and fructose. There are fourteen GLUTs found in humans; they display different substrate specificities and tissue expression. They…	pfam00083, Sugar_tr, Sugar (and other) transporter. 5.38e-19	-	KOG0254, KOG0254, KOG0254, Predicted transporter (major facilitator superfamily) [General function prediction only]. 2.20e-21	sp|P15685|MAL61_YEASX Maltose permease MAL61 OS=Saccharomyces cerevisiae GN=MAL61 PE=3 SV=1 3.01e-44	-	XP_009255207.1 hypothetical protein FPSE_03812 [Fusarium pseudograminearum CS3096] >EKJ76040.1 hypothetical protein FPSE_03812 [Fusarium pseudograminearum CS3096] >KAF0645852.1 hypothetical protein FPSE5266_03812 [Fusarium pseudograminearum] 0.0	Fusarium pseudograminearum strain Fp22-2 chromosome 1 0.0
TRINITY_DN9301_c0_g1	465.1051423	2659.56365	-2.515560769	0.000454432	0.005018364	down	-	-	-	-	-	-	KAJ3897818.1 hypothetical protein F5879DRAFT_1012851 [Lentinula edodes] 1.27e-35	Aspergillus flavus strain AF36 chromosome 7 1.31e-21
TRINITY_DN12459_c0_g1	37.75153333	4.753773333	2.989390223	5.97E-10	2.78E-08	up	cd11061, CYP67-like, cytochrome P450 family 67 and similar cytochrome P450s. This subfamily includes Uromyces viciae-fabae cytochrome P450 67 (CYP67), also called planta-induced rust protein 16, Cystobasidium minutum (Rhodotorula minuta) cytochrome P450rm, and other fungal cytochrome P450s. P450rm catalyzes the formation of isobutene and 4-hydroxylation of benzoate. The gene encoding CYP67 is a p…	pfam00067, p450, Cytochrome P450. Cytochrome P450s are haem-thiolate proteins involved in the oxidative degradation of various compounds. They are particularly well known for their role in the degradation of environmental toxins and mutagens. They can be divided into 4 classes, according to the method by which electrons from NAD(P)H are delivered to the catalytic site. Sequence conservation is re…	K07824-ko00627 Aminobenzoate degradation;ko00362 Benzoate degradation;ko01220 Degradation of aromatic compounds	KOG0158, KOG0158, KOG0158, Cytochrome P450 CYP3/CYP5/CYP6/CYP9 subfamilies [Secondary metabolites biosynthesis, transport and catabolism]. 1.66e-24	sp|P17549|CP53_ASPNG Benzoate 4-monooxygenase OS=Aspergillus niger GN=bphA PE=1 SV=1 0.0	-	UZP36422.1 hypothetical protein NXS19_004238 [Fusarium pseudograminearum] 0.0	Fusarium pseudograminearum CS3096 hypothetical protein partial mRNA 0.0
TRINITY_DN8263_c0_g1	34.45163733	5.0190328	2.77909127	3.63E-12	2.64E-10	up	sd00045, ANK, ankyrin repeats. Ankyrin repeats are one of the most abundant repeat motifs, and generally function as scaffolds for protein-protein interactions in processes including cell cycle, transcriptional regulation, signal transduction, vesicular trafficking, and inflammatory response. Although predominantly found in eukaryotic proteins, they are also found in some bacterial and viral prot…	pfam12796, Ank_2, Ankyrin repeats (3 copies). 1.08e-08	-	KOG4412, KOG4412, KOG4412, 26S proteasome regulatory complex, subunit PSMD10 [Posttranslational modification, protein turnover, chaperones]. 8.01e-08	sp|Q9J5A7|V155_FOWPN Putative ankyrin repeat protein FPV115 OS=Fowlpox virus (strain NVSL) GN=FPV115 PE=3 SV=1 4.84e-11	-	XP_009254699.1 hypothetical protein FPSE_03305 [Fusarium pseudograminearum CS3096] >EKJ76545.1 hypothetical protein FPSE_03305 [Fusarium pseudograminearum CS3096] >UZP43329.1 hypothetical protein NXS19_011145 [Fusarium pseudograminearum] 0.0	Fusarium pseudograminearum CS3096 hypothetical protein partial mRNA 0.0
TRINITY_DN15529_c0_g1	0.0001	2.982558	-14.86426257	0.00099306	0.009698845	down	-	-	-	-	-	-	KAG5806927.1 hypothetical protein H9Q71_008495 [Fusarium xylarioides] >KAG5825162.1 hypothetical protein H9Q74_004732 [Fusarium xylarioides] 1.08e-68	Fusarium culmorum strain Class2-1B chromosome 4 2.32e-17
TRINITY_DN7886_c0_g1	2.837386	28.96955733	-3.351903305	0.001834137	0.015901771	down	-	-	-	-	-	-	CAF3429192.1 unnamed protein product [Fusarium graminearum] 5.14e-53	Fusarium pseudograminearum strain Class2-1C chromosome 1 0.0
TRINITY_DN7459_c0_g1	0.315294333	7.298626667	-4.532853881	1.13E-07	3.29E-06	down	-	-	-	-	-	-	XP_009262576.1 hypothetical protein FPSE_11184 [Fusarium pseudograminearum CS3096] >EKJ68638.1 hypothetical protein FPSE_11184 [Fusarium pseudograminearum CS3096] 0.0	Fusarium pseudograminearum CS3096 hypothetical protein partial mRNA 0.0
TRINITY_DN6847_c0_g1	0.251018333	19.45171667	-6.275960936	8.18E-21	1.83E-18	down	cd17327, MFS_FEN2_like, Pantothenate transporter FEN2 and similar transporters of the Major Facilitator Superfamily. This family is composed of Saccharomyces cerevisiae pantothenate transporter FEN2 (or fenpropimorph resistance protein 2) and similar proteins from fungi and bacteria including fungal vitamin H transporter, allantoate permease, and high-affinity nicotinic acid transporter, as well …	-	-	KOG2533, KOG2533, KOG2533, Permease of the major facilitator superfamily [Carbohydrate transport and metabolism]. 6.54e-44	sp|Q9US44|YIZG_SCHPO Uncharacterized transporter C1002.16c OS=Schizosaccharomyces pombe (strain 972 / ATCC 24843) GN=SPAC1002.16c PE=3 SV=1 4.01e-42	-	XP_009256737.1 hypothetical protein FPSE_05344 [Fusarium pseudograminearum CS3096] >EKJ74594.1 hypothetical protein FPSE_05344 [Fusarium pseudograminearum CS3096] >KAF0642447.1 hypothetical protein FPSE5266_05344 [Fusarium pseudograminearum] >UZP39372.1 hypothetical protein NXS19_007188 [Fusarium pseudograminearum] 0.0	Fusarium pseudograminearum strain Fp22-2 chromosome 2 1.49e-20
TRINITY_DN7223_c0_g1	0.033541667	29.85393333	-9.79775093	7.90E-11	4.45E-09	down	cd12811, MALA, Mala s 1 allergenic protein and similar proteins. This family includes the yeast Malassezia sympodialis allergen Mala s 1 which is localized in the cell wall and exposed on the cell surface. It can elicit specific IgE and T-cell activity in patients with atopic eczema (AE), a chronic inflammatory disease. Mala s 1 does not show any significant sequence homology to characterized pro…	-	-	-	-	-	XP_009263547.1 TRI14 [Fusarium pseudograminearum CS3096] >EKJ67638.1 TRI14 [Fusarium pseudograminearum CS3096] >KAF0644235.1 hypothetical protein FPSE5266_12155 [Fusarium pseudograminearum] >UZP38921.1 TRI14 [Fusarium pseudograminearum] 2.96e-275	Fusarium pseudograminearum strain Fp22-2 chromosome 2 2.07e-130
TRINITY_DN9541_c5_g5	0.308889667	13.37382667	-5.436176905	9.68E-06	0.000180352	down	-	-	-	-	-	-	-	-
TRINITY_DN5662_c0_g1	391.8561177	831.8304387	-1.085965457	0.002042219	0.017346515	down	cd00056, ENDO3c, endonuclease III; includes endonuclease III (DNA-(apurinic or apyrimidinic site) lyase), alkylbase DNA glycosidases (Alka-family) and other DNA glycosidases. 1.06e-06	-	K10773-ko03410 Base excision repair	KOG1921, KOG1921, KOG1921, Endonuclease III [Replication, recombination and repair]. 4.13e-62	sp|C8VC05|NTH_EMENI Endonuclease III homolog OS=Emericella nidulans (strain FGSC A4 / ATCC 38163 / CBS 112.46 / NRRL 194 / M139) GN=nth1 PE=3 SV=2 8.62e-85	GO:0000702, oxidized base lesion DNA N-glycosylase activity;GO:0000703, oxidized pyrimidine nucleobase lesion DNA N-glycosylase activity;GO:0003674, molecular_function;GO:0003676, nucleic acid binding;GO:0003677, DNA binding;GO:0003824, catalytic activity;GO:0003906, DNA-(apurinic or apyrimidinic site) endonuclease activity;GO:0005488, binding;GO:0005575, cellular_component;GO:0005622, intracellu…	XP_011319148.1 hypothetical protein FGSG_10201 [Fusarium graminearum PH-1] >ESU16886.1 hypothetical protein FGSG_10201 [Fusarium graminearum PH-1] 8.40e-165	Fusarium graminearum strain FG-12 chromosome 1 0.0
TRINITY_DN7739_c0_g1	0.065316167	2.25712	-5.110899188	0.002909926	0.023227539	down	cd17327, MFS_FEN2_like, Pantothenate transporter FEN2 and similar transporters of the Major Facilitator Superfamily. This family is composed of Saccharomyces cerevisiae pantothenate transporter FEN2 (or fenpropimorph resistance protein 2) and similar proteins from fungi and bacteria including fungal vitamin H transporter, allantoate permease, and high-affinity nicotinic acid transporter, as well …	-	-	KOG2533, KOG2533, KOG2533, Permease of the major facilitator superfamily [Carbohydrate transport and metabolism]. 1.15e-61	sp|Q9US44|YIZG_SCHPO Uncharacterized transporter C1002.16c OS=Schizosaccharomyces pombe (strain 972 / ATCC 24843) GN=SPAC1002.16c PE=3 SV=1 2.90e-72	-	CAF3629854.1 unnamed protein product [Fusarium graminearum] >CAG2004779.1 unnamed protein product [Fusarium graminearum] >VTO87669.1 unnamed protein product [Fusarium graminearum] 0.0	Fusarium pseudograminearum CS3096 hypothetical protein partial mRNA 0.0
TRINITY_DN6685_c0_g1	16.20805567	77.01642067	-2.248455041	0.001668883	0.014624773	down	-	-	-	-	-	-	XP_009258559.1 hypothetical protein FPSE_07166 [Fusarium pseudograminearum CS3096] >EKJ72529.1 hypothetical protein FPSE_07166 [Fusarium pseudograminearum CS3096] >KAF0640864.1 hypothetical protein FPSE5266_07166 [Fusarium pseudograminearum] >UZP41130.1 hypothetical protein NXS19_008946 [Fusarium pseudograminearum] 5.35e-73	Fusarium pseudograminearum strain Fp22-2 chromosome 3 0.0
TRINITY_DN8921_c0_g1	15.69056415	45.3060635	-1.52980692	0.000613193	0.006468497	down	-	-	-	KOG1530, KOG1530, KOG1530, Rhodanese-related sulfurtransferase [Inorganic ion transport and metabolism]. 8.91e-07	sp|Q9KI10|GERN_BACCE Na(+)/H(+)-K(+) antiporter GerN OS=Bacillus cereus GN=gerN PE=1 SV=1 2.82e-06	-	KPA40274.1 na+ h+ antiporter [Fusarium langsethiae] >GKU05185.1 unnamed protein product [Fusarium langsethiae] >GKU20392.1 unnamed protein product [Fusarium langsethiae] 0.0	Fusarium pseudograminearum strain Fp22-2 chromosome 1 3.21e-15
TRINITY_DN7910_c0_g1	20.970693	7.604852667	1.463382335	0.001970888	0.016858902	up	-	-	-	-	-	-	KAF0637063.1 hypothetical protein FPSE5266_06952 [Fusarium pseudograminearum] 3.92e-110	Fusarium pseudograminearum strain Fp22-2 chromosome 1 3.86e-13
TRINITY_DN8790_c0_g1	203.8208267	474.4265254	-1.218883198	0.000696626	0.007174662	down	-	-	-	-	-	-	XP_009257578.1 hypothetical protein FPSE_06185 [Fusarium pseudograminearum CS3096] >EKJ73567.1 hypothetical protein FPSE_06185 [Fusarium pseudograminearum CS3096] >KAF0641515.1 hypothetical protein FPSE5266_06185 [Fusarium pseudograminearum] >UZP41464.1 hypothetical protein NXS19_009280 [Fusarium pseudograminearum] 2.27e-98	Fusarium pseudograminearum strain Fp22-2 chromosome 3 0.0
TRINITY_DN8310_c2_g7	1.254475	9.380181	-2.902532041	1.62E-05	0.00028513	down	-	-	-	-	-	-	XP_009254558.1 hypothetical protein FPSE_03164 [Fusarium pseudograminearum CS3096] >EKJ76614.1 hypothetical protein FPSE_03164 [Fusarium pseudograminearum CS3096] >QPC73724.1 hypothetical protein HYE68_004476 [Fusarium pseudograminearum] 1.84e-86	Fusarium pseudograminearum strain Fp22-2 chromosome 4 0.0
TRINITY_DN12547_c0_g1	0.104548333	2.223451	-4.410558643	0.004082988	0.030728773	down	-	-	-	-	sp|P43388|YDCM_METLD Uncharacterized protein in dcmA 3'region (Fragment) OS=Methylophilus leisingeri (strain DSM 6813 / VKM B-2013 / DM11) PE=4 SV=1 6.95e-07	-	UZP36266.1 hypothetical protein NXS19_004082 [Fusarium pseudograminearum] 1.43e-203	Fusarium pseudograminearum strain Fp22-2 chromosome 1 0.0
TRINITY_DN5460_c0_g1	198.1935133	26.28039767	2.914850734	0.000152068	0.001959596	up	-	-	-	-	-	-	UZP38074.1 hypothetical protein NXS19_005890 [Fusarium pseudograminearum] 4.30e-52	Fusarium pseudograminearum strain Fp22-2 chromosome 2 1.22e-60
TRINITY_DN8355_c0_g1	35.43753333	9.761393333	1.86011919	0.000490559	0.005338327	up	cd11041, CYP503A1-like, cytochrome P450 family 503, subfamily A, polypeptide 1 and similar cytochrome P450s. This family is composed of predominantly fungal cytochrome P450s (CYPs) with similarity to Fusarium fujikuroi Cytochrome P450 503A1 (CYP503A1, also called ent-kaurene oxidase or cytochrome P450-4), Aspergillus nidulans austinol synthesis protein I (ausI), Alternaria alternata tentoxin synt…	pfam00067, p450, Cytochrome P450. Cytochrome P450s are haem-thiolate proteins involved in the oxidative degradation of various compounds. They are particularly well known for their role in the degradation of environmental toxins and mutagens. They can be divided into 4 classes, according to the method by which electrons from NAD(P)H are delivered to the catalytic site. Sequence conservation is re…	-	KOG0158, KOG0158, KOG0158, Cytochrome P450 CYP3/CYP5/CYP6/CYP9 subfamilies [Secondary metabolites biosynthesis, transport and catabolism]. 9.11e-21	sp|Q0C8A1|TRT6_ASPTN Cytochrome P450 monooxygenase trt6 OS=Aspergillus terreus (strain NIH 2624 / FGSC A1156) GN=trt6 PE=1 SV=1 5.67e-50	-	XP_009262553.1 hypothetical protein FPSE_11161 [Fusarium pseudograminearum CS3096] >EKJ68657.1 hypothetical protein FPSE_11161 [Fusarium pseudograminearum CS3096] >KAF0641298.1 hypothetical protein FPSE5266_11161 [Fusarium pseudograminearum] >CEG03003.1 unnamed protein product [Fusarium pseudograminearum CS3487] 0.0	Fusarium pseudograminearum strain Fp22-2 chromosome 3 4.58e-15
TRINITY_DN12326_c0_g1	0.0001	2.841841667	-14.79453856	0.006089156	0.042571807	down	cd08245, CAD, Cinnamyl alcohol dehydrogenases (CAD) and related proteins. Cinnamyl alcohol dehydrogenases (CAD), members of the medium chain dehydrogenase/reductase family, reduce cinnamaldehydes to cinnamyl alcohols in the last step of monolignal metabolism in plant cells walls. CAD binds 2 zinc ions and is NADPH- dependent. CAD family members are also found in non-plant species, e.g. in yeast w…	-	-	KOG0023, KOG0023, KOG0023, Alcohol dehydrogenase, class V [Secondary metabolites biosynthesis, transport and catabolism]. 2.05e-19	sp|P42327|ADH2_GEOSE Alcohol dehydrogenase OS=Geobacillus stearothermophilus GN=adh PE=1 SV=1 6.22e-32	-	KAJ4860339.1 alcohol dehydrogenase groES-like domain-containing protein [Trichoderma breve] 1.93e-46	-
TRINITY_DN6641_c0_g1	151.5079297	7.437639667	4.348404639	5.93E-05	0.000882774	up	-	-	-	-	-	-	XP_009254313.1 hypothetical protein FPSE_02919 [Fusarium pseudograminearum CS3096] >EKJ76921.1 hypothetical protein FPSE_02919 [Fusarium pseudograminearum CS3096] >QPC80367.1 hypothetical protein HYE68_011119 [Fusarium pseudograminearum] >UZP43296.1 hypothetical protein NXS19_011112 [Fusarium pseudograminearum] 1.40e-121	Fusarium pseudograminearum strain Fp22-2 chromosome 3 6.16e-16
TRINITY_DN6976_c0_g1	2.961733333	54.75384333	-4.20844658	0.000172144	0.002186844	down	-	-	-	-	sp|Q4WT66|NRPS1_ASPFU Nonribosomal peptide synthetase 1 OS=Neosartorya fumigata (strain ATCC MYA-4609 / Af293 / CBS 101355 / FGSC A1100) GN=NRPS1 PE=1 SV=1 4.02e-18	-	UZP35087.1 hypothetical protein NXS19_002903 [Fusarium pseudograminearum] 9.44e-107	Fusarium pseudograminearum strain Fp22-2 chromosome 1 0.0
TRINITY_DN9046_c0_g7	628.6503333	190.7546667	1.720539435	0.000302297	0.003534423	up	-	-	-	-	-	-	XP_009262306.1 hypothetical protein FPSE_10914 [Fusarium pseudograminearum CS3096] >EKJ68888.1 hypothetical protein FPSE_10914 [Fusarium pseudograminearum CS3096] >UZP38935.1 hypothetical protein NXS19_006751 [Fusarium pseudograminearum] 0.0	Fusarium pseudograminearum strain Fp22-2 chromosome 2 0.0
TRINITY_DN9520_c0_g1	0.7470447	86.53008967	-6.855863517	5.41E-13	4.53E-11	down	cd05918, A_NRPS_SidN3_like, The adenylation (A) domain of siderophore-synthesizing nonribosomal peptide synthetases (NRPS). The adenylation (A) domain of NRPS recognizes a specific amino acid or hydroxy acid and activates it as an (amino) acyl adenylate by hydrolysis of ATP. The activated acyl moiety then forms a thioester to the enzyme-bound cofactor phosphopantetheine of a peptidyl carrier prot…	pfam00266, Aminotran_5, Aminotransferase class-V. This domain is found in amino transferases, and other enzymes including cysteine desulphurase EC:4.4.1.-. 2.01e-34	-	KOG1178, KOG1178, KOG1178, Non-ribosomal peptide synthetase/alpha-aminoadipate reductase and related enzymes [Secondary metabolites biosynthesis, transport and catabolism]. 2.02e-06	sp|Q4WT66|NRPS1_ASPFU Nonribosomal peptide synthetase 1 OS=Neosartorya fumigata (strain ATCC MYA-4609 / Af293 / CBS 101355 / FGSC A1100) GN=NRPS1 PE=1 SV=1 2.16e-47	-	UZP34277.1 hypothetical protein NXS19_002093 [Fusarium pseudograminearum] 0.0	Fusarium pseudograminearum CS3096 NPS16 (NPS16), partial mRNA 0.0
TRINITY_DN8862_c0_g3	82.00424733	18.82772533	2.122839923	1.41E-05	0.000251035	up	-	-	-	-	-	-	XP_009259890.1 hypothetical protein FPSE_08497 [Fusarium pseudograminearum CS3096] >EKJ71258.1 hypothetical protein FPSE_08497 [Fusarium pseudograminearum CS3096] >KAF0640433.1 hypothetical protein FPSE5266_08497 [Fusarium pseudograminearum] 0.0	Fusarium pseudograminearum strain Fp22-2 chromosome 1 0.0
TRINITY_DN8016_c0_g1	8.059493333	1.252866667	2.685456258	0.00284517	0.022853223	up	cd06185, PDR_like, Phthalate dioxygenase reductase (PDR) is an FMN-dependent reductase that mediates electron transfer from NADH to FMN to an iron sulfur cluster. PDR has an an N-terminal ferrredoxin reductase (FNR)-like NAD(H) binding domain and a C-terminal iron-sulfur [2Fe-2S] cluster domain. Although structurally homologous to FNR, PDR binds FMN rather than FAD in it's FNR-like domain. Electr…	pfam03473, MOSC, MOSC domain. The MOSC (MOCO sulfurase C-terminal) domain is a superfamily of beta-strand-rich domains identified in the molybdenum cofactor sulfurase and several other proteins from both prokaryotes and eukaryotes. These MOSC domains contain an absolutely conserved cysteine and occur either as stand-alone forms or fused to other domains such as NifS-like catalytic domain in Molyb…	-	-	sp|P33164|PDR_BURCE Phthalate dioxygenase reductase OS=Burkholderia cepacia GN=ophA1 PE=1 SV=3 5.42e-30	-	KAF0640574.1 hypothetical protein FPSE5266_12025 [Fusarium pseudograminearum] 0.0	Fusarium pseudograminearum strain Fp22-2 chromosome 1 0.0
TRINITY_DN7587_c0_g1	79.82109223	26.362141	1.598302477	6.80E-05	0.00098868	up	-	pfam08320, PIG-X, PIG-X / PBN1. Mammalian PIG-X and yeast PBN1 are essential components of glycosylphosphatidylinositol-mannosyltransferase I. These enzymes are involved in the transfer of sugar molecules. 4.05e-56	-	-	sp|Q4IBD0|PBN1_GIBZE Protein PBN1 OS=Gibberella zeae (strain PH-1 / ATCC MYA-4620 / FGSC 9075 / NRRL 31084) GN=PBN1 PE=3 SV=2 0.0	-	XP_009254922.1 hypothetical protein FPSE_03528 [Fusarium pseudograminearum CS3096] >EKJ76273.1 hypothetical protein FPSE_03528 [Fusarium pseudograminearum CS3096] >KAF0639591.1 hypothetical protein FPSE5266_03528 [Fusarium pseudograminearum] 0.0	Fusarium pseudograminearum strain Fp22-2 chromosome 3 2.35e-47
TRINITY_DN8537_c0_g1	517.6059618	146.4076422	1.821863373	0.005910074	0.041612128	up	cd06178, MFS_unc93-like, Uncharacterized Unc-93-like proteins of the Major Facilitator Superfamily of transporters. This subfamily consists of uncharacterized proteins, mainly from fungi and plants, with similarity to Caenorhabditis elegans uncoordinated protein 93 (also called putative potassium channel regulatory protein unc-93). Unc-93 acts as a regulatory subunit of a multi-subunit potassium …	-	-	-	sp|Q9URX1|YLX5_SCHPO UNC93-like protein C922.05c OS=Schizosaccharomyces pombe (strain 972 / ATCC 24843) GN=SPAC922.05c PE=3 SV=1 1.77e-92	GO:0003674, molecular_function;GO:0005215, transporter activity;GO:0006810, transport;GO:0008150, biological_process;GO:0022857, transmembrane transporter activity;GO:0051179, localization;GO:0051234, establishment of localization;GO:0055085, transmembrane transport	XP_009260973.1 hypothetical protein FPSE_09581 [Fusarium pseudograminearum CS3096] >EKJ70364.1 hypothetical protein FPSE_09581 [Fusarium pseudograminearum CS3096] 1.22e-298	Fusarium pseudograminearum strain Fp22-2 chromosome 2 0.0
TRINITY_DN9100_c0_g9	10.25582	0.996308	3.363707228	0.001176468	0.010998383	up	-	-	-	-	-	-	KAF0638643.1 hypothetical protein FPSE5266_04702 [Fusarium pseudograminearum] >UZP38720.1 hypothetical protein NXS19_006536 [Fusarium pseudograminearum] 3.94e-116	Fusarium pseudograminearum strain Fp22-2 chromosome 2 0.0
TRINITY_DN9351_c1_g1	65.54252555	236.859646	-1.853529256	0.001025949	0.009901295	down	cd00202, ZnF_GATA, Zinc finger DNA binding domain; binds specifically to DNA consensus sequence [AT]GATA[AG] promoter elements; a subset of family members may also bind protein; zinc-finger consensus topology is C-X(2)-C-X(17)-C-X(2)-C. 2.08e-06	pfam00320, GATA, GATA zinc finger. This domain uses four cysteine residues to coordinate a zinc ion. This domain binds to DNA. Two GATA zinc fingers are found in the GATA transcription factors. However there are several proteins which only contain a single copy of the domain. 4.14e-07	-	KOG1601, KOG1601, KOG1601, GATA-4/5/6 transcription factors [Transcription]. 9.54e-06	sp|Q55GK0|GTAE_DICDI GATA zinc finger domain-containing protein 5 OS=Dictyostelium discoideum GN=gtaE PE=3 SV=1 2.47e-07	-	CEG02443.1 unnamed protein product [Fusarium pseudograminearum CS3427] 8.18e-139	Fusarium pseudograminearum strain Fp22-2 chromosome 2 4.06e-127
TRINITY_DN7062_c0_g1	95.2981	24.8914	1.936800075	0.000175002	0.002219994	up	-	pfam01083, Cutinase, Cutinase. 2.75e-11	-	-	sp|Q99174|CUTI_FUSSC Cutinase OS=Fusarium solani subsp. cucurbitae GN=CUTA PE=3 SV=1 9.86e-79	-	XP_009258069.1 hypothetical protein FPSE_06676 [Fusarium pseudograminearum CS3096] >EKJ73063.1 hypothetical protein FPSE_06676 [Fusarium pseudograminearum CS3096] >KAF0637453.1 hypothetical protein FPSE5266_06676 [Fusarium pseudograminearum] 9.56e-315	Fusarium pseudograminearum strain Fp22-2 chromosome 2 0.0
TRINITY_DN6304_c0_g1	150.084709	9.313580333	4.010297313	9.52E-15	1.05E-12	up	-	-	-	-	-	-	XP_009256648.1 hypothetical protein FPSE_05255 [Fusarium pseudograminearum CS3096] >EKJ74505.1 hypothetical protein FPSE_05255 [Fusarium pseudograminearum CS3096] 5.71e-268	Fusarium pseudograminearum strain Fp22-2 chromosome 2 0.0
TRINITY_DN5264_c0_g1	0.897460333	4.968893333	-2.469004492	0.000127563	0.001690023	down	-	-	-	-	sp|P38680|MTR_NEUCR N amino acid transport system protein OS=Neurospora crassa (strain ATCC 24698 / 74-OR23-1A / CBS 708.71 / DSM 1257 / FGSC 987) GN=mtr PE=3 SV=2 1.64e-36	-	CAG1966517.1 unnamed protein product [Fusarium graminearum] >VTO84138.1 unnamed protein product [Fusarium graminearum] 0.0	Fusarium pseudograminearum CS3096 hypothetical protein partial mRNA 0.0
TRINITY_DN2581_c0_g1	31.81406667	7.527573333	2.079408035	0.00355368	0.027366083	up	-	-	-	-	-	-	XP_009257075.1 hypothetical protein FPSE_05682 [Fusarium pseudograminearum CS3096] >EKJ74143.1 hypothetical protein FPSE_05682 [Fusarium pseudograminearum CS3096] >KAF0636147.1 hypothetical protein FPSE5266_05682 [Fusarium pseudograminearum] >UZP43170.1 hypothetical protein NXS19_010986 [Fusarium pseudograminearum] 9.34e-254	Fusarium pseudograminearum strain Fp22-2 chromosome 3 0.0
TRINITY_DN7998_c0_g1	35.01765633	73.07080767	-1.061212624	0.001625618	0.014343879	down	-	-	-	-	-	-	XP_011328837.1 hypothetical protein FGSG_08973 [Fusarium graminearum PH-1] >EYB30457.1 hypothetical protein FG05_08973 [Fusarium graminearum] >KAF5231416.1 hypothetical protein FAUST_9279 [Fusarium austroamericanum] >PTD02340.1 hypothetical protein FCULG_00012056 [Fusarium culmorum] >UZP46632.1 hypothetical protein NXS19_014444 [Fusarium pseudograminearum] >ESU15479.1 hypothetical protein FGSG_08…	Fusarium pseudograminearum strain Fp22-2 chromosome 4 0.0
TRINITY_DN8782_c2_g1	103.3691517	374.0438823	-1.855401826	0.000656386	0.006841889	down	cd05259, PCBER_SDR_a, phenylcoumaran benzylic ether reductase (PCBER) like, atypical (a) SDRs. PCBER and pinoresinol-lariciresinol reductases are NADPH-dependent aromatic alcohol reductases, and are atypical members of the SDR family. Other proteins in this subgroup are identified as eugenol synthase. These proteins contain an N-terminus characteristic of NAD(P)-binding proteins and a small C-ter…	-	-	-	sp|Q00808|HETE1_PODAS Vegetative incompatibility protein HET-E-1 OS=Podospora anserina GN=HET-E1 PE=3 SV=1 1.81e-60	-	XP_009260209.1 hypothetical protein FPSE_08816 [Fusarium pseudograminearum CS3096] >EKJ70957.1 hypothetical protein FPSE_08816 [Fusarium pseudograminearum CS3096] >KAF0642791.1 hypothetical protein FPSE5266_08816 [Fusarium pseudograminearum] 0.0	Fusarium pseudograminearum strain Fp22-2 chromosome 3 2.38e-21
TRINITY_DN8744_c0_g2	0.107436267	7.037112333	-6.03343056	6.95E-06	0.00013455	down	-	pfam00743, FMO-like, Flavin-binding monooxygenase-like. This family includes FMO proteins, cyclohexanone mono-oxygenase and a number of different mono-oxygenases. 3.06e-13	-	KOG1399, KOG1399, KOG1399, Flavin-containing monooxygenase [Secondary metabolites biosynthesis, transport and catabolism]. 3.37e-12	sp|Q00730|STCW_EMENI Putative sterigmatocystin biosynthesis monooxygenase stcW OS=Emericella nidulans (strain FGSC A4 / ATCC 38163 / CBS 112.46 / NRRL 194 / M139) GN=stcW PE=3 SV=2 8.83e-118	-	UZP38474.1 hypothetical protein NXS19_006290 [Fusarium pseudograminearum] 0.0	Fusarium pseudograminearum CS3096 hypothetical protein partial mRNA 0.0
TRINITY_DN17005_c0_g1	0.134522	6.451008667	-5.583610717	0.000202163	0.002511193	down	-	-	-	-	-	-	XP_009257656.1 hypothetical protein FPSE_06263 [Fusarium pseudograminearum CS3096] >EKJ73645.1 hypothetical protein FPSE_06263 [Fusarium pseudograminearum CS3096] 4.59e-39	Fusarium pseudograminearum strain Fp22-2 chromosome 3 0.0
TRINITY_DN6766_c0_g1	0.225628667	1.699733333	-2.913286141	0.001726431	0.015084794	down	-	pfam00150, Cellulase, Cellulase (glycosyl hydrolase family 5). 1.08e-09	-	-	sp|A3DJ77|GUNC_CLOTH Endoglucanase C OS=Clostridium thermocellum (strain ATCC 27405 / DSM 1237 / NBRC 103400 / NCIMB 10682 / NRRL B-4536 / VPI 7372) GN=celC PE=3 SV=1 1.74e-14	-	XP_009260332.1 hypothetical protein FPSE_08939 [Fusarium pseudograminearum CS3096] >EKJ70888.1 hypothetical protein FPSE_08939 [Fusarium pseudograminearum CS3096] >UZP45018.1 hypothetical protein NXS19_012830 [Fusarium pseudograminearum] 0.0	Fusarium pseudograminearum CS3096 hypothetical protein partial mRNA 0.0
TRINITY_DN9202_c0_g1	207.9049933	8.385743	4.631841982	2.97E-11	1.83E-09	up	-	pfam08031, BBE, Berberine and berberine like. This domain is found in the berberine bridge and berberine bridge- like enzymes which are involved in the biosynthesis of numerous isoquinoline alkaloids. They catalyze the transformation of the N-methyl group of (S)-reticuline into the C-8 berberine bridge carbon of (S)-scoulerine. 3.28e-08	-	-	sp|A6P6V9|CBDAS_CANSA Cannabidiolic acid synthase OS=Cannabis sativa GN=CBDAS PE=1 SV=1 1.07e-22	-	XP_009253879.1 hypothetical protein FPSE_02485 [Fusarium pseudograminearum CS3096] >EKJ77407.1 hypothetical protein FPSE_02485 [Fusarium pseudograminearum CS3096] 0.0	Fusarium graminearum strain FG-12 chromosome 3 7.34e-167
TRINITY_DN5949_c0_g1	5.388141333	57.94067667	-3.426716934	1.46E-09	6.26E-08	down	cd01300, YtcJ_like, YtcJ_like metal dependent amidohydrolases. YtcJ is a Bacillus subtilis ORF of unknown function. The Arabidopsis homolog LAF3 has been identified as a factor required for photochrome A signalling. 2.21e-32	pfam07969, Amidohydro_3, Amidohydrolase family. 9.07e-18	-	-	sp|O34355|YTCJ_BACSU Putative amidohydrolase YtcJ OS=Bacillus subtilis (strain 168) GN=ytcJ PE=4 SV=1 1.75e-26	-	XP_009257131.1 hypothetical protein FPSE_05738 [Fusarium pseudograminearum CS3096] >EKJ74084.1 hypothetical protein FPSE_05738 [Fusarium pseudograminearum CS3096] >KAF0639158.1 hypothetical protein FPSE5266_05738 [Fusarium pseudograminearum] 0.0	Fusarium pseudograminearum strain Fp22-2 chromosome 1 0.0
TRINITY_DN6447_c0_g1	1.981133333	9.243933333	-2.222180876	0.002140989	0.018038286	down	-	-	-	-	-	-	UZP34833.1 hypothetical protein NXS19_002649 [Fusarium pseudograminearum] 1.72e-112	Fusarium pseudograminearum strain Fp22-2 chromosome 1 0.0
TRINITY_DN9292_c0_g1	1518.971083	106.9984133	3.827433097	1.01E-09	4.44E-08	up	cd20302, cupin_DAD, 2,4'-Dihydroxyacetophenone dioxygenase (DAD), cupin domain. 2,4'-Dihydroxyacetophenone dioxygenase (DAD) catalyzes the oxidation of 2,4'-dihydroxyacetophenone to 4-hydroxybenzoate and formate as part of the 4-hydroxyacetophenone catabolic pathway. This enzyme is a homo-tetramer containing one iron per molecule of enzyme. This enzyme is an unusual dioxygenase in that it cleaves…	-	-	-	-	-	XP_009259449.1 hypothetical protein FPSE_08056 [Fusarium pseudograminearum CS3096] >EKJ71788.1 hypothetical protein FPSE_08056 [Fusarium pseudograminearum CS3096] >KAF0636542.1 hypothetical protein FPSE5266_08056 [Fusarium pseudograminearum] >UZP44983.1 hypothetical protein NXS19_012795 [Fusarium pseudograminearum] 4.10e-72	Fusarium pseudograminearum strain Fp22-2 chromosome 4 0.0
TRINITY_DN8108_c0_g1	0.665655667	27.08751967	-5.346708399	6.59E-06	0.000128564	down	cd08249, enoyl_reductase_like, enoyl_reductase_like. Member identified as possible enoyl reductase of the MDR family. 2-enoyl thioester reductase (ETR) catalyzes the NADPH-dependent dependent conversion of trans-2-enoyl acyl carrier protein/coenzyme A (ACP/CoA) to acyl-(ACP/CoA) in fatty acid synthesis. 2-enoyl thioester reductase activity has been linked in Candida tropicalis as essential in mai…	-	-	KOG1198, KOG1198, KOG1198, Zinc-binding oxidoreductase [Energy production and conversion, General function prediction only]. 2.37e-16	sp|P54006|TOXD_COCCA Protein TOXD OS=Cochliobolus carbonum GN=TOXD PE=3 SV=1 2.38e-39	-	UZP38771.1 hypothetical protein NXS19_006587 [Fusarium pseudograminearum] 5.46e-253	Fusarium pseudograminearum strain Fp22-2 chromosome 2 0.0
TRINITY_DN9383_c1_g2	864.9956945	163.9935656	2.399053741	0.00455354	0.033592673	up	cd07103, ALDH_F5_SSADH_GabD, Mitochondrial succinate-semialdehyde dehydrogenase and ALDH family members 5A1 and 5F1-like. Succinate-semialdehyde dehydrogenase, mitochondrial (SSADH, GabD, EC=1.2.1.24) catalyzes the NAD+-dependent oxidation of succinate semialdehyde (SSA) to succinate. This group includes the human aldehyde dehydrogenase family 5 member A1 (ALDH5A1) which is a mitochondrial homote…	pfam00171, Aldedh, Aldehyde dehydrogenase family. This family of dehydrogenases act on aldehyde substrates. Members use NADP as a cofactor. The family includes the following members: The prototypical members are the aldehyde dehydrogenases EC:1.2.1.3. Succinate-semialdehyde dehydrogenase EC:1.2.1.16. Lactaldehyde dehydrogenase EC:1.2.1.22. Benzaldehyde dehydrogenase EC:1.2.1.28. Methylmalonate-se…	K00135-ko00760 Nicotinate and nicotinamide metabolism;ko00250 Alanine, aspartate and glutamate metabolism;ko00310 Lysine degradation;ko00650 Butanoate metabolism;ko00350 Tyrosine metabolism	KOG2451, KOG2451, KOG2451, Aldehyde dehydrogenase [Energy production and conversion]. 2.13e-166	sp|Q9I6M5|DAVD_PSEAE Glutarate-semialdehyde dehydrogenase DavD OS=Pseudomonas aeruginosa (strain ATCC 15692 / PAO1 / 1C / PRS 101 / LMG 12228) GN=davD PE=1 SV=1 4.07e-158	-	XP_009261792.1 hypothetical protein FPSE_10400 [Fusarium pseudograminearum CS3096] >EKJ69410.1 hypothetical protein FPSE_10400 [Fusarium pseudograminearum CS3096] >KAF0643524.1 hypothetical protein FPSE5266_10400 [Fusarium pseudograminearum] >UZP39710.1 hypothetical protein NXS19_007526 [Fusarium pseudograminearum] 0.0	Fusarium graminearum strain FG-12 chromosome 2 0.0
TRINITY_DN9383_c1_g1	24.75377915	129.1109454	-2.382890608	0.003965753	0.029997703	down	cd05362, THN_reductase-like_SDR_c, tetrahydroxynaphthalene/trihydroxynaphthalene reductase-like, classical (c) SDRs. 1,3,6,8-tetrahydroxynaphthalene reductase (4HNR) of Magnaporthe grisea and the related 1,3,8-trihydroxynaphthalene reductase (3HNR) are typical members of the SDR family containing the canonical glycine rich NAD(P)-binding site and active site tetrad, and function in fungal melanin…	pfam13561, adh_short_C2, Enoyl-(Acyl carrier protein) reductase. 3.15e-16	-	KOG0725, KOG0725, KOG0725, Reductases with broad range of substrate specificities [General function prediction only]. 6.15e-13	sp|D4B1Y1|A2462_ARTBC Probable FAD-dependent monooxygenase OS=Arthroderma benhamiae (strain ATCC MYA-4681 / CBS 112371) GN=ARB_02462 PE=3 SV=1 1.01e-74	-	XP_009258867.1 hypothetical protein FPSE_07474 [Fusarium pseudograminearum CS3096] >EKJ72354.1 hypothetical protein FPSE_07474 [Fusarium pseudograminearum CS3096] 6.98e-306	Fusarium pseudograminearum CS3096 hypothetical protein partial mRNA 0.0
TRINITY_DN8654_c0_g2	19.4685	3.256896667	2.57957188	2.24E-06	4.88E-05	up	cd17356, MFS_HXT, Fungal Hexose transporter subfamily of the Major Facilitator Superfamily of transporters and similar proteins. The fungal hexose transporter (HXT) subfamily is comprised of functionally redundant proteins that function mainly in the transport of glucose, as well as other sugars such as galactose and fructose. Saccharomyces cerevisiae has 20 genes that encode proteins in this fam…	pfam00083, Sugar_tr, Sugar (and other) transporter. 7.03e-30	-	KOG0254, KOG0254, KOG0254, Predicted transporter (major facilitator superfamily) [General function prediction only]. 7.61e-37	sp|P53048|MAL11_YEAST General alpha-glucoside permease OS=Saccharomyces cerevisiae (strain ATCC 204508 / S288c) GN=MAL11 PE=1 SV=1 3.37e-138	-	XP_009258760.1 hypothetical protein FPSE_07367 [Fusarium pseudograminearum CS3096] >EKJ72486.1 hypothetical protein FPSE_07367 [Fusarium pseudograminearum CS3096] >KAF0637712.1 hypothetical protein FPSE5266_07367 [Fusarium pseudograminearum] >CEG02551.1 unnamed protein product [Fusarium pseudograminearum CS3427] 0.0	Fusarium pseudograminearum strain Fp22-2 chromosome 4 0.0
TRINITY_DN15431_c0_g1	0.037234667	2.605603333	-6.128827218	0.000677873	0.007032495	down	-	pfam00331, Glyco_hydro_10, Glycosyl hydrolase family 10. 7.78e-94	-	-	sp|I1RQU5|XYN1_GIBZE Endo-1,4-beta-xylanase 1 OS=Gibberella zeae (strain PH-1 / ATCC MYA-4620 / FGSC 9075 / NRRL 31084) GN=XYL1 PE=1 SV=1 0.0	-	UZP43516.1 hypothetical protein NXS19_011328 [Fusarium pseudograminearum] 3.34e-265	Fusarium pseudograminearum CS3096 hypothetical protein partial mRNA 0.0
TRINITY_DN7118_c0_g1	10.82974	34.25843333	-1.66146057	0.000327774	0.003782913	down	-	-	-	-	-	-	XP_009253467.1 hypothetical protein FPSE_02073 [Fusarium pseudograminearum CS3096] >EKJ77575.1 hypothetical protein FPSE_02073 [Fusarium pseudograminearum CS3096] >KAF0636213.1 hypothetical protein FPSE5266_02073 [Fusarium pseudograminearum] 7.60e-180	Fusarium pseudograminearum CS3096 hypothetical protein partial mRNA 3.25e-149
TRINITY_DN4187_c0_g1	0.695811	4.221183	-2.600879984	9.71E-07	2.26E-05	down	-	pfam00144, Beta-lactamase, Beta-lactamase. This family appears to be distantly related to pfam00905 and PF00768 D-alanyl-D-alanine carboxypeptidase. 3.84e-21	-	-	sp|Q5HDB2|FLP_STAAC Protein flp OS=Staphylococcus aureus (strain COL) GN=flp PE=4 SV=1 3.59e-13	-	UZP45159.1 hypothetical protein NXS19_012971 [Fusarium pseudograminearum] 0.0	Fusarium pseudograminearum strain Fp22-2 chromosome 4 0.0
TRINITY_DN9190_c0_g3	2.508415667	21.88730467	-3.125245963	5.84E-06	0.000114891	down	cd17327, MFS_FEN2_like, Pantothenate transporter FEN2 and similar transporters of the Major Facilitator Superfamily. This family is composed of Saccharomyces cerevisiae pantothenate transporter FEN2 (or fenpropimorph resistance protein 2) and similar proteins from fungi and bacteria including fungal vitamin H transporter, allantoate permease, and high-affinity nicotinic acid transporter, as well …	pfam01546, Peptidase_M20, Peptidase family M20/M25/M40. This family includes a range of zinc metallopeptidases belonging to several families in the peptidase classification. Family M20 are Glutamate carboxypeptidases. Peptidase family M25 contains X-His dipeptidases. 1.05e-06	-	KOG2533, KOG2533, KOG2533, Permease of the major facilitator superfamily [Carbohydrate transport and metabolism]. 2.09e-60	sp|Q9US44|YIZG_SCHPO Uncharacterized transporter C1002.16c OS=Schizosaccharomyces pombe (strain 972 / ATCC 24843) GN=SPAC1002.16c PE=3 SV=1 1.30e-83	-	XP_009258851.1 hypothetical protein FPSE_07458 [Fusarium pseudograminearum CS3096] >EKJ72338.1 hypothetical protein FPSE_07458 [Fusarium pseudograminearum CS3096] 0.0	Fusarium pseudograminearum CS3096 hypothetical protein partial mRNA 0.0
TRINITY_DN3260_c0_g1	9.601873333	0.0322326	8.218651528	3.04E-09	1.24E-07	up	-	-	-	-	-	-	XP_009254635.1 hypothetical protein FPSE_03241 [Fusarium pseudograminearum CS3096] >EKJ76575.1 hypothetical protein FPSE_03241 [Fusarium pseudograminearum CS3096] >KAF0640025.1 hypothetical protein FPSE5266_03241 [Fusarium pseudograminearum] >UZP41736.1 hypothetical protein NXS19_009552 [Fusarium pseudograminearum] 6.90e-263	Fusarium pseudograminearum CS3096 hypothetical protein partial mRNA 0.0
TRINITY_DN8074_c0_g1	0.594602667	14.368	-4.594789512	3.47E-17	5.18E-15	down	-	-	K00306-ko00310 Lysine degradation;ko04146 Peroxisome;ko00260 Glycine, serine and threonine metabolism	KOG2820, KOG2820, KOG2820, FAD-dependent oxidoreductase [General function prediction only]. 2.11e-47	sp|O43029|FAP1_SCHPO L-pipecolate oxidase OS=Schizosaccharomyces pombe (strain 972 / ATCC 24843) GN=fap1 PE=1 SV=1 6.43e-81	GO:0000166, nucleotide binding;GO:0003674, molecular_function;GO:0003824, catalytic activity;GO:0005488, binding;GO:0006082, organic acid metabolic process;GO:0006520, cellular amino acid metabolic process;GO:0006553, lysine metabolic process;GO:0006554, lysine catabolic process;GO:0006807, nitrogen compound metabolic process;GO:0008150, biological_process;GO:0008152, metabolic process;GO:0009056…	UZP38464.1 hypothetical protein NXS19_006280 [Fusarium pseudograminearum] 0.0	Fusarium graminearum strain FG-12 chromosome 2 0.0
TRINITY_DN7498_c0_g1	0.163423167	7.237169	-5.468741044	4.81E-09	1.87E-07	down	-	-	-	-	-	-	UZP38915.1 TRI6 [Fusarium pseudograminearum] 6.31e-150	Fusarium pseudograminearum strain Fp22-2 chromosome 2 0.0
TRINITY_DN9365_c0_g2	3265.177343	228.9999503	3.833742161	1.46E-05	0.000259612	up	cd13898, CuRO_3_Abr2_like, The third cupredoxin domain of a group of fungal Laccases similar to Abr2 from Aspergillus fumigatus. Abr2 is involved in conidial pigment biosynthesis in Aspergillus fumigatus. Laccase is a blue multi-copper enzyme that catalyzes the oxidation of a variety aromatic - notably phenolic and inorganic substances coupled to the reduction of molecular oxygen to water. Laccas…	pfam07732, Cu-oxidase_3, Multicopper oxidase. This entry contains many divergent copper oxidase-like domains that are not recognized by the pfam00394 model. 7.19e-29	-	KOG1263, KOG1263, KOG1263, Multicopper oxidases [Secondary metabolites biosynthesis, transport and catabolism]. 1.02e-07	sp|E9RBR0|ABR2_ASPFU Laccase abr2 OS=Neosartorya fumigata (strain ATCC MYA-4609 / Af293 / CBS 101355 / FGSC A1100) GN=abr2 PE=1 SV=1 1.04e-166	GO:0000003, reproduction;GO:0000041, transition metal ion transport;GO:0003674, molecular_function;GO:0003824, catalytic activity;GO:0004322, ferroxidase activity;GO:0005575, cellular_component;GO:0005623, cell;GO:0005886, plasma membrane;GO:0005887, integral component of plasma membrane;GO:0006810, transport;GO:0006811, ion transport;GO:0006812, cation transport;GO:0006826, iron ion transport;GO…	XP_009255190.1 gip1 [Fusarium pseudograminearum CS3096] >EKJ76023.1 gip1 [Fusarium pseudograminearum CS3096] 0.0	Fusarium pseudograminearum strain Fp22-2 chromosome 1 4.58e-74
TRINITY_DN8807_c0_g1	0.707418	13.91352333	-4.297781062	5.68E-12	4.01E-10	down	cd11554, SLC6sbd_u2, uncharacterized eukaryotic solute carrier 6 subfamily; solute-binding domain. SLC6 proteins (also called the sodium- and chloride-dependent neurotransmitter transporter family or Na+/Cl--dependent transporter family) include neurotransmitter transporters (NTTs): these are sodium- and chloride-dependent plasma membrane transporters for the monoamine neurotransmitters serotonin…	pfam00209, SNF, Sodium:neurotransmitter symporter family. These are twelve xTM-containing region transporters. 4.80e-50	K05034-ko04727 GABAergic synapse	KOG3660, KOG3660, KOG3660, Sodium-neurotransmitter symporter [Signal transduction mechanisms]. 5.79e-51	sp|Q96N87|S6A18_HUMAN Sodium-dependent neutral amino acid transporter B(0)AT3 OS=Homo sapiens GN=SLC6A18 PE=2 SV=2 6.96e-49	-	KAF0635515.1 hypothetical protein FPSE5266_06966 [Fusarium pseudograminearum] 0.0	Fusarium pseudograminearum CS3096 hypothetical protein partial mRNA 0.0
TRINITY_DN9371_c1_g2	433.2766109	116.5960403	1.893769565	0.005138812	0.037068572	up	-	pfam07989, Cnn_1N, Centrosomin N-terminal motif 1. This domain has been identified in two microtubule associated proteins in Schizosaccharomyces pombe, Mto1 and Pcp1. Mto1 has been identified in association with spindle pole body and non-spindle pole body microtubules. The pericentrin homolog Pcp1 is also associated with the fungal centrosome or spindle pole body (SPB). Members of this family hav…	-	KOG1546, KOG1546, KOG1546, Metacaspase involved in regulation of apoptosis [Cell cycle control, cell division, chromosome partitioning, Posttranslational modification, protein turnover, chaperones]. 1.96e-51	sp|A7F075|MCA1_SCLS1 Metacaspase-1 OS=Sclerotinia sclerotiorum (strain ATCC 18683 / 1980 / Ss-1) GN=casA PE=3 SV=1 1.04e-23	GO:0005575, cellular_component;GO:0005622, intracellular;GO:0005623, cell;GO:0005634, nucleus;GO:0005737, cytoplasm;GO:0005815, microtubule organizing center;GO:0005816, spindle pole body;GO:0005823, central plaque of spindle pole body;GO:0005856, cytoskeleton;GO:0015630, microtubule cytoskeleton;GO:0043226, organelle;GO:0043227, membrane-bounded organelle;GO:0043228, non-membrane-bounded organel…	XP_009252525.1 hypothetical protein FPSE_01130 [Fusarium pseudograminearum CS3096] >EKJ78642.1 hypothetical protein FPSE_01130 [Fusarium pseudograminearum CS3096] 0.0	Fusarium pseudograminearum strain Fp22-2 chromosome 3 0.0
TRINITY_DN6790_c0_g1	3.814175667	0.457346667	3.060011249	0.00684762	0.046636718	up	-	pfam00144, Beta-lactamase, Beta-lactamase. This family appears to be distantly related to pfam00905 and PF00768 D-alanyl-D-alanine carboxypeptidase. 2.70e-06	-	-	sp|D4AXL1|BLML_ARTBC Beta-lactamase-like protein ARB_00930 OS=Arthroderma benhamiae (strain ATCC MYA-4681 / CBS 112371) GN=ARB_00930 PE=1 SV=1 1.44e-37	-	KAF0635325.1 hypothetical protein FPSE5266_05459 [Fusarium pseudograminearum] 0.0	Fusarium pseudograminearum CS3096 hypothetical protein partial mRNA 0.0
TRINITY_DN6790_c0_g2	20.24206667	3.895096667	2.377625555	1.02E-05	0.000189135	up	cd03148, GATase1_EcHsp31_like, Type 1 glutamine amidotransferase (GATase1)-like domain found in Escherichia coli Hsp31 protein (EcHsp31). Type 1 glutamine amidotransferase (GATase1)-like domain found in Escherichia coli Hsp31 protein (EcHsp31). This group includes proteins similar to EcHsp31. EcHsp31 has chaperone activity. EcHsp31 coordinates a metal ion using a 2-His-1-carboxylate motif present…	-	-	-	sp|Q02IV5|HCHA_PSEAB Protein deglycase HchA OS=Pseudomonas aeruginosa (strain UCBPP-PA14) GN=hchA PE=3 SV=1 8.32e-127	-	XP_009256853.1 hypothetical protein FPSE_05460 [Fusarium pseudograminearum CS3096] >EKJ74389.1 hypothetical protein FPSE_05460 [Fusarium pseudograminearum CS3096] 8.61e-216	Fusarium pseudograminearum strain Fp22-2 chromosome 2 0.0
TRINITY_DN8707_c2_g1	5.83013	15.16136667	-1.378799848	0.002108816	0.017834334	down	-	-	-	-	sp|P08012|PRP1_SOYBN Repetitive proline-rich cell wall protein 1 OS=Glycine max GN=PRP1 PE=3 SV=1 1.54e-06	-	XP_009251468.1 hypothetical protein FPSE_00073 [Fusarium pseudograminearum CS3096] >EKJ79793.1 hypothetical protein FPSE_00073 [Fusarium pseudograminearum CS3096] >KAF0638038.1 hypothetical protein FPSE5266_00073 [Fusarium pseudograminearum] 1.03e-243	Fusarium pseudograminearum strain Fp22-2 chromosome 1 1.74e-15
TRINITY_DN3981_c0_g1	20.94735333	92.05558	-2.135737201	1.47E-05	0.000261749	down	-	-	-	-	-	-	XP_009255140.1 hypothetical protein FPSE_03745 [Fusarium pseudograminearum CS3096] >EKJ75973.1 hypothetical protein FPSE_03745 [Fusarium pseudograminearum CS3096] >KAF0637905.1 hypothetical protein FPSE5266_03745 [Fusarium pseudograminearum] >UZP35153.1 hypothetical protein NXS19_002969 [Fusarium pseudograminearum] 1.59e-77	Fusarium graminearum strain FG-12 chromosome 1 0.0
TRINITY_DN8336_c0_g1	0.3490325	5.487796667	-3.974793744	2.57E-09	1.07E-07	down	-	-	-	-	sp|D4AYG1|KLDC1_ARTBC Kelch repeat-containing protein ARB_01230 OS=Arthroderma benhamiae (strain ATCC MYA-4681 / CBS 112371) GN=ARB_01230 PE=1 SV=1 7.66e-39	-	UZP38141.1 hypothetical protein NXS19_005957 [Fusarium pseudograminearum] >CEG02862.1 unnamed protein product [Fusarium pseudograminearum CS3487] 0.0	Fusarium pseudograminearum CS3096 hypothetical protein partial mRNA 0.0
TRINITY_DN8771_c0_g1	2.190527667	18.525703	-3.080177949	0.003576141	0.027491776	down	-	pfam06966, DUF1295, Protein of unknown function (DUF1295). This family contains a number of bacterial and eukaryotic proteins of unknown function that are approximately 300 residues long. 1.01e-11	-	-	-	-	XP_009259150.1 hypothetical protein FPSE_07757 [Fusarium pseudograminearum CS3096] >EKJ72067.1 hypothetical protein FPSE_07757 [Fusarium pseudograminearum CS3096] 1.80e-250	Fusarium pseudograminearum strain Class2-1C chromosome 1 0.0
TRINITY_DN9211_c1_g7	8.980218667	77.85715367	-3.116007123	4.05E-05	0.000631578	down	-	-	-	KOG4505, KOG4505, KOG4505, Na+/H+ antiporter [Inorganic ion transport and metabolism]. 4.91e-79	sp|O14123|NAH2_SCHPO Probable Na(+)/H(+) antiporter C3A11.09 OS=Schizosaccharomyces pombe (strain 972 / ATCC 24843) GN=sod22 PE=1 SV=1 3.98e-81	-	UZP45022.1 hypothetical protein NXS19_012834 [Fusarium pseudograminearum] 0.0	Fusarium pseudograminearum CS3096 hypothetical protein partial mRNA 5.66e-14
TRINITY_DN4848_c0_g1	0.661025667	5.151057	-2.962090309	0.000694735	0.007168261	down	cd03323, D-glucarate_dehydratase, D-Glucarate dehydratase (GlucD) catalyzes the dehydration of both D-glucarate and L-idarate to form 5-keto-4-deoxy-D-glucarate (5-KDG) , the initial reaction of the catabolic pathway for (D)-glucarate. GlucD belongs to the enolase superfamily of enzymes, characterized by the presence of an enolate anion intermediate which is generated by abstraction of the alpha-…	pfam13378, MR_MLE_C, Enolase C-terminal domain-like. This domain appears at the C-terminus of many of the proteins that carry the MR_MLE_N pfam02746 domain. EC:4.2.1.40. 5.30e-18	K01706-ko00053 Ascorbate and aldarate metabolism	-	sp|Q9RDE9|GUDD_STRCO Probable glucarate dehydratase OS=Streptomyces coelicolor (strain ATCC BAA-471 / A3(2) / M145) GN=gudD PE=3 SV=1 1.87e-131	-	QPC70853.1 hypothetical protein HYE68_001605 [Fusarium pseudograminearum] 4.52e-311	Fusarium pseudograminearum strain Fp22-2 chromosome 2 0.0
TRINITY_DN8838_c1_g6	1.126309833	10.91468333	-3.27659462	0.000296198	0.003472188	down	cd11554, SLC6sbd_u2, uncharacterized eukaryotic solute carrier 6 subfamily; solute-binding domain. SLC6 proteins (also called the sodium- and chloride-dependent neurotransmitter transporter family or Na+/Cl--dependent transporter family) include neurotransmitter transporters (NTTs): these are sodium- and chloride-dependent plasma membrane transporters for the monoamine neurotransmitters serotonin…	pfam00209, SNF, Sodium:neurotransmitter symporter family. These are twelve xTM-containing region transporters. 4.81e-51	K05034-ko04727 GABAergic synapse	KOG3659, KOG3659, KOG3659, Sodium-neurotransmitter symporter [Signal transduction mechanisms]. 1.65e-45	sp|P31649|S6A13_MOUSE Sodium- and chloride-dependent GABA transporter 2 OS=Mus musculus GN=Slc6a13 PE=1 SV=1 9.11e-51	-	XP_009260141.1 hypothetical protein FPSE_08748 [Fusarium pseudograminearum CS3096] >EKJ71084.1 hypothetical protein FPSE_08748 [Fusarium pseudograminearum CS3096] >KAF0639354.1 hypothetical protein FPSE5266_08748 [Fusarium pseudograminearum] 0.0	Fusarium pseudograminearum CS3096 hypothetical protein partial mRNA 0.0
TRINITY_DN9060_c4_g5	7.72906	66.57450183	-3.106604857	1.80E-07	5.03E-06	down	-	pfam00457, Glyco_hydro_11, Glycosyl hydrolases family 11. 4.19e-78	-	-	sp|G4NA54|XYN4_MAGO7 Endo-1,4-beta-xylanase 4 OS=Magnaporthe oryzae (strain 70-15 / ATCC MYA-4617 / FGSC 8958) GN=XYL4 PE=3 SV=1 5.73e-91	-	UZP34673.1 hypothetical protein NXS19_002489 [Fusarium pseudograminearum] 2.74e-200	Fusarium pseudograminearum strain Fp22-2 chromosome 1 0.0
TRINITY_DN4835_c0_g1	214.57924	24.96002933	3.103818971	6.09E-05	0.000899595	up	-	-	-	-	-	-	CAF3540079.1 unnamed protein product [Fusarium graminearum] >CAF3655075.1 unnamed protein product [Fusarium graminearum] >CAG1994837.1 unnamed protein product [Fusarium graminearum] 1.70e-168	Fusarium pseudograminearum strain Fp22-2 chromosome 2 0.0
TRINITY_DN6227_c0_g1	18.91699667	0.408235	5.534139372	1.38E-11	9.01E-10	up	-	-	-	-	sp|P9WM51|Y1260_MYCTU Uncharacterized protein Rv1260 OS=Mycobacterium tuberculosis (strain ATCC 25618 / H37Rv) GN=Rv1260 PE=1 SV=1 1.53e-42	-	XP_009256094.1 hypothetical protein FPSE_04701 [Fusarium pseudograminearum CS3096] >EKJ75143.1 hypothetical protein FPSE_04701 [Fusarium pseudograminearum CS3096] 2.74e-297	Fusarium pseudograminearum strain Fp22-2 chromosome 2 0.0
TRINITY_DN9498_c0_g6	3.159726667	12.89715	-2.029180627	8.10E-07	1.93E-05	down	cd17546, REC_hyHK_CKI1_RcsC-like, phosphoacceptor receiver (REC) domain of hybrid sensor histidine kinases/response regulators similar to Arabidopsis thaliana CKI1 and Escherichia coli RcsC. This family is composed of hybrid sensor histidine kinases/response regulators that are sensor histidine kinases (HKs) fused with a REC domain, similar to the sensor histidine kinase CKI1 from Arabidopsis tha…	pfam00072, Response_reg, Response regulator receiver domain. This domain receives the signal from the sensor partner in bacterial two-component systems. It is usually found N-terminal to a DNA binding effector domain. 8.29e-13	-	KOG0519, KOG0519, KOG0519, Sensory transduction histidine kinase [Signal transduction mechanisms]. 2.05e-14	sp|Q5AKU6|SSK1_CANAL Oxidative stress response two-component system protein SSK1 OS=Candida albicans (strain SC5314 / ATCC MYA-2876) GN=SSK1 PE=1 SV=1 3.48e-14	-	KAF0637855.1 hypothetical protein FPSE5266_00547 [Fusarium pseudograminearum] 0.0	Fusarium pseudograminearum strain Fp22-2 chromosome 1 0.0
TRINITY_DN8762_c0_g6	34.09829733	4868.63392	-7.157673515	1.01E-25	3.75E-23	down	cd12148, fungal_TF_MHR, fungal transcription factor regulatory middle homology region. This domain is present in the large family of fungal zinc cluster transcription factors that contain an N-terminal GAL4-like C6 zinc binuclear cluster DNA-binding domain. Examples of members of this large fungal group are the following Saccharomyces cerevisiae transcription factors, GAL4, STB5, DAL81, CAT8, RDR…	pfam04082, Fungal_trans, Fungal specific transcription factor domain. 1.13e-12	-	-	sp|P38699|STB5_YEAST Protein STB5 OS=Saccharomyces cerevisiae (strain ATCC 204508 / S288c) GN=STB5 PE=1 SV=1 6.96e-29	-	XP_009258742.1 hypothetical protein FPSE_07349 [Fusarium pseudograminearum CS3096] >EKJ72468.1 hypothetical protein FPSE_07349 [Fusarium pseudograminearum CS3096] >KAF0637699.1 hypothetical protein FPSE5266_07349 [Fusarium pseudograminearum] 0.0	Fusarium pseudograminearum strain Fp22-2 chromosome 4 0.0
TRINITY_DN9324_c0_g1	29.51348242	509.1681896	-4.108696223	6.15E-07	1.51E-05	down	-	pfam13632, Glyco_trans_2_3, Glycosyl transferase family group 2. Members of this family of prokaryotic proteins include putative glucosyltransferases, which are involved in bacterial capsule biosynthesis. 4.91e-20	-	-	-	-	XP_009255874.1 hypothetical protein FPSE_04481 [Fusarium pseudograminearum CS3096] >EKJ75353.1 hypothetical protein FPSE_04481 [Fusarium pseudograminearum CS3096] >KAF0637899.1 hypothetical protein FPSE5266_04481 [Fusarium pseudograminearum] 0.0	Fusarium pseudograminearum strain Fp22-2 chromosome 3 1.10e-33
TRINITY_DN7050_c0_g1	0.050306867	12.92681333	-8.005395621	2.03E-12	1.54E-10	down	-	-	-	-	-	-	XP_009251687.1 hypothetical protein FPSE_00292 [Fusarium pseudograminearum CS3096] >EKJ79607.1 hypothetical protein FPSE_00292 [Fusarium pseudograminearum CS3096] 1.51e-203	Fusarium pseudograminearum CS3096 hypothetical protein partial mRNA 0.0
TRINITY_DN6813_c0_g1	0.239555333	26.59811333	-6.794821172	1.46E-15	1.86E-13	down	-	pfam13523, Acetyltransf_8, Acetyltransferase (GNAT) domain. This domain catalyzes N-acetyltransferase reactions. 8.08e-16	-	-	sp|Q9UUE3|YNZ6_SCHPO Putative lysine N-acyltransferase C17G9.06c OS=Schizosaccharomyces pombe (strain 972 / ATCC 24843) GN=SPBC17G9.06c PE=3 SV=1 5.86e-27	-	KPA38869.1 lysine n-acyltransferase [Fusarium langsethiae] >GKU05336.1 unnamed protein product [Fusarium langsethiae] >GKU20810.1 unnamed protein product [Fusarium langsethiae] 0.0	Fusarium pseudograminearum strain Fp22-2 chromosome 3 0.0
TRINITY_DN6545_c0_g1	7.466650367	27.31456361	-1.871137292	0.006001403	0.042023896	down	cd07197, nitrilase, Nitrilase superfamily, including nitrile- or amide-hydrolyzing enzymes and amide-condensing enzymes. This superfamily (also known as the C-N hydrolase superfamily) contains hydrolases that break carbon-nitrogen bonds; it includes nitrilases, cyanide dihydratases, aliphatic amidases, N-terminal amidases, beta-ureidopropionases, biotinidases, pantotheinase, N-carbamyl-D-amino ac…	pfam00795, CN_hydrolase, Carbon-nitrogen hydrolase. This family contains hydrolases that break carbon-nitrogen bonds. The family includes: Nitrilase EC:3.5.5.1, Aliphatic amidase EC:3.5.1.4, Biotidinase EC:3.5.1.12, Beta-ureidopropionase EC:3.5.1.6. Nitrilase-related proteins generally have a conserved E-K-C catalytic triad, and are multimeric alpha-beta-beta-alpha sandwich proteins. 3.89e-16	-	KOG1289, KOG1289, KOG1289, Amino acid transporters [Amino acid transport and metabolism]. 1.18e-44	sp|P19807|HNM1_YEAST Choline transport protein OS=Saccharomyces cerevisiae (strain ATCC 204508 / S288c) GN=HNM1 PE=1 SV=1 5.86e-12	-	PTD12590.1 Choline transport protein [Fusarium culmorum] 0.0	Fusarium pseudograminearum CS3096 hypothetical protein partial mRNA 3.64e-27
TRINITY_DN2280_c0_g1	211.5244813	27.54867333	2.940769898	0.001826532	0.015851183	up	cd00312, Esterase_lipase, Esterases and lipases (includes fungal lipases, cholinesterases, etc.) These enzymes act on carboxylic esters (EC: 3.1.1.-). The catalytic apparatus involves three residues (catalytic triad): a serine, a glutamate or aspartate and a histidine.These catalytic residues are responsible for the nucleophilic attack on the carbonyl carbon atom of the ester bond. In contrast wi…	pfam00135, COesterase, Carboxylesterase family. 2.20e-15	-	KOG4389, KOG4389, KOG4389, Acetylcholinesterase/Butyrylcholinesterase [Signal transduction mechanisms]. 4.10e-24	sp|P37967|PNBA_BACSU Para-nitrobenzyl esterase OS=Bacillus subtilis (strain 168) GN=pnbA PE=1 SV=2 6.10e-31	-	KAF0637474.1 hypothetical protein FPSE5266_02920 [Fusarium pseudograminearum] 1.84e-306	Fusarium pseudograminearum CS3096 hypothetical protein partial mRNA 0.0
TRINITY_DN11500_c0_g1	0.106837667	1.924886	-4.171280728	0.007103503	0.047941957	down	-	-	-	-	-	-	PNP57311.1 hypothetical protein FNYG_15244 [Fusarium nygamai] 3.52e-142	Fusarium pseudograminearum strain Fp22-2 chromosome 1 1.32e-105
TRINITY_DN9325_c1_g1	8.025906133	31.05489555	-1.952084527	0.005080637	0.036754594	down	-	pfam02386, TrkH, Cation transport protein. This family consists of various cation transport proteins (Trk) and V-type sodium ATP synthase subunit J or translocating ATPase J EC:3.6.1.34. These proteins are involved in active sodium up-take utilising ATP in the process. TrkH a member of the family from E. coli is a hydrophobic membrane protein and determines the specificity and kinetics of cation …	-	KOG1341, KOG1341, KOG1341, Na+/K+ transporter [Inorganic ion transport and metabolism]. 7.41e-13	sp|P28584|TRK2_YEAST Low-affinity potassium transport protein OS=Saccharomyces cerevisiae (strain ATCC 204508 / S288c) GN=TRK2 PE=1 SV=1 2.19e-98	-	CEF78981.1 unnamed protein product [Fusarium graminearum] >CZS82271.1 unnamed protein product [Fusarium graminearum] 0.0	Fusarium pseudograminearum CS3096 hypothetical protein partial mRNA 8.71e-139
TRINITY_DN15336_c0_g1	2.192116667	34.08743333	-3.958843486	2.80E-09	1.15E-07	down	-	pfam01226, Form_Nir_trans, Formate/nitrite transporter. 5.45e-26	-	-	sp|Q50568|FDHC_METTF Probable formate transporter OS=Methanothermobacter thermautotrophicus GN=fdhC PE=3 SV=1 2.87e-20	-	KAJ4137161.1 hypothetical protein NW768_002742 [Fusarium cf. incarnatum/equiseti] 7.62e-70	Fusarium pseudograminearum strain Fp22-2 chromosome 3 6.65e-163
TRINITY_DN3216_c0_g1	0.695441667	7.250262333	-3.382031784	0.005048518	0.036581333	down	cd00408, DHDPS-like, Dihydrodipicolinate synthase family. Dihydrodipicolinate synthase family. A member of the class I aldolases, which use an active-site lysine which stabilizes a reaction intermediate via Schiff base formation, and have TIM beta/alpha barrel fold. The dihydrodipicolinate synthase family comprises several pyruvate-dependent class I aldolases that use the same catalytic step to c…	pfam00701, DHDPS, Dihydrodipicolinate synthetase family. This family has a TIM barrel structure. 3.76e-22	K18123-ko00630 Glyoxylate and dicarboxylate metabolism;ko00330 Arginine and proline metabolism	-	sp|P0CL20|HOGA1_COCIM Putative 4-hydroxy-2-oxoglutarate aldolase, mitochondrial OS=Coccidioides immitis (strain RS) GN=CIMG_00151 PE=3 SV=1 4.43e-129	-	KAF0644640.1 hypothetical protein FPSE5266_01888 [Fusarium pseudograminearum] 1.98e-238	Fusarium pseudograminearum strain Fp22-2 chromosome 2 0.0
TRINITY_DN8877_c0_g1	189.635721	52.40019333	1.855586705	0.00138634	0.012695358	up	cd17327, MFS_FEN2_like, Pantothenate transporter FEN2 and similar transporters of the Major Facilitator Superfamily. This family is composed of Saccharomyces cerevisiae pantothenate transporter FEN2 (or fenpropimorph resistance protein 2) and similar proteins from fungi and bacteria including fungal vitamin H transporter, allantoate permease, and high-affinity nicotinic acid transporter, as well …	pfam01231, IDO, Indoleamine 2,3-dioxygenase. 5.60e-113	-	KOG2533, KOG2533, KOG2533, Permease of the major facilitator superfamily [Carbohydrate transport and metabolism]. 8.35e-45	sp|P47125|I23O_YEAST Indoleamine 2,3-dioxygenase OS=Saccharomyces cerevisiae (strain ATCC 204508 / S288c) GN=BNA2 PE=1 SV=1 4.74e-74	-	RBQ98506.1 hypothetical protein FVER53590_03511 [Fusarium verticillioides] 0.0	Fusarium pseudograminearum strain Fp22-2 chromosome 3 2.09e-55
TRINITY_DN9408_c0_g4	8.751452351	55.85023542	-2.673968997	3.65E-08	1.19E-06	down	-	-	-	-	-	-	UZP38146.1 hypothetical protein NXS19_005962 [Fusarium pseudograminearum] 1.48e-181	Fusarium pseudograminearum strain Fp22-2 chromosome 2 2.92e-16
TRINITY_DN5150_c0_g1	2.13286	55.80656667	-4.709573716	1.11E-08	3.94E-07	down	-	-	-	-	-	-	KAF0635819.1 hypothetical protein FPSE5266_20356 [Fusarium pseudograminearum] 2.53e-225	Fusarium pseudograminearum strain Fp22-2 chromosome 2 1.18e-43
TRINITY_DN9044_c0_g9	35.31638333	5.440756667	2.698458396	0.004776713	0.034984236	up	-	-	-	-	-	-	-	Fusarium pseudograminearum strain Fp22-2 chromosome 1 0.0
TRINITY_DN6975_c0_g1	3.2152	41.31011767	-3.683514782	0.000961647	0.009453905	down	cd05918, A_NRPS_SidN3_like, The adenylation (A) domain of siderophore-synthesizing nonribosomal peptide synthetases (NRPS). The adenylation (A) domain of NRPS recognizes a specific amino acid or hydroxy acid and activates it as an (amino) acyl adenylate by hydrolysis of ATP. The activated acyl moiety then forms a thioester to the enzyme-bound cofactor phosphopantetheine of a peptidyl carrier prot…	pfam00501, AMP-binding, AMP-binding enzyme. 1.96e-06	-	KOG1176, KOG1176, KOG1176, Acyl-CoA synthetase [Lipid transport and metabolism]. 2.87e-08	sp|Q4WT66|NRPS1_ASPFU Nonribosomal peptide synthetase 1 OS=Neosartorya fumigata (strain ATCC MYA-4609 / Af293 / CBS 101355 / FGSC A1100) GN=NRPS1 PE=1 SV=1 3.57e-23	-	XP_009255203.1 NPS4 [Fusarium pseudograminearum CS3096] >EKJ76036.1 NPS4 [Fusarium pseudograminearum CS3096] 9.39e-127	Fusarium pseudograminearum CS3096 NPS4 (NPS4), partial mRNA 0.0
TRINITY_DN8176_c0_g1	36.4128219	5.701513118	2.6750298	6.35E-11	3.65E-09	up	-	-	-	-	-	-	XP_009254375.1 hypothetical protein FPSE_02981 [Fusarium pseudograminearum CS3096] >EKJ76795.1 hypothetical protein FPSE_02981 [Fusarium pseudograminearum CS3096] >KAF0637747.1 hypothetical protein FPSE5266_02981 [Fusarium pseudograminearum] 2.81e-294	Fusarium pseudograminearum strain Fp22-2 chromosome 3 0.0
TRINITY_DN8347_c0_g1	0.407378	10.05337667	-4.625168265	1.10E-07	3.22E-06	down	-	-	-	-	-	-	XP_009262575.1 hypothetical protein FPSE_11183 [Fusarium pseudograminearum CS3096] >EKJ68637.1 hypothetical protein FPSE_11183 [Fusarium pseudograminearum CS3096] 0.0	Fusarium pseudograminearum strain Fp22-2 chromosome 2 2.23e-33
TRINITY_DN8837_c1_g3	0.136095333	8.35182	-5.939401116	0.005522908	0.039475792	down	-	-	-	-	-	-	CAG8618967.1 16700_t:CDS:2 [Cetraspora pellucida] 9.79e-09	uncultured fungus genomic DNA sequence contains ITS1 1.14e-123
TRINITY_DN26_c0_g1	140.1372867	10.71621333	3.708973756	4.22E-12	3.05E-10	up	-	pfam03492, Methyltransf_7, SAM dependent carboxyl methyltransferase. This family of plant methyltransferases contains enzymes that act on a variety of substrates including salicylic acid, jasmonic acid and 7-Methylxanthine. Caffeine is synthesized through sequential three-step methylation of xanthine derivatives at positions 7-N, 3-N, and 1-N. The protein 7-methylxanthine methyltransferase (desig…	-	-	sp|B6SU46|AAMT2_MAIZE Anthranilate O-methyltransferase 2 OS=Zea mays GN=AAMT2 PE=1 SV=1 3.11e-14	-	QPC73141.1 hypothetical protein HYE68_003893 [Fusarium pseudograminearum] 4.55e-201	Fusarium pseudograminearum strain Fp22-2 chromosome 4 0.0
TRINITY_DN9265_c0_g2	3.56327	130.7777667	-5.197771676	5.67E-13	4.71E-11	down	-	pfam12831, FAD_oxidored, FAD dependent oxidoreductase. This family of proteins contains FAD dependent oxidoreductases and related proteins. 1.64e-06	-	-	-	-	XP_009258045.1 hypothetical protein FPSE_06652 [Fusarium pseudograminearum CS3096] >EKJ73228.1 hypothetical protein FPSE_06652 [Fusarium pseudograminearum CS3096] >KAF0638960.1 hypothetical protein FPSE5266_06652 [Fusarium pseudograminearum] 0.0	Fusarium pseudograminearum strain Fp22-2 chromosome 2 0.0
TRINITY_DN1281_c0_g1	0.054125433	8.952243333	-7.369798771	4.23E-11	2.53E-09	down	-	pfam00916, Sulfate_transp, Sulfate permease family. This family of integral membrane proteins are known as the Sulfate Permease (SulP) family. SulP is a large family found in all domains of life. Although sulfate is a commonly transported ion there are many other activities in this family. See the TCDB description for a comprehensive summary. 8.59e-40	-	KOG0236, KOG0236, KOG0236, Sulfate/bicarbonate/oxalate exchanger SAT-1 and related transporters (SLC26 family) [Inorganic ion transport and metabolism]. 2.95e-63	sp|Q9URY8|SULH2_SCHPO Probable sulfate permease C869.05c OS=Schizosaccharomyces pombe (strain 972 / ATCC 24843) GN=SPAC869.05c PE=1 SV=1 1.89e-80	-	XP_009255857.1 hypothetical protein FPSE_04464 [Fusarium pseudograminearum CS3096] >EKJ75336.1 hypothetical protein FPSE_04464 [Fusarium pseudograminearum CS3096] >UZP42995.1 hypothetical protein NXS19_010811 [Fusarium pseudograminearum] 0.0	Fusarium pseudograminearum CS3096 hypothetical protein partial mRNA 0.0
TRINITY_DN8693_c1_g3	359.633	64.4034	2.48131665	2.03E-07	5.60E-06	up	-	pfam00324, AA_permease, Amino acid permease. 4.54e-51	-	KOG1286, KOG1286, KOG1286, Amino acid transporters [Amino acid transport and metabolism]. 5.44e-61	sp|P38090|AGP2_YEAST General amino acid permease AGP2 OS=Saccharomyces cerevisiae (strain ATCC 204508 / S288c) GN=AGP2 PE=1 SV=1 1.49e-123	-	XP_009261777.1 hypothetical protein FPSE_10385 [Fusarium pseudograminearum CS3096] >EKJ69395.1 hypothetical protein FPSE_10385 [Fusarium pseudograminearum CS3096] >KAF0638263.1 hypothetical protein FPSE5266_10385 [Fusarium pseudograminearum] >UZP39691.1 hypothetical protein NXS19_007507 [Fusarium pseudograminearum] 0.0	Fusarium graminearum strain FG-12 chromosome 2 0.0
TRINITY_DN5682_c0_g1	0.550347333	1.752297333	-1.670833275	0.002355059	0.019518274	down	sd00045, ANK, ankyrin repeats. Ankyrin repeats are one of the most abundant repeat motifs, and generally function as scaffolds for protein-protein interactions in processes including cell cycle, transcriptional regulation, signal transduction, vesicular trafficking, and inflammatory response. Although predominantly found in eukaryotic proteins, they are also found in some bacterial and viral prot…	-	-	KOG4177, KOG4177, KOG4177, Ankyrin [Cell wall/membrane/envelope biogenesis]. 3.45e-07	sp|Q8BTI7|ANR52_MOUSE Serine/threonine-protein phosphatase 6 regulatory ankyrin repeat subunit C OS=Mus musculus GN=Ankrd52 PE=1 SV=1 9.03e-08	-	UZP36407.1 hypothetical protein NXS19_004223 [Fusarium pseudograminearum] 0.0	Fusarium pseudograminearum strain Fp22-2 chromosome 1 4.37e-65
TRINITY_DN13870_c0_g1	0.196962	1.512076333	-2.940541751	0.001736426	0.015157343	down	cd06183, cyt_b5_reduct_like, Cytochrome b5 reductase catalyzes the reduction of 2 molecules of cytochrome b5 using NADH as an electron donor. Like ferredoxin reductases, these proteins have an N-terminal FAD binding subdomain and a C-terminal NADH binding subdomain, separated by a cleft, which accepts FAD. The NADH-binding moiety interacts with part of the FAD and resembles a Rossmann fold. Howev…	pfam00175, NAD_binding_1, Oxidoreductase NAD-binding domain. Xanthine dehydrogenases, that also bind FAD/NAD, have essentially no similarity. 2.36e-28	K00326-ko00520 Amino sugar and nucleotide sugar metabolism	KOG0534, KOG0534, KOG0534, NADH-cytochrome b-5 reductase [Coenzyme transport and metabolism, Energy production and conversion]. 1.43e-75	sp|Q6CID0|NCB5R_KLULA NADH-cytochrome b5 reductase 1 OS=Kluyveromyces lactis (strain ATCC 8585 / CBS 2359 / DSM 70799 / NBRC 1267 / NRRL Y-1140 / WM37) GN=CBR1 PE=3 SV=1 2.69e-80	-	KAF0644230.1 hypothetical protein FPSE5266_12150 [Fusarium pseudograminearum] >UZP38926.1 hypothetical protein NXS19_006742 [Fusarium pseudograminearum] 0.0	Fusarium pseudograminearum strain Fp22-2 chromosome 2 3.05e-144
TRINITY_DN7338_c0_g1	11.96100667	34.8322	-1.542082781	0.004406222	0.032640305	down	-	-	-	-	-	-	XP_009252312.1 hypothetical protein FPSE_00917 [Fusarium pseudograminearum CS3096] >EKJ78950.1 hypothetical protein FPSE_00917 [Fusarium pseudograminearum CS3096] >KAF0639079.1 hypothetical protein FPSE5266_00917 [Fusarium pseudograminearum] 0.0	Fusarium pseudograminearum strain Fp22-2 chromosome 3 0.0
TRINITY_DN17120_c0_g1	0.137975	2.218646	-4.007200703	0.006544733	0.045080939	down	-	-	-	-	-	-	XP_009261444.1 hypothetical protein FPSE_10052 [Fusarium pseudograminearum CS3096] >EKJ69736.1 hypothetical protein FPSE_10052 [Fusarium pseudograminearum CS3096] 1.69e-224	Fusarium pseudograminearum CS3096 hypothetical protein partial mRNA 0.0
TRINITY_DN10520_c0_g1	0.020714433	2.304593333	-6.797732032	0.000274107	0.00326884	down	cd00349, Ribosomal_L11, Ribosomal protein L11. Ribosomal protein L11, together with proteins L10 and L7/L12, and 23S rRNA, form the L7/L12 stalk on the surface of the large subunit of the ribosome. The homologous eukaryotic cytoplasmic protein is also called 60S ribosomal protein L12, which is distinct from the L12 involved in the formation of the L7/L12 stalk. The C-terminal domain (CTD) of L11 …	pfam00687, Ribosomal_L1, Ribosomal protein L1p/L10e family. This family includes prokaryotic L1 and eukaryotic L10. 2.51e-41	-	KOG3257, KOG3257, KOG3257, Mitochondrial/chloroplast ribosomal protein L11 [Translation, ribosomal structure and biogenesis]. 5.16e-25	sp|A8G8E4|RL1_SERP5 50S ribosomal protein L1 OS=Serratia proteamaculans (strain 568) GN=rplA PE=3 SV=1 7.40e-136	-	KAG0319828.1 hypothetical protein BGZ97_001370 [Linnemannia gamsii] 8.23e-159	-
TRINITY_DN9472_c0_g1	21.15734667	65.35182333	-1.627068777	1.95E-05	0.00033452	down	-	pfam11051, Mannosyl_trans3, Mannosyltransferase putative. This family is conserved in fungi. Several members are annotated as being alpha-1,3-mannosyltransferase but this could not be confirmed. 5.85e-18	-	-	sp|P40549|MNT3_YEAST Alpha-1,3-mannosyltransferase MNT3 OS=Saccharomyces cerevisiae (strain ATCC 204508 / S288c) GN=MNT3 PE=1 SV=1 9.42e-18	-	XP_009260902.1 hypothetical protein FPSE_09510 [Fusarium pseudograminearum CS3096] >EKJ70293.1 hypothetical protein FPSE_09510 [Fusarium pseudograminearum CS3096] 0.0	Fusarium pseudograminearum strain Fp22-2 chromosome 2 0.0
TRINITY_DN8079_c0_g1	0.685826333	86.431882	-6.977576465	2.49E-13	2.13E-11	down	-	-	K20246-ko00340 Histidine metabolism	-	sp|Q7RX33|EGT1_NEUCR Ergothioneine biosynthesis protein 1 OS=Neurospora crassa (strain ATCC 24698 / 74-OR23-1A / CBS 708.71 / DSM 1257 / FGSC 987) GN=egt-1 PE=1 SV=3 4.39e-103	GO:0000096, sulfur amino acid metabolic process;GO:0000097, sulfur amino acid biosynthetic process;GO:0001887, selenium compound metabolic process;GO:0003674, molecular_function;GO:0003824, catalytic activity;GO:0005488, binding;GO:0005509, calcium ion binding;GO:0006082, organic acid metabolic process;GO:0006520, cellular amino acid metabolic process;GO:0006547, histidine metabolic process;GO:00…	UZP34283.1 hypothetical protein NXS19_002099 [Fusarium pseudograminearum] 0.0	Fusarium pseudograminearum strain Fp22-2 chromosome 1 1.70e-138
TRINITY_DN8911_c0_g4	81.73036667	6.45371	3.662671551	3.21E-06	6.82E-05	up	cd12148, fungal_TF_MHR, fungal transcription factor regulatory middle homology region. This domain is present in the large family of fungal zinc cluster transcription factors that contain an N-terminal GAL4-like C6 zinc binuclear cluster DNA-binding domain. Examples of members of this large fungal group are the following Saccharomyces cerevisiae transcription factors, GAL4, STB5, DAL81, CAT8, RDR…	pfam04082, Fungal_trans, Fungal specific transcription factor domain. 8.66e-09	-	-	sp|P39529|YJU6_YEAST Putative transcriptional regulatory protein YJL206C OS=Saccharomyces cerevisiae (strain ATCC 204508 / S288c) GN=YJL206C PE=2 SV=1 5.89e-29	-	UZP39046.1 hypothetical protein NXS19_006862 [Fusarium pseudograminearum] 0.0	Fusarium graminearum PH-1 hypothetical protein partial mRNA 0.0
TRINITY_DN12581_c0_g1	0.0001	2.137072	-14.38334789	0.002894226	0.023122825	down	cd00387, Ribosomal_L7_L12, Ribosomal protein L7/L12. Ribosomal protein L7/L12 refers to the large ribosomal subunit proteins L7 and L12, which are identical except that L7 is acetylated at the N terminus. It is a component of the L7/L12 stalk, which is located at the surface of the ribosome. The stalk base consists of a portion of the 23S rRNA and ribosomal proteins L11 and L10. An extended C-ter…	pfam00542, Ribosomal_L12, Ribosomal protein L7/L12 C-terminal domain. 2.10e-14	K02935-ko03010 Ribosome	KOG1715, KOG1715, KOG1715, Mitochondrial/chloroplast ribosomal protein L12 [Translation, ribosomal structure and biogenesis]. 2.52e-10	sp|A8G8E6|RL7_SERP5 50S ribosomal protein L7/L12 OS=Serratia proteamaculans (strain 568) GN=rplL PE=3 SV=1 2.96e-41	GO:0003674, molecular_function;GO:0003735, structural constituent of ribosome;GO:0005198, structural molecule activity;GO:0005488, binding;GO:0005515, protein binding;GO:0005575, cellular_component;GO:0005622, intracellular;GO:0005623, cell;GO:0005737, cytoplasm;GO:0005829, cytosol;GO:0005840, ribosome;GO:0006412, translation;GO:0006518, peptide metabolic process;GO:0006807, nitrogen compound met…	KAG0333107.1 hypothetical protein BG000_009467 [Podila horticola] 3.73e-31	-
TRINITY_DN9028_c0_g2	5.360468	0.916431667	2.548259746	0.000275446	0.003271743	up	sd00039, 7WD40, WD40 repeats in seven bladed beta propellers. The WD40 repeat is found in a number of eukaryotic proteins that cover a wide variety of functions including adaptor/regulatory modules in signal transduction, pre-mRNA processing, and cytoskeleton assembly. It typically contains a GH dipeptide 11-24 residues from its N-terminus and the WD dipeptide at its C-terminus and is 40 residues…	-	K20409-ko04150 mTOR signaling pathway	KOG0309, KOG0309, KOG0309, Conserved WD40 repeat-containing protein [Function unknown]. 5.72e-75	sp|O13686|WDR59_SCHPO Uncharacterized RWD, RING finger and WD repeat-containing protein C11E3.05 OS=Schizosaccharomyces pombe (strain 972 / ATCC 24843) GN=SPAC11E3.05 PE=1 SV=1 2.61e-85	GO:0000306, extrinsic component of vacuolar membrane;GO:0000322, storage vacuole;GO:0000323, lytic vacuole;GO:0000324, fungal-type vacuole;GO:0000329, fungal-type vacuole membrane;GO:0003674, molecular_function;GO:0003824, catalytic activity;GO:0004842, ubiquitin-protein transferase activity;GO:0005488, binding;GO:0005575, cellular_component;GO:0005622, intracellular;GO:0005623, cell;GO:0005737, …	KAF0645443.1 hypothetical protein FPSE5266_06437 [Fusarium pseudograminearum] 7.29e-300	Fusarium pseudograminearum strain Fp22-2 chromosome 2 0.0
TRINITY_DN6811_c0_g1	19.80933001	1.124134583	4.139293413	1.01E-09	4.44E-08	up	cd05327, retinol-DH_like_SDR_c_like, retinol dehydrogenase (retinol-DH), Light dependent Protochlorophyllide (Pchlide) OxidoReductase (LPOR) and related proteins, classical (c) SDRs. Classical SDR subgroup containing retinol-DHs, LPORs, and related proteins. Retinol is processed by a medium chain alcohol dehydrogenase followed by retinol-DHs. Pchlide reductases act in chlorophyll biosynthesis. Th…	pfam00106, adh_short, short chain dehydrogenase. This family contains a wide variety of dehydrogenases. 4.62e-08	-	KOG1208, KOG1208, KOG1208, Dehydrogenases with different specificities (related to short-chain alcohol dehydrogenases) [Secondary metabolites biosynthesis, transport and catabolism]. 5.25e-15	sp|Q92247|BLI4_NEUCR Putative oxidoreductase bli-4, mitochondrial OS=Neurospora crassa (strain ATCC 24698 / 74-OR23-1A / CBS 708.71 / DSM 1257 / FGSC 987) GN=bli-4 PE=1 SV=1 7.48e-107	-	UZP38892.1 hypothetical protein NXS19_006708 [Fusarium pseudograminearum] 0.0	Fusarium pseudograminearum strain Fp22-2 chromosome 2 0.0
TRINITY_DN9643_c0_g1	26.36471733	0.354513333	6.21662483	0.000708215	0.007273821	up	-	-	-	-	-	-	CEF86850.1 unnamed protein product [Fusarium graminearum] 1.01e-45	Fusarium pseudograminearum strain Fp22-2 chromosome 3 0.0
TRINITY_DN5095_c0_g1	7.032473	1.372707667	2.357007688	0.00667911	0.04566268	up	-	pfam06985, HET, Heterokaryon incompatibility protein (HET). This family represents a conserved region approximately 150 residues long within various heterokaryon incompatibility proteins that seem to be restricted to ascomycete fungi. Genetic differences in specific het genes prevent a viable heterokaryotic fungal cell from being formed by the fusion of filaments from two different wild-type stra…	-	-	-	-	XP_011325358.1 hypothetical protein FGSG_13874 [Fusarium graminearum PH-1] >ESU17736.1 hypothetical protein FGSG_13874 [Fusarium graminearum PH-1] >CEF87369.1 unnamed protein product [Fusarium graminearum] 0.0	Fusarium pseudograminearum strain Fp22-2 chromosome 3 0.0
TRINITY_DN9268_c1_g1	19.92334767	357.6445383	-4.165994425	7.32E-06	0.00014075	down	-	-	-	-	-	-	KGG51869.1 hypothetical protein DI09_258p10 [Mitosporidium daphniae] 5.22e-50	Candida albicans strain CBS 5703 18S small subunit ribosomal RNA gene, partial sequence; internal transcribed spacer 1, 5.8S ribosomal RNA gene, and internal transcribed spacer 2, complete sequence; and 26S large subunit ribosomal RNA gene, partial sequence 0.0
TRINITY_DN10877_c0_g1	192.312	47.8594	2.006574572	0.004839873	0.03538441	up	-	-	-	-	-	-	UZP35170.1 hypothetical protein NXS19_002986 [Fusarium pseudograminearum] 6.05e-144	Fusarium pseudograminearum strain Fp22-2 chromosome 1 0.0
TRINITY_DN8776_c0_g2	0.045176567	5.741566667	-6.989726007	4.33E-14	4.22E-12	down	-	-	-	-	-	-	UZP38144.1 hypothetical protein NXS19_005960 [Fusarium pseudograminearum] 0.0	Fusarium pseudograminearum CS3096 hypothetical protein partial mRNA 5.15e-70
TRINITY_DN8664_c0_g1	38.311039	7.56194	2.340931845	0.000712125	0.007305601	up	-	pfam00743, FMO-like, Flavin-binding monooxygenase-like. This family includes FMO proteins, cyclohexanone mono-oxygenase and a number of different mono-oxygenases. 5.81e-53	K00485-ko00982 Drug metabolism - cytochrome P450	KOG1399, KOG1399, KOG1399, Flavin-containing monooxygenase [Secondary metabolites biosynthesis, transport and catabolism]. 2.33e-32	sp|P49109|FMO5_CAVPO Dimethylaniline monooxygenase [N-oxide-forming] 5 OS=Cavia porcellus GN=FMO5 PE=2 SV=2 1.41e-57	-	KAF5248362.1 hypothetical protein FAUST_298 [Fusarium austroamericanum] 0.0	Fusarium pseudograminearum strain Fp22-2 chromosome 3 3.77e-95
TRINITY_DN6664_c0_g1	4.1435293	0.596643333	2.795919456	0.001299949	0.011977722	up	cd08955, KR_2_FAS_SDR_x, beta-ketoacyl reductase (KR) domain of fatty acid synthase (FAS), subgroup 2, complex (x). Ketoreductase, a module of the multidomain polyketide synthase, has 2 subdomains, each corresponding to a short-chain dehydrogenases/reductase (SDR) family monomer. The C-terminal subdomain catalyzes the NADPH-dependent reduction of the beta-carbonyl of a polyketide to a hydroxyl gr…	pfam08659, KR, KR domain. This enzymatic domain is part of bacterial polyketide synthases and catalyzes the first step in the reductive modification of the beta-carbonyl centers in the growing polyketide chain. It uses NADPH to reduce the keto group to a hydroxy group. 5.34e-27	-	KOG1202, KOG1202, KOG1202, Animal-type fatty acid synthase and related proteins [Lipid transport and metabolism]. 3.26e-13	sp|A1CLY8|CCSA_ASPCL Polyketide synthase-nonribosomal peptide synthetase OS=Aspergillus clavatus (strain ATCC 1007 / CBS 513.65 / DSM 816 / NCTC 3887 / NRRL 1) GN=ccsA PE=3 SV=1 7.03e-70	-	KAF0637662.1 hypothetical protein FPSE5266_11191 [Fusarium pseudograminearum] 0.0	Fusarium pseudograminearum CS3096 PKS9 (PKS9), partial mRNA 1.25e-98
TRINITY_DN6884_c0_g1	21.58529687	6.767901283	1.673268504	0.003187549	0.025063822	up	cd06121, cupin_YML079wp, Saccharomyces cerevisiae YML079wp and related proteins, cupin domain. This family includes eukaryotic, bacterial, and archaeal proteins homologous to YML079wp, a Saccharomyces cerevisiae cupin-like protein of unknown function that structurally resembles plant seed storage and ligand-binding proteins (canavalin, glycinin, auxin binding protein) as well as the bacterial Rml…	pfam06172, Cupin_5, Cupin superfamily (DUF985). Family of uncharacterized proteins found in bacteria and eukaryotes that belongs to the Cupin superfamily. 3.04e-19	-	-	sp|Q03629|YMH9_YEAST Uncharacterized protein YML079W OS=Saccharomyces cerevisiae (strain ATCC 204508 / S288c) GN=YML079W PE=1 SV=1 2.34e-39	-	UZP36088.1 hypothetical protein NXS19_003904 [Fusarium pseudograminearum] 8.63e-227	Fusarium pseudograminearum strain Fp22-2 chromosome 1 1.84e-31
TRINITY_DN9229_c2_g9	48.37446667	15.34816667	1.656179419	0.000369074	0.004194709	up	-	-	-	-	-	-	-	Fusarium pseudograminearum strain Fp22-2 chromosome 1 1.42e-13
TRINITY_DN1099_c0_g1	4.804264	16.53894	-1.783479437	0.001409984	0.012885526	down	-	-	-	-	-	-	XP_009258340.1 hypothetical protein FPSE_06947 [Fusarium pseudograminearum CS3096] >EKJ72901.1 hypothetical protein FPSE_06947 [Fusarium pseudograminearum CS3096] 7.73e-34	Fusarium pseudograminearum strain Fp22-2 chromosome 1 0.0
TRINITY_DN10713_c0_g1	5.710276667	32.05478	-2.488906955	0.005471315	0.03920088	down	-	-	-	-	-	-	UZP45208.1 hypothetical protein NXS19_013020 [Fusarium pseudograminearum] 2.53e-97	Fusarium pseudograminearum strain Fp22-2 chromosome 4 1.03e-40
TRINITY_DN8493_c0_g1	195.8600633	40.11261333	2.28769539	0.005485451	0.039270743	up	-	pfam03619, Solute_trans_a, Organic solute transporter Ostalpha. This family is a transmembrane organic solute transport protein. In vertebrates these proteins form a complex with Ostbeta, and function as bile transporters. In plants they may transport brassinosteroid-like compounds and act as regulators of cell death. 1.82e-36	-	-	sp|Q54PI4|T1841_DICDI Transmembrane protein 184 homolog DDB_G0284525 OS=Dictyostelium discoideum GN=tmem184A PE=3 SV=1 3.02e-09	-	CAF3470671.1 unnamed protein product [Fusarium graminearum] >CAF3493844.1 unnamed protein product [Fusarium graminearum] >CAG1982683.1 unnamed protein product [Fusarium graminearum] >CAG1992134.1 unnamed protein product [Fusarium graminearum] >CZS81076.1 unnamed protein product [Fusarium graminearum] 2.87e-283	Fusarium pseudograminearum CS3096 hypothetical protein partial mRNA 2.18e-26
TRINITY_DN9314_c0_g1	0.600379	3.697903667	-2.622762221	0.000297958	0.003488252	down	cd12532, RRM3_MEI2_fungi, RNA recognition motif 3 (RRM3) found in fungal Mei2-like proteins. This subgroup corresponds to the RRM3 of fungal Mei2-like proteins. The Mei2 protein is an essential component of the switch from mitotic to meiotic growth in the fission yeast Schizosaccharomyces pombe. It is an RNA-binding protein that contains three RNA recognition motifs (RRMs), also termed RBDs (RNA …	pfam04059, RRM_2, RNA recognition motif 2. 1.13e-30	-	KOG4660, KOG4660, KOG4660, Protein Mei2, essential for commitment to meiosis, and related proteins [Cell cycle control, cell division, chromosome partitioning]. 1.07e-33	sp|P08965|MEI2_SCHPO Meiosis protein mei2 OS=Schizosaccharomyces pombe (strain 972 / ATCC 24843) GN=mei2 PE=1 SV=1 5.27e-52	GO:0000003, reproduction;GO:0000228, nuclear chromosome;GO:0000280, nuclear division;GO:0003674, molecular_function;GO:0003676, nucleic acid binding;GO:0003723, RNA binding;GO:0005488, binding;GO:0005575, cellular_component;GO:0005622, intracellular;GO:0005623, cell;GO:0005634, nucleus;GO:0005694, chromosome;GO:0005737, cytoplasm;GO:0006275, regulation of DNA replication;GO:0006996, organelle org…	QPC77096.1 hypothetical protein HYE68_007848 [Fusarium pseudograminearum] 1.01e-205	Fusarium pseudograminearum CS3096 hypothetical protein partial mRNA 0.0
TRINITY_DN8620_c0_g1	0.284088333	15.78969	-5.796499451	1.29E-10	6.98E-09	down	-	pfam13520, AA_permease_2, Amino acid permease. 2.64e-12	-	KOG1287, KOG1287, KOG1287, Amino acid transporters [Amino acid transport and metabolism]. 1.47e-12	sp|P50276|MUP1_YEAST High-affinity methionine permease OS=Saccharomyces cerevisiae (strain ATCC 204508 / S288c) GN=MUP1 PE=1 SV=1 2.31e-109	-	UZP34860.1 hypothetical protein NXS19_002676 [Fusarium pseudograminearum] 0.0	Fusarium pseudograminearum CS3096 hypothetical protein partial mRNA 0.0
TRINITY_DN1704_c0_g1	14.14826867	1222.411373	-6.432960541	2.59E-11	1.61E-09	down	-	pfam07367, FB_lectin, Fungal fruit body lectin. This family consists of several fungal fruit body lectin proteins. Fruit body lectins are thought to have insecticidal activity and may also function in capturing nematodes. 1.45e-54	-	-	sp|Q00022|ABL_AGABI Agaricus bisporus lectin OS=Agaricus bisporus PE=1 SV=3 3.84e-34	-	KAF0639449.1 hypothetical protein FPSE5266_10576 [Fusarium pseudograminearum] 2.84e-100	Fusarium pseudograminearum strain Fp22-2 chromosome 4 0.0
TRINITY_DN6505_c0_g1	33.89562333	2.630536667	3.687669937	1.96E-05	0.000336201	up	-	-	-	-	-	-	XP_009254689.1 hypothetical protein FPSE_03295 [Fusarium pseudograminearum CS3096] >EKJ76535.1 hypothetical protein FPSE_03295 [Fusarium pseudograminearum CS3096] >UZP43339.1 hypothetical protein NXS19_011155 [Fusarium pseudograminearum] 0.0	Fusarium pseudograminearum strain Fp22-2 chromosome 3 0.0
TRINITY_DN6654_c0_g1	92.0113	310.6574667	-1.755441774	0.002345087	0.019464878	down	-	-	-	-	-	-	UZP38677.1 hypothetical protein NXS19_006493 [Fusarium pseudograminearum] 1.72e-177	Fusarium graminearum strain FG-12 chromosome 2 3.94e-18
TRINITY_DN803_c0_g1	0.092504333	6.521423333	-6.139522114	1.19E-08	4.19E-07	down	cd08987, GH62, Glycosyl hydrolase family 62, characterized arabinofuranosidases. The glycosyl hydrolase family 62 (GH62) includes eukaryotic (mostly fungal) and prokaryotic enzymes which are characterized arabinofuranosidases (alpha-L-arabinofuranosidases; EC 3.2.1.55) that specifically cleave either alpha-1,2 or alpha-1,3-L-arabinofuranose side chains from xylans. These enzymes show significantl…	pfam03664, Glyco_hydro_62, Glycosyl hydrolase family 62. Family of alpha -L-arabinofuranosidase (EC 3.2.1.55). This enzyme hydrolyzed aryl alpha-L-arabinofuranosides and cleaves arabinosyl side chains from arabinoxylan and arabinan. 6.67e-135	-	-	sp|Q5B9Z8|AXHA1_EMENI Probable alpha-L-arabinofuranosidase axhA-1 OS=Emericella nidulans (strain FGSC A4 / ATCC 38163 / CBS 112.46 / NRRL 194 / M139) GN=axhA-1 PE=3 SV=2 1.28e-148	-	XP_009260339.1 hypothetical protein FPSE_08946 [Fusarium pseudograminearum CS3096] >EKJ70895.1 hypothetical protein FPSE_08946 [Fusarium pseudograminearum CS3096] >KAF0639675.1 hypothetical protein FPSE5266_08946 [Fusarium pseudograminearum] >UZP45008.1 hypothetical protein NXS19_012820 [Fusarium pseudograminearum] 9.97e-237	Fusarium pseudograminearum strain Fp22-2 chromosome 4 0.0
TRINITY_DN6278_c0_g1	2.172533333	15.36318	-2.82202665	0.001111897	0.010537729	down	-	-	-	-	-	-	UZP40243.1 hypothetical protein NXS19_008059 [Fusarium pseudograminearum] 3.79e-108	Fusarium pseudograminearum strain Fp22-2 chromosome 2 0.0
TRINITY_DN4513_c0_g1	0.047312033	2.51261	-5.730835782	7.01E-06	0.000135309	down	cd17352, MFS_MCT_SLC16, Monocarboxylate transporter (MCT) family of the Major Facilitator Superfamily of transporters. The animal Monocarboxylate transporter (MCT) family is also called Solute carrier family 16 (SLC16 or SLC16A). It is composed of 14 members, MCT1-14. MCTs play an integral role in cellular metabolism via lactate transport and have been implicated in metabolic synergy in tumors. M…	-	-	KOG2504, KOG2504, KOG2504, Monocarboxylate transporter [Carbohydrate transport and metabolism]. 1.17e-07	sp|Q08268|MCH4_YEAST Probable transporter MCH4 OS=Saccharomyces cerevisiae (strain ATCC 204508 / S288c) GN=MCH4 PE=1 SV=1 1.04e-35	-	KAF5232846.1 hypothetical protein FAUST_8492 [Fusarium austroamericanum] 5.45e-275	Fusarium pseudograminearum strain Fp22-2 chromosome 2 1.12e-14
TRINITY_DN9376_c1_g2	83.26472632	35.78096543	1.218513138	0.000413364	0.004604586	up	-	pfam02738, Ald_Xan_dh_C2, Molybdopterin-binding domain of aldehyde dehydrogenase. 2.72e-121	K00106-ko00232 Caffeine metabolism;ko04146 Peroxisome;ko00983 Drug metabolism - other enzymes;ko00230 Purine metabolism	KOG0430, KOG0430, KOG0430, Xanthine dehydrogenase [Nucleotide transport and metabolism]. 0.0	sp|Q12553|XDH_EMENI Xanthine dehydrogenase OS=Emericella nidulans (strain FGSC A4 / ATCC 38163 / CBS 112.46 / NRRL 194 / M139) GN=hxA PE=2 SV=2 0.0	GO:0000166, nucleotide binding;GO:0003674, molecular_function;GO:0003824, catalytic activity;GO:0004854, xanthine dehydrogenase activity;GO:0005488, binding;GO:0005575, cellular_component;GO:0005622, intracellular;GO:0005623, cell;GO:0005737, cytoplasm;GO:0005829, cytosol;GO:0006139, nucleobase-containing compound metabolic process;GO:0006144, purine nucleobase metabolic process;GO:0006145, purin…	KAF0645257.1 hypothetical protein FPSE5266_00773 [Fusarium pseudograminearum] >CEG02643.1 unnamed protein product [Fusarium pseudograminearum CS3487] 0.0	Fusarium graminearum strain FG-12 chromosome 1 0.0
TRINITY_DN7012_c0_g1	15.0544	125.0999333	-3.054823906	3.87E-06	8.00E-05	down	-	pfam03583, LIP, Secretory lipase. These lipases are expressed and secreted during the infection cycle of these pathogens. In particular, C. albicans has a large number of different lipases, possibly reflecting broad lipolytic activity, which may contribute to the persistence and virulence of C. albicans in human tissue. 7.58e-48	-	-	sp|D4AX63|LIPA_ARTBC Lipase A OS=Arthroderma benhamiae (strain ATCC MYA-4681 / CBS 112371) GN=ARB_00790 PE=3 SV=1 1.03e-65	-	UZP38912.1 TRI8 [Fusarium pseudograminearum] 0.0	Fusarium pseudograminearum strain Fp22-2 chromosome 2 0.0
TRINITY_DN9279_c0_g1	5.030934841	16.72786701	-1.733355088	0.000526179	0.005643664	down	cd11058, CYP60B-like, cytochrome P450 family 60, subfamily B and similar cytochrome P450s. This family is composed of fungal cytochrome P450s including: Aspergillus nidulans cytochrome P450 60B (CYP60B), also called versicolorin B desaturase, which catalyzes the conversion of versicolorin B to versicolorin A during sterigmatocystin biosynthesis; Fusarium sporotrichioides cytochrome P450 65A1 (CYP…	pfam06609, TRI12, Fungal trichothecene efflux pump (TRI12). This family consists of several fungal specific trichothecene efflux pump proteins. Many of the genes involved in trichothecene toxin biosynthesis in Fusarium sporotrichioides are present within a gene cluster.It has been suggested that TRI12 may play a role in F. sporotrichioides self-protection against trichothecenes. 0.0	-	KOG0158, KOG0158, KOG0158, Cytochrome P450 CYP3/CYP5/CYP6/CYP9 subfamilies [Secondary metabolites biosynthesis, transport and catabolism]. 4.46e-35	sp|O13317|TRI11_FUSSP Isotrichodermin C-15 hydroxylase OS=Fusarium sporotrichioides GN=TRI11 PE=3 SV=1 0.0	-	CAF3468780.1 unnamed protein product [Fusarium graminearum] >CAF3501928.1 unnamed protein product [Fusarium graminearum] >CAF3507880.1 unnamed protein product [Fusarium graminearum] >CAG1992859.1 unnamed protein product [Fusarium graminearum] >CAG2012935.1 unnamed protein product [Fusarium graminearum] 0.0	Fusarium pseudograminearum strain Fp22-2 chromosome 2 1.24e-79
TRINITY_DN8803_c0_g1	10.55309883	0.756834346	3.801545326	1.08E-08	3.88E-07	up	-	-	-	-	sp|P46882|AOFN_ASPNG Monoamine oxidase N OS=Aspergillus niger GN=maoN PE=1 SV=1 4.17e-50	-	XP_009259475.1 hypothetical protein FPSE_08082 [Fusarium pseudograminearum CS3096] >EKJ71636.1 hypothetical protein FPSE_08082 [Fusarium pseudograminearum CS3096] 9.23e-291	Fusarium pseudograminearum strain Fp22-2 chromosome 2 0.0
TRINITY_DN971_c0_g1	46.26806667	8.07096	2.519204626	0.004009304	0.03022502	up	-	-	-	-	-	-	XP_009253104.1 hypothetical protein FPSE_01709 [Fusarium pseudograminearum CS3096] >EKJ78248.1 hypothetical protein FPSE_01709 [Fusarium pseudograminearum CS3096] >KAF0643811.1 hypothetical protein FPSE5266_01709 [Fusarium pseudograminearum] 0.0	Fusarium pseudograminearum strain Fp22-2 chromosome 4 0.0
TRINITY_DN9290_c0_g1	0.3651245	8.850995333	-4.599379319	1.59E-18	2.69E-16	down	cd03244, ABCC_MRP_domain2, ATP-binding cassette domain 2 of multidrug resistance-associated protein. The ABC subfamily C is also known as MRP (multidrug resistance-associated protein). Some of the MRP members have five additional transmembrane segments in their N-terminus, but the function of these additional membrane-spanning domains is not clear. The MRP was found in the multidrug-resistance lu…	pfam00005, ABC_tran, ABC transporter. ABC transporters for a large family of proteins responsible for translocation of a variety of compounds across biological membranes. ABC transporters are the largest family of proteins in many completely sequenced bacteria. ABC transporters are composed of two copies of this domain and two copies of a transmembrane domain pfam00664. These four domains may bel…	-	KOG0054, KOG0054, KOG0054, Multidrug resistance-associated protein/mitoxantrone resistance protein, ABC superfamily [Secondary metabolites biosynthesis, transport and catabolism]. 0.0	sp|Q8ST87|ABCCA_DICDI ABC transporter C family member 10 OS=Dictyostelium discoideum GN=abcC10 PE=3 SV=1 3.52e-12	-	UZP42891.1 hypothetical protein NXS19_010707 [Fusarium pseudograminearum] 0.0	Fusarium pseudograminearum CS3096 hypothetical protein partial mRNA 0.0
TRINITY_DN7395_c0_g1	0.94746	8.755753333	-3.20809437	1.65E-07	4.63E-06	down	-	pfam01083, Cutinase, Cutinase. 5.77e-15	-	-	sp|Q99174|CUTI_FUSSC Cutinase OS=Fusarium solani subsp. cucurbitae GN=CUTA PE=3 SV=1 1.37e-87	GO:0003674, molecular_function;GO:0003824, catalytic activity;GO:0005575, cellular_component;GO:0005576, extracellular region;GO:0005975, carbohydrate metabolic process;GO:0006629, lipid metabolic process;GO:0008150, biological_process;GO:0008152, metabolic process;GO:0009056, catabolic process;GO:0009987, cellular process;GO:0016042, lipid catabolic process;GO:0016052, carbohydrate catabolic pro…	XP_009261669.1 hypothetical protein FPSE_10277 [Fusarium pseudograminearum CS3096] >EKJ69566.1 hypothetical protein FPSE_10277 [Fusarium pseudograminearum CS3096] >KAF0639305.1 hypothetical protein FPSE5266_10277 [Fusarium pseudograminearum] 7.13e-154	Fusarium pseudograminearum strain Fp22-2 chromosome 2 2.01e-155
TRINITY_DN8720_c2_g1	58.20428667	451.9459667	-2.956952984	1.30E-06	2.97E-05	down	-	-	-	-	-	-	KAF0644714.1 hypothetical protein FPSE5266_11388 [Fusarium pseudograminearum] >UZP34382.1 hypothetical protein NXS19_002198 [Fusarium pseudograminearum] 1.09e-193	Fusarium pseudograminearum strain Fp22-2 chromosome 1 0.0
TRINITY_DN8700_c0_g1	0.2945019	2.35159	-2.997287701	0.001045267	0.0100122	down	-	pfam13002, LDB19, Arrestin_N terminal like. This is a family of proteins related to the Arrestin_N terminal family. 1.09e-13	-	-	sp|Q10347|YDA5_SCHPO Uncharacterized protein C1F12.05 OS=Schizosaccharomyces pombe (strain 972 / ATCC 24843) GN=SPAC1F12.05 PE=4 SV=1 4.93e-15	GO:0002090, regulation of receptor internalization;GO:0002092, positive regulation of receptor internalization;GO:0003674, molecular_function;GO:0005488, binding;GO:0005515, protein binding;GO:0005575, cellular_component;GO:0005622, intracellular;GO:0005623, cell;GO:0005737, cytoplasm;GO:0005794, Golgi apparatus;GO:0005829, cytosol;GO:0005886, plasma membrane;GO:0006810, transport;GO:0006897, end…	UZP38404.1 hypothetical protein NXS19_006220 [Fusarium pseudograminearum] 1.50e-284	Fusarium pseudograminearum strain Fp22-2 chromosome 2 0.0
TRINITY_DN8851_c0_g2	17.544982	1.567506333	3.48451529	2.27E-05	0.000381015	up	-	-	-	-	-	GO:0003674, molecular_function;GO:0003824, catalytic activity;GO:0008080, N-acetyltransferase activity;GO:0008150, biological_process;GO:0016407, acetyltransferase activity;GO:0016410, N-acyltransferase activity;GO:0016740, transferase activity;GO:0016746, transferase activity, transferring acyl groups;GO:0016747, transferase activity, transferring acyl groups other than amino-acyl groups;GO:0042…	XP_009259444.1 hypothetical protein FPSE_08051 [Fusarium pseudograminearum CS3096] >EKJ71783.1 hypothetical protein FPSE_08051 [Fusarium pseudograminearum CS3096] >KAF0636537.1 hypothetical protein FPSE5266_08051 [Fusarium pseudograminearum] >UZP44978.1 hypothetical protein NXS19_012790 [Fusarium pseudograminearum] 0.0	Fusarium pseudograminearum strain Fp22-2 chromosome 4 0.0
TRINITY_DN5849_c0_g1	47.9664	7.023533333	2.77175527	0.000895714	0.008913345	up	-	-	-	-	-	-	UZP38721.1 hypothetical protein NXS19_006537 [Fusarium pseudograminearum] 3.61e-243	Fusarium pseudograminearum strain Fp22-2 chromosome 2 0.0
TRINITY_DN8210_c0_g1	33.3875	3.66495	3.18744265	0.001486021	0.013362256	up	-	pfam00685, Sulfotransfer_1, Sulfotransferase domain. 2.83e-28	-	KOG1584, KOG1584, KOG1584, Sulfotransferase [General function prediction only]. 7.32e-26	sp|A1KIG2|GLST_MYCBP Glycolipid sulfotransferase BCG_1434 OS=Mycobacterium bovis (strain BCG / Pasteur 1173P2) GN=BCG_1434 PE=3 SV=1 2.02e-35	-	PTD06869.1 Glycolipid sulfotransferase, partial [Fusarium culmorum] 1.32e-237	Fusarium graminearum strain FG-12 chromosome 2 1.96e-81
TRINITY_DN5133_c0_g1	4.715206667	0.621615333	2.923227009	0.000133073	0.001744946	up	-	pfam06985, HET, Heterokaryon incompatibility protein (HET). This family represents a conserved region approximately 150 residues long within various heterokaryon incompatibility proteins that seem to be restricted to ascomycete fungi. Genetic differences in specific het genes prevent a viable heterokaryotic fungal cell from being formed by the fusion of filaments from two different wild-type stra…	-	-	-	-	XP_044707448.1 hypothetical protein FPOAC1_004184 [Fusarium poae] >KAG8670949.1 hypothetical protein FPOAC1_004184 [Fusarium poae] 4.03e-290	Fusarium pseudograminearum strain Fp22-2 chromosome 2 0.0
TRINITY_DN6434_c0_g2	1.74706	8.271703333	-2.243255288	2.41E-10	1.23E-08	down	-	pfam18142, SLATT_fungal, SMODS and SLOG-associating 2TM effector domain. The SLATT domain contains two transmembrane helices. SLATT domains are generally predicted to function in bacteria as pore-forming effectors in a class of conflict systems which are reliant on the production of second messenger nucleotide or nucleotide derivatives. SLATT domains are predicted to initiate cell suicide respons…	-	-	-	-	XP_009256302.1 hypothetical protein FPSE_04909 [Fusarium pseudograminearum CS3096] >EKJ74873.1 hypothetical protein FPSE_04909 [Fusarium pseudograminearum CS3096] >KAF0635542.1 hypothetical protein FPSE5266_04909 [Fusarium pseudograminearum] >UZP40759.1 hypothetical protein NXS19_008575 [Fusarium pseudograminearum] 0.0	Fusarium pseudograminearum strain Fp22-2 chromosome 3 0.0
TRINITY_DN8886_c1_g2	0.682853333	121.5048233	-7.475222127	7.59E-07	1.82E-05	down	-	-	-	-	-	-	RIA79045.1 hypothetical protein C1645_133682 [Glomus cerebriforme] 7.02e-09	uncultured fungus genomic DNA sequence contains ITS1 1.79e-115
TRINITY_DN5491_c0_g1	0.0001	1.285923	-13.65051664	0.002306054	0.019212113	down	cd00712, AsnB, Glutamine amidotransferases class-II (GATase) asparagine synthase_B type. Asparagine synthetase B catalyses the ATP-dependent conversion of aspartate to asparagine. This enzyme is a homodimer, with each monomer composed of a glutaminase domain and a synthetase domain. The N-terminal glutaminase domain hydrolyzes glutamine to glutamic acid and ammonia. 4.41e-38	pfam00733, Asn_synthase, Asparagine synthase. This family is always found associated with pfam00310. Members of this family catalyze the conversion of aspartate to asparagine. 2.23e-52	K01953-ko00250 Alanine, aspartate and glutamate metabolism	KOG0571, KOG0571, KOG0571, Asparagine synthase (glutamine-hydrolyzing) [Amino acid transport and metabolism]. 0.0	sp|P22106|ASNB_ECOLI Asparagine synthetase B [glutamine-hydrolyzing] OS=Escherichia coli (strain K12) GN=asnB PE=1 SV=3 0.0	GO:0000166, nucleotide binding;GO:0003674, molecular_function;GO:0003824, catalytic activity;GO:0004066, asparagine synthase (glutamine-hydrolyzing) activity;GO:0004071, aspartate-ammonia ligase activity;GO:0005488, binding;GO:0005515, protein binding;GO:0005524, ATP binding;GO:0005575, cellular_component;GO:0005622, intracellular;GO:0005623, cell;GO:0005737, cytoplasm;GO:0005829, cytosol;GO:0006…	KGQ11285.1 Asparagine synthetase B [Beauveria bassiana D1-5] 0.0	Chaetomium globosum CBS 148.51 uncharacterized protein (CHGG_07044), partial mRNA 1.10e-29
TRINITY_DN7932_c0_g1	33.85536667	9.299676667	1.864132082	0.007208254	0.048575711	up	cd17483, MFS_Atg22_like, Autophagy-related protein 22 and similar proteins; member of the Major Facilitator Superfamily of transporters. Atg22 (also known as Aut4) protein functions as a vacuolar effluxer which mediates the efflux of amino acids resulting from autophagic degradation. The release of autophagic amino acids allows the maintenance of protein synthesis and viability during nitrogen st…	pfam11700, ATG22, Vacuole effluxer Atg22 like. Autophagy is a major survival survival mechanism in which eukaryotes recycle cellular nutrients during stress conditions. Atg22, Avt3 and Avt4 are partially redundant vacuolar effluxes, which mediate the efflux of leucine and other amino acids resulting from autophagy. This family also includes other transporter proteins. 2.95e-65	-	-	sp|Q6CD56|ATG22_YARLI Autophagy-related protein 22 OS=Yarrowia lipolytica (strain CLIB 122 / E 150) GN=ATG22 PE=3 SV=1 2.48e-19	-	KAF0634568.1 hypothetical protein FPSE5266_01858 [Fusarium pseudograminearum] 0.0	Fusarium pseudograminearum strain Fp22-2 chromosome 2 0.0
TRINITY_DN8860_c0_g1	0.370961333	3.793042667	-3.354014878	0.000398623	0.004485012	down	sd00045, ANK, ankyrin repeats. Ankyrin repeats are one of the most abundant repeat motifs, and generally function as scaffolds for protein-protein interactions in processes including cell cycle, transcriptional regulation, signal transduction, vesicular trafficking, and inflammatory response. Although predominantly found in eukaryotic proteins, they are also found in some bacterial and viral prot…	pfam12796, Ank_2, Ankyrin repeats (3 copies). 1.04e-06	-	KOG4177, KOG4177, KOG4177, Ankyrin [Cell wall/membrane/envelope biogenesis]. 5.10e-20	sp|P16157|ANK1_HUMAN Ankyrin-1 OS=Homo sapiens GN=ANK1 PE=1 SV=3 1.66e-06	-	UZP40534.1 hypothetical protein NXS19_008350 [Fusarium pseudograminearum] 0.0	Fusarium pseudograminearum CS3096 hypothetical protein partial mRNA 7.81e-33
TRINITY_DN6064_c0_g1	0.0001	1.660375667	-14.01922207	1.25E-06	2.88E-05	down	-	-	-	-	-	-	CEF77021.1 unnamed protein product [Fusarium graminearum] 5.88e-47	Fusarium pseudograminearum strain Fp22-2 chromosome 2 0.0
TRINITY_DN8554_c0_g1	3.981429333	218.502356	-5.778218574	2.84E-37	1.96E-34	down	-	pfam11327, DUF3129, Protein of unknown function (DUF3129). This eukaryotic family of proteins has no known function. 1.71e-13	-	-	-	-	UZP32245.1 hypothetical protein NXS19_000061 [Fusarium pseudograminearum] 1.67e-97	Fusarium pseudograminearum strain Fp22-2 chromosome 1 2.75e-119
TRINITY_DN6905_c0_g1	5.217026	78.60588667	-3.913337829	2.17E-07	5.95E-06	down	-	-	-	-	-	-	XP_009263055.1 hypothetical protein FPSE_11663 [Fusarium pseudograminearum CS3096] >EKJ68196.1 hypothetical protein FPSE_11663 [Fusarium pseudograminearum CS3096] >KAF0638199.1 hypothetical protein FPSE5266_11663 [Fusarium pseudograminearum] 0.0	Fusarium pseudograminearum strain Fp22-2 chromosome 1 0.0
TRINITY_DN8447_c0_g1	8.604186667	2.561856667	1.747849064	0.005673904	0.040233956	up	-	-	-	-	-	-	CAF3464591.1 unnamed protein product [Fusarium graminearum] 2.16e-36	Fusarium pseudograminearum strain Fp22-2 chromosome 2 0.0
TRINITY_DN8111_c0_g2	485.58	31.25916667	3.957357778	6.65E-14	6.27E-12	up	cd17358, MFS_GLUT6_8_Class3_like, Glucose transporter (GLUT) types 6 and 8, Class 3 GLUTs, and similar transporters of the Major Facilitator Superfamily. This subfamily is composed of glucose transporter type 6 (GLUT6), GLUT8, plant early dehydration-induced gene ERD6-like proteins, and similar insect proteins including facilitated trehalose transporter Tret1-1. GLUTs, also called Solute carrier …	pfam00083, Sugar_tr, Sugar (and other) transporter. 1.80e-44	-	KOG0254, KOG0254, KOG0254, Predicted transporter (major facilitator superfamily) [General function prediction only]. 3.67e-57	sp|Q8VZR6|INT1_ARATH Inositol transporter 1 OS=Arabidopsis thaliana GN=INT1 PE=1 SV=1 8.11e-50	-	XP_009253453.1 hypothetical protein FPSE_02059 [Fusarium pseudograminearum CS3096] >EKJ77561.1 hypothetical protein FPSE_02059 [Fusarium pseudograminearum CS3096] >KAF0636199.1 hypothetical protein FPSE5266_02059 [Fusarium pseudograminearum] 0.0	Fusarium pseudograminearum strain Fp22-2 chromosome 2 0.0
TRINITY_DN8019_c0_g1	0.0001	16.18703361	-17.3044791	4.72E-23	1.36E-20	down	-	-	-	-	-	-	UZP37566.1 hypothetical protein NXS19_005382 [Fusarium pseudograminearum] 9.23e-219	Fusarium pseudograminearum strain Fp22-2 chromosome 2 0.0
TRINITY_DN9179_c0_g4	91.298036	15.03932367	2.601844136	0.007458241	0.049872622	up	-	pfam00324, AA_permease, Amino acid permease. 3.56e-85	-	KOG1286, KOG1286, KOG1286, Amino acid transporters [Amino acid transport and metabolism]. 3.59e-101	sp|P34054|INDA1_HYPAT Amino-acid permease inda1 OS=Hypocrea atroviridis GN=inda1 PE=2 SV=1 2.38e-150	-	XP_009256706.1 hypothetical protein FPSE_05313 [Fusarium pseudograminearum CS3096] >EKJ74563.1 hypothetical protein FPSE_05313 [Fusarium pseudograminearum CS3096] 0.0	Fusarium graminearum strain FG-12 chromosome 2 3.72e-78
TRINITY_DN4873_c0_g1	13.35016667	78.96543333	-2.564363507	2.76E-07	7.33E-06	down	-	pfam11735, CAP59_mtransfer, Cryptococcal mannosyltransferase 1. The capsule of pathogenic fungi is a complex polysaccharide whose formation is determined by a number of enzymes including, most importantly, alpha-1,3-mannosyltransferase 1, EC:2.4.1.-. 1.52e-40	-	-	sp|Q6U1Z4|CMT1_CRYNJ Alpha-1,3-mannosyltransferase CMT1 OS=Cryptococcus neoformans var. neoformans serotype D (strain JEC21 / ATCC MYA-565) GN=CMT1 PE=1 SV=1 3.08e-51	-	XP_009259656.1 hypothetical protein FPSE_08263 [Fusarium pseudograminearum CS3096] >EKJ71624.1 hypothetical protein FPSE_08263 [Fusarium pseudograminearum CS3096] >UZP37854.1 hypothetical protein NXS19_005670 [Fusarium pseudograminearum] 0.0	Fusarium pseudograminearum CS3096 hypothetical protein partial mRNA 0.0
TRINITY_DN7227_c0_g1	39.45873333	6.900976667	2.515472185	6.46E-08	1.99E-06	up	cd16348, VOC_YdcJ_like, uncharacterized metal-dependent enzyme similar to Shigella flexneri YdcJ. The vicinal oxygen chelate (VOC) superfamily is composed of structurally related proteins with paired beta.alpha.beta.beta.beta motifs that provide a metal coordination environment with two or three open or readily accessible coordination sites to promote direct electrophilic participation of the met…	pfam07063, DUF1338, Domain of unknown function (DUF1338). This domain is found in a variety of bacterial and fungal hypothetical proteins of unknown function. The structure of this domain has been solved by structural genomics. The structure implies a zinc-binding function, so it is a putative metal hydrolase (information derived from TOPSAN for Structure 3iuz). 1.03e-83	-	-	sp|P76097|YDCJ_ECOLI Uncharacterized protein YdcJ OS=Escherichia coli (strain K12) GN=ydcJ PE=4 SV=1 3.89e-152	-	XP_009251981.1 hypothetical protein FPSE_00586 [Fusarium pseudograminearum CS3096] >EKJ79275.1 hypothetical protein FPSE_00586 [Fusarium pseudograminearum CS3096] 0.0	Fusarium pseudograminearum strain Fp22-2 chromosome 1 0.0
TRINITY_DN9222_c0_g1	1.085592	4.673003333	-2.105868072	0.003068341	0.024213008	down	-	-	-	-	-	-	XP_009259222.1 hypothetical protein FPSE_07829 [Fusarium pseudograminearum CS3096] >EKJ71975.1 hypothetical protein FPSE_07829 [Fusarium pseudograminearum CS3096] 0.0	Fusarium pseudograminearum strain Fp22-2 chromosome 1 0.0
TRINITY_DN8798_c0_g1	0.627412333	11.20663567	-4.158795534	3.34E-05	0.00053743	down	-	pfam01425, Amidase, Amidase. 2.49e-16	-	KOG1211, KOG1211, KOG1211, Amidases [Translation, ribosomal structure and biogenesis]. 1.82e-15	sp|Q9FR37|AMI1_ARATH Amidase 1 OS=Arabidopsis thaliana GN=AMI1 PE=1 SV=1 1.59e-19	-	XP_009251638.1 hypothetical protein FPSE_00243 [Fusarium pseudograminearum CS3096] >EKJ79558.1 hypothetical protein FPSE_00243 [Fusarium pseudograminearum CS3096] 0.0	Fusarium pseudograminearum CS3096 hypothetical protein partial mRNA 1.73e-13
TRINITY_DN8222_c0_g1	94.1825021	32.67729018	1.5271707	0.001845166	0.015951069	up	cd11482, SLC-NCS1sbd_NRT1-like, nucleobase-cation-symport-1 (NCS1) transporter NRT1-like; solute-binding domain. This fungal NCS1 subfamily includes various Saccharomyces cerevisiae transporters: nicotinamide riboside transporter 1 (Nrt1p, also called Thi71p), Dal4p (allantoin permease), Fui1p (uridine permease), Fur4p (uracil permease), and Thi7p (thiamine transporter). NCS1s are essential compo…	pfam02133, Transp_cyt_pur, Permease for cytosine/purines, uracil, thiamine, allantoin. 3.42e-56	-	KOG2466, KOG2466, KOG2466, Uridine permease/thiamine transporter/allantoin transport [Nucleotide transport and metabolism, Coenzyme transport and metabolism]. 3.81e-98	sp|Q04895|DAL4_YEAST Allantoin permease OS=Saccharomyces cerevisiae (strain ATCC 204508 / S288c) GN=DAL4 PE=1 SV=1 1.89e-79	-	XP_009262815.1 hypothetical protein FPSE_11423 [Fusarium pseudograminearum CS3096] >EKJ68415.1 hypothetical protein FPSE_11423 [Fusarium pseudograminearum CS3096] >KAF0636722.1 hypothetical protein FPSE5266_11423 [Fusarium pseudograminearum] 0.0	Fusarium pseudograminearum strain Fp22-2 chromosome 1 0.0
TRINITY_DN9230_c1_g3	14.95915167	3.083626333	2.278328504	0.002282103	0.019059182	up	-	-	-	-	-	-	XP_009257201.1 hypothetical protein FPSE_05808 [Fusarium pseudograminearum CS3096] >EKJ74034.1 hypothetical protein FPSE_05808 [Fusarium pseudograminearum CS3096] >UZP41779.1 hypothetical protein NXS19_009595 [Fusarium pseudograminearum] 3.46e-154	Fusarium pseudograminearum strain Fp22-2 chromosome 3 0.0
TRINITY_DN5437_c0_g1	91.70646667	2.111386667	5.440760754	8.26E-10	3.68E-08	up	-	pfam01408, GFO_IDH_MocA, Oxidoreductase family, NAD-binding Rossmann fold. This family of enzymes utilize NADP or NAD. This family is called the GFO/IDH/MOCA family in swiss-prot. 4.41e-11	-	KOG2741, KOG2741, KOG2741, Dimeric dihydrodiol dehydrogenase [Carbohydrate transport and metabolism, Secondary metabolites biosynthesis, transport and catabolism]. 2.55e-22	sp|Q6DF30|DHDH_XENTR Trans-1,2-dihydrobenzene-1,2-diol dehydrogenase OS=Xenopus tropicalis GN=dhdh PE=2 SV=1 3.52e-25	-	KAF0641308.1 hypothetical protein FPSE5266_02237 [Fusarium pseudograminearum] >UZP38273.1 hypothetical protein NXS19_006089 [Fusarium pseudograminearum] 2.08e-236	Fusarium pseudograminearum strain Fp22-2 chromosome 2 0.0
TRINITY_DN8734_c0_g2	31.00890833	6.461183333	2.26281242	0.00018363	0.002306577	up	cd17358, MFS_GLUT6_8_Class3_like, Glucose transporter (GLUT) types 6 and 8, Class 3 GLUTs, and similar transporters of the Major Facilitator Superfamily. This subfamily is composed of glucose transporter type 6 (GLUT6), GLUT8, plant early dehydration-induced gene ERD6-like proteins, and similar insect proteins including facilitated trehalose transporter Tret1-1. GLUTs, also called Solute carrier …	pfam00083, Sugar_tr, Sugar (and other) transporter. 8.36e-48	-	KOG0254, KOG0254, KOG0254, Predicted transporter (major facilitator superfamily) [General function prediction only]. 1.41e-47	sp|Q4U3U4|QAY_NEUTR Quinate permease OS=Neurospora terricola GN=qa-y PE=3 SV=1 0.0	-	XP_009261469.1 hypothetical protein FPSE_10077 [Fusarium pseudograminearum CS3096] >EKJ69761.1 hypothetical protein FPSE_10077 [Fusarium pseudograminearum CS3096] >KAF0640551.1 hypothetical protein FPSE5266_10077 [Fusarium pseudograminearum] >UZP32303.1 hypothetical protein NXS19_000119 [Fusarium pseudograminearum] 0.0	Fusarium graminearum strain FG-12 chromosome 1 0.0
TRINITY_DN4491_c0_g1	0.801735	5.619461	-2.809234397	0.000628366	0.006574351	down	-	pfam05141, DIT1_PvcA, Pyoverdine/dityrosine biosynthesis protein. DIT1 is involved in synthesising dityrosine. Dityrosine is a sporulation-specific component of the yeast ascospore wall that is essential for the resistance of the spores to adverse environmental conditions. Pyoverdine biosynthesis protein PvcA is involved in the biosynthesis of pyoverdine, a cyclized isocyano derivative of tyrosin…	-	-	sp|P21623|DIT1_YEAST Spore wall maturation protein DIT1 OS=Saccharomyces cerevisiae (strain ATCC 204508 / S288c) GN=DIT1 PE=1 SV=2 8.74e-20	-	KAF0638051.1 hypothetical protein FPSE5266_09584 [Fusarium pseudograminearum] 0.0	Fusarium pseudograminearum CS3096 hypothetical protein partial mRNA 0.0
TRINITY_DN3104_c0_g1	0.67948	11.22393333	-4.046003448	1.62E-05	0.00028513	down	-	pfam00232, Glyco_hydro_1, Glycosyl hydrolase family 1. 7.87e-124	K01188-ko00940 Phenylpropanoid biosynthesis;ko00460 Cyanoamino acid metabolism;ko00500 Starch and sucrose metabolism	KOG0626, KOG0626, KOG0626, Beta-glucosidase, lactase phlorizinhydrolase, and related proteins [Carbohydrate transport and metabolism]. 1.84e-101	sp|Q25BW4|BGL1B_PHACH Beta-glucosidase 1B OS=Phanerochaete chrysosporium GN=BGL1B PE=1 SV=1 7.84e-160	-	CAG1992244.1 unnamed protein product, partial [Fusarium graminearum] 0.0	Fusarium pseudograminearum CS3096 hypothetical protein partial mRNA 0.0
TRINITY_DN7817_c0_g1	0.11554	13.630213	-6.882271897	2.31E-07	6.30E-06	down	-	-	-	-	-	-	UZP38248.1 hypothetical protein NXS19_006064 [Fusarium pseudograminearum] 9.46e-159	Fusarium pseudograminearum strain Fp22-2 chromosome 2 9.27e-89
TRINITY_DN15316_c0_g1	0.083935333	2.63181	-4.970633275	0.005606219	0.039904038	down	-	-	-	-	-	-	XP_009254427.1 hypothetical protein FPSE_03033 [Fusarium pseudograminearum CS3096] >EKJ76847.1 hypothetical protein FPSE_03033 [Fusarium pseudograminearum CS3096] >KAF0636819.1 hypothetical protein FPSE5266_03033 [Fusarium pseudograminearum] 1.06e-178	Fusarium pseudograminearum strain Fp22-2 chromosome 3 0.0
TRINITY_DN9023_c2_g2	101.5762245	29.5941487	1.779178894	0.00304675	0.024126169	up	cd01992, PP-ATPase, N-terminal domain of predicted ATPase of the PP-loop faimly implicated in cell cycle control [Cell division and chromosome partitioning]. This is a subfamily of Adenine nucleotide alpha hydrolases superfamily.Adeninosine nucleotide alpha hydrolases superfamily includes N type ATP PPases and ATP sulphurylases. It forms a apha/beta/apha fold which binds to Adenosine group. This …	pfam00153, Mito_carr, Mitochondrial carrier protein. 6.60e-06	-	KOG0036, KOG0036, KOG0036, Predicted mitochondrial carrier protein [Nucleotide transport and metabolism]. 1.29e-14	sp|P0CI40|CMC1_YEASX Calcium-binding mitochondrial carrier SAL1 OS=Saccharomyces cerevisiae GN=SAL1 PE=3 SV=1 1.41e-25	GO:0000166, nucleotide binding;GO:0001510, RNA methylation;GO:0002097, tRNA wobble base modification;GO:0002101, tRNA wobble cytosine modification;GO:0002127, tRNA wobble base cytosine methylation;GO:0002946, tRNA C5-cytosine methylation;GO:0003674, molecular_function;GO:0003824, catalytic activity;GO:0005488, binding;GO:0005524, ATP binding;GO:0006139, nucleobase-containing compound metabolic pr…	KAI6773441.1 hypothetical protein HG531_000290 [Fusarium graminearum] 0.0	Fusarium graminearum strain FG-12 chromosome 2 4.47e-30
TRINITY_DN3073_c0_g1	2.652506667	0.536339	2.306139309	0.001587508	0.014063032	up	-	-	-	-	-	-	CAF3483159.1 unnamed protein product [Fusarium graminearum] >CAF3549010.1 unnamed protein product [Fusarium graminearum] >CAF3590181.1 unnamed protein product [Fusarium graminearum] >CAG1963322.1 unnamed protein product [Fusarium graminearum] >CAG1971895.1 unnamed protein product [Fusarium graminearum] 2.59e-16	Fusarium pseudograminearum strain Fp22-2 chromosome 1 0.0
TRINITY_DN3959_c0_g1	20.34478333	62.21484	-1.612599829	0.0032072	0.025196212	down	cd05283, CAD1, Cinnamyl alcohol dehydrogenases (CAD). Cinnamyl alcohol dehydrogenases (CAD), members of the medium chain dehydrogenase/reductase family, reduce cinnamaldehydes to cinnamyl alcohols in the last step of monolignal metabolism in plant cells walls. CAD binds 2 zinc ions and is NADPH- dependent. CAD family members are also found in non-plant species, e.g. in yeast where they have an al…	pfam08240, ADH_N, Alcohol dehydrogenase GroES-like domain. This is the catalytic domain of alcohol dehydrogenases. Many of them contain an inserted zinc binding domain. This domain has a GroES-like structure. 2.21e-10	K00002-ko00930 Caprolactam degradation;ko00010 Glycolysis / Gluconeogenesis;ko01220 Degradation of aromatic compounds;ko00040 Pentose and glucuronate interconversions;ko00561 Glycerolipid metabolism	KOG0023, KOG0023, KOG0023, Alcohol dehydrogenase, class V [Secondary metabolites biosynthesis, transport and catabolism]. 1.06e-55	sp|Q04894|ADH6_YEAST NADP-dependent alcohol dehydrogenase 6 OS=Saccharomyces cerevisiae (strain ATCC 204508 / S288c) GN=ADH6 PE=1 SV=1 5.32e-84	-	XP_009253027.1 hypothetical protein FPSE_01632 [Fusarium pseudograminearum CS3096] >EKJ78171.1 hypothetical protein FPSE_01632 [Fusarium pseudograminearum CS3096] >KAF0641969.1 hypothetical protein FPSE5266_01632 [Fusarium pseudograminearum] >QPC74318.1 hypothetical protein HYE68_005070 [Fusarium pseudograminearum] 5.52e-259	Fusarium pseudograminearum strain Fp22-2 chromosome 4 0.0
TRINITY_DN6954_c0_g3	2.407296667	15.61136333	-2.697110682	5.98E-07	1.47E-05	down	-	-	-	-	-	-	QPC68981.1 hypothetical protein HYE67_011212 [Fusarium culmorum] 1.07e-103	Fusarium pseudograminearum strain Fp22-2 chromosome 1 3.67e-57
TRINITY_DN6954_c0_g1	8.237550667	3.345344667	1.300060576	0.001636086	0.014407856	up	-	-	-	-	-	-	UZP36470.1 hypothetical protein NXS19_004286 [Fusarium pseudograminearum] 1.84e-100	Fusarium pseudograminearum strain Fp22-2 chromosome 1 5.68e-56
TRINITY_DN5135_c0_g1	6.453686667	0.354575333	4.185959454	1.14E-07	3.31E-06	up	-	-	-	-	-	-	KAF0642323.1 hypothetical protein FPSE5266_04061 [Fusarium pseudograminearum] 7.26e-131	Fusarium pseudograminearum CS3096 hypothetical protein partial mRNA 0.0
TRINITY_DN9342_c0_g1	94.88153093	9.346865601	3.343572734	1.29E-07	3.72E-06	up	cd18008, DEXDc_SHPRH-like, DEXH-box helicase domain of SHPRH-like proteins. The SHPRH-like subgroup belongs to the DEAD-like helicase superfamily, a diverse family of proteins involved in ATP-dependent RNA or DNA unwinding. This domain contains the ATP-binding region. 1.95e-43	pfam00176, SNF2_N, SNF2 family N-terminal domain. This domain is found in proteins involved in a variety of processes including transcription regulation (e.g., SNF2, STH1, brahma, MOT1), DNA repair (e.g., ERCC6, RAD16, RAD5), DNA recombination (e.g., RAD54), and chromatin unwinding (e.g., ISWI) as well as a variety of other proteins with little functional information (e.g., lodestar, ETL1). 2.66e…	-	KOG1001, KOG1001, KOG1001, Helicase-like transcription factor HLTF/DNA helicase RAD5, DEAD-box superfamily [Transcription, Replication, recombination and repair]. 8.97e-63	sp|Q9FF61|SM3L1_ARATH Putative SWI/SNF-related matrix-associated actin-dependent regulator of chromatin subfamily A member 3-like 1 OS=Arabidopsis thaliana GN=At5g05130 PE=2 SV=1 5.30e-69	-	UZP43118.1 hypothetical protein NXS19_010934 [Fusarium pseudograminearum] 0.0	Fusarium graminearum PH-1 hypothetical protein partial mRNA 5.35e-36
TRINITY_DN11220_c0_g1	0.155821667	5.53537	-5.150711998	2.97E-05	0.000485771	down	-	-	-	-	-	-	EYB24099.1 hypothetical protein FG05_00047 [Fusarium graminearum] 5.99e-186	Fusarium pseudograminearum strain Fp22-2 chromosome 1 2.10e-19
TRINITY_DN9012_c0_g1	0.781833667	6.836755667	-3.128378252	7.33E-07	1.77E-05	down	-	-	-	-	-	-	KAF0644733.1 hypothetical protein FPSE5266_11407 [Fusarium pseudograminearum] 0.0	Fusarium pseudograminearum CS3096 hypothetical protein partial mRNA 5.39e-18
TRINITY_DN9163_c2_g2	7.335303	43.48333519	-2.567534134	0.005039483	0.036545432	down	-	-	-	-	sp|Q8TGM6|TAR1_YEAST Protein TAR1 OS=Saccharomyces cerevisiae (strain ATCC 204508 / S288c) GN=TAR1 PE=2 SV=1 5.96e-20	-	XP_025373624.1 hypothetical protein FA10DRAFT_235632, partial [Acaromyces ingoldii] >PWN86426.1 hypothetical protein FA10DRAFT_235632, partial [Acaromyces ingoldii] 2.26e-54	Malassezia globosa isolate 1242 large subunit ribosomal RNA gene, partial sequence 0.0
TRINITY_DN7398_c0_g1	30.5209085	304.3291363	-3.317762652	2.34E-09	9.81E-08	down	cd02440, AdoMet_MTases, S-adenosylmethionine-dependent methyltransferases (SAM or AdoMet-MTase), class I; AdoMet-MTases are enzymes that use S-adenosyl-L-methionine (SAM or AdoMet) as a substrate for methyltransfer, creating the product S-adenosyl-L-homocysteine (AdoHcy). There are at least five structurally distinct families of AdoMet-MTases, class I being the largest and most diverse. Within th…	pfam13847, Methyltransf_31, Methyltransferase domain. This family appears to have methyltransferase activity. 2.05e-07	-	-	sp|M2SNN6|LAEA_COCH5 Secondary metabolism regulator LAE1 OS=Cochliobolus heterostrophus (strain C5 / ATCC 48332 / race O) GN=LAE1 PE=3 SV=1 3.17e-40	-	KAF5244704.1 hypothetical protein FAUST_2220 [Fusarium austroamericanum] 9.66e-294	Fusarium pseudograminearum strain Fp22-2 chromosome 2 2.87e-11
TRINITY_DN8980_c2_g9	116.4160667	18.07446667	2.687265197	2.25E-06	4.90E-05	up	cd19512, RecA-like_ATAD3-like, ATPase domains of ATPase AAA-domain protein 3A (ATAD3A), -3B, and -3C, and similar ATPase domains. ATPase AAA-domain protein 3 (ATAD3) is a ubiquitously expressed mitochondrial protein involved in mitochondrial dynamics, DNA-nucleoid structural organization, cholesterol transport and steroidogenesis. The ATAD3 gene family in human comprises three paralog genes: ATAD…	-	-	KOG0742, KOG0742, KOG0742, AAA+-type ATPase [Posttranslational modification, protein turnover, chaperones]. 8.67e-08	sp|Q5T9A4|ATD3B_HUMAN ATPase family AAA domain-containing protein 3B OS=Homo sapiens GN=ATAD3B PE=1 SV=1 1.25e-10	-	XP_009252047.1 hypothetical protein FPSE_00652 [Fusarium pseudograminearum CS3096] >EKJ79177.1 hypothetical protein FPSE_00652 [Fusarium pseudograminearum CS3096] >KAF0645603.1 hypothetical protein FPSE5266_00652 [Fusarium pseudograminearum] 0.0	Fusarium graminearum strain FG-12 chromosome 1 0.0
TRINITY_DN17160_c0_g1	0.0201268	2.023402333	-6.65152159	0.001599646	0.014156547	down	-	-	-	-	-	-	XP_009255697.1 hypothetical protein FPSE_04304 [Fusarium pseudograminearum CS3096] >EKJ75529.1 hypothetical protein FPSE_04304 [Fusarium pseudograminearum CS3096] >KAF0636305.1 hypothetical protein FPSE5266_04304 [Fusarium pseudograminearum] >UZP45678.1 hypothetical protein NXS19_013490 [Fusarium pseudograminearum] 0.0	Fusarium pseudograminearum strain Fp22-2 chromosome 4 0.0
TRINITY_DN7629_c0_g2	15.13802062	5.622293667	1.428945861	0.004978754	0.036192957	up	-	-	-	-	sp|Q5B288|Y5342_EMENI Uncharacterized protein AN5342 OS=Emericella nidulans (strain FGSC A4 / ATCC 38163 / CBS 112.46 / NRRL 194 / M139) GN=AN5342 PE=1 SV=1 8.44e-09	-	UZP38666.1 hypothetical protein NXS19_006482 [Fusarium pseudograminearum] 0.0	Fusarium graminearum strain FG-12 chromosome 2 3.45e-149
TRINITY_DN15575_c0_g1	0.511086333	57.11666667	-6.804200962	3.06E-25	1.10E-22	down	-	-	-	-	-	-	XP_009262358.1 hypothetical protein FPSE_10966 [Fusarium pseudograminearum CS3096] >EKJ68846.1 hypothetical protein FPSE_10966 [Fusarium pseudograminearum CS3096] >KAF0635270.1 hypothetical protein FPSE5266_10966 [Fusarium pseudograminearum] >UZP42813.1 hypothetical protein NXS19_010629 [Fusarium pseudograminearum] 0.0	Fusarium pseudograminearum strain Fp22-2 chromosome 3 0.0
TRINITY_DN3274_c0_g1	24.797426	2.247678233	3.463682949	9.37E-07	2.20E-05	up	-	-	-	-	sp|Q06592|HPA2_YEAST Histone acetyltransferase HPA2 OS=Saccharomyces cerevisiae (strain ATCC 204508 / S288c) GN=HPA2 PE=1 SV=1 6.96e-07	-	XP_009259445.1 hypothetical protein FPSE_08052 [Fusarium pseudograminearum CS3096] >EKJ71784.1 hypothetical protein FPSE_08052 [Fusarium pseudograminearum CS3096] >UZP44979.1 hypothetical protein NXS19_012791 [Fusarium pseudograminearum] 1.74e-210	Fusarium pseudograminearum strain Fp22-2 chromosome 4 4.97e-174
TRINITY_DN8514_c0_g1	10.33818311	269.4555798	-4.703992896	1.35E-21	3.27E-19	down	cd04077, Peptidases_S8_PCSK9_ProteinaseK_like, Peptidase S8 family domain in ProteinaseK-like proteins. The peptidase S8 or Subtilase clan of proteases have a Asp/His/Ser catalytic triad that is not homologous to trypsin. This CD contains several members of this clan including: PCSK9 (Proprotein convertase subtilisin/kexin type 9), Proteinase_K, Proteinase_T, and other subtilisin-like serine prot…	pfam00082, Peptidase_S8, Subtilase family. Subtilases are a family of serine proteases. They appear to have independently and convergently evolved an Asp/Ser/His catalytic triad, like that found in the trypsin serine proteases (see pfam00089). Structure is an alpha/beta fold containing a 7-stranded parallel beta sheet, order 2314567. 2.54e-09	-	KOG1153, KOG1153, KOG1153, Subtilisin-related protease/Vacuolar protease B [Posttranslational modification, protein turnover, chaperones]. 1.10e-51	sp|P29118|ALP_ACRCH Alkaline proteinase OS=Acremonium chrysogenum GN=ALP PE=3 SV=1 5.50e-121	GO:0002252, immune effector process;GO:0002253, activation of immune response;GO:0002376, immune system process;GO:0002682, regulation of immune system process;GO:0002684, positive regulation of immune system process;GO:0003674, molecular_function;GO:0003824, catalytic activity;GO:0004175, endopeptidase activity;GO:0004252, serine-type endopeptidase activity;GO:0005488, binding;GO:0005575, cellul…	XP_009261340.1 hypothetical protein FPSE_09948 [Fusarium pseudograminearum CS3096] >EKJ69861.1 hypothetical protein FPSE_09948 [Fusarium pseudograminearum CS3096] >KAF0645035.1 hypothetical protein FPSE5266_09948 [Fusarium pseudograminearum] >QPC75291.1 hypothetical protein HYE68_006043 [Fusarium pseudograminearum] >UZP33165.1 hypothetical protein NXS19_000981 [Fusarium pseudograminearum] 1.02e-2…	Fusarium pseudograminearum strain Fp22-2 chromosome 1 0.0
TRINITY_DN5832_c0_g1	115.61248	35.3901899	1.707875732	1.30E-05	0.000234179	up	cd00788, KU70, Ku-core domain, Ku70 subfamily; Ku70 is a subunit of the Ku protein, which plays a key role in multiple nuclear processes such as DNA repair, chromosome maintenance, transcription regulation, and V(D)J recombination. The mechanism underlying the regulation of all the diverse functions of Ku is still unclear, although it seems that Ku is a multifunctional protein that works in the n…	pfam02735, Ku, Ku70/Ku80 beta-barrel domain. The Ku heterodimer (composed of Ku70 and Ku80) contributes to genomic integrity through its ability to bind DNA double-strand breaks and facilitate repair by the non-homologous end-joining pathway. This is the central DNA-binding beta-barrel domain. This domain is found in both the Ku70 and Ku80 proteins that form a DNA binding heterodimer. 5.16e-22	K10884-ko03450 Non-homologous end-joining	KOG2327, KOG2327, KOG2327, DNA-binding subunit of a DNA-dependent protein kinase (Ku70 autoantigen) [Replication, recombination and repair]. 1.82e-72	sp|Q7SA95|KU70_NEUCR ATP-dependent DNA helicase II subunit 1 OS=Neurospora crassa (strain ATCC 24698 / 74-OR23-1A / CBS 708.71 / DSM 1257 / FGSC 987) GN=mus-51 PE=3 SV=2 0.0	GO:0000018, regulation of DNA recombination;GO:0000019, regulation of mitotic recombination;GO:0000228, nuclear chromosome;GO:0000723, telomere maintenance;GO:0000724, double-strand break repair via homologous recombination;GO:0000725, recombinational repair;GO:0000726, non-recombinational repair;GO:0000727, double-strand break repair via break-induced replication;GO:0000781, chromosome, telomeri…	XP_009258566.1 hypothetical protein FPSE_07173 [Fusarium pseudograminearum CS3096] >EKJ72536.1 hypothetical protein FPSE_07173 [Fusarium pseudograminearum CS3096] 0.0	Fusarium pseudograminearum strain Fp22-2 chromosome 3 0.0
TRINITY_DN6937_c0_g1	1.520688	131.3478213	-6.432524275	8.54E-22	2.12E-19	down	-	-	-	-	-	-	XP_009258374.1 hypothetical protein FPSE_06981 [Fusarium pseudograminearum CS3096] >EKJ72935.1 hypothetical protein FPSE_06981 [Fusarium pseudograminearum CS3096] 1.05e-98	Fusarium pseudograminearum strain Fp22-2 chromosome 1 0.0
TRINITY_DN8781_c0_g1	1.653125667	4.114369	-1.31547479	0.001498016	0.013416229	down	-	pfam00172, Zn_clus, Fungal Zn(2)-Cys(6) binuclear cluster domain. 5.60e-06	-	-	sp|Q10086|YAO7_SCHPO Uncharacterized transcriptional regulatory protein C11D3.07c OS=Schizosaccharomyces pombe (strain 972 / ATCC 24843) GN=SPAC11D3.07c PE=3 SV=3 1.62e-15	-	UZP41027.1 hypothetical protein NXS19_008843 [Fusarium pseudograminearum] 0.0	Fusarium pseudograminearum strain Fp22-2 chromosome 3 2.45e-81
TRINITY_DN9215_c0_g1	23.60036667	60.546	-1.359222377	0.000344097	0.003961099	down	cd17322, MFS_ARN_like, Yeast ARN family of Siderophore iron transporters and similar proteins of the Major Facilitator Superfamily. The ARN family of siderophore iron transporters includes ARN1 (or ferrichrome permease), ARN2 (or triacetylfusarinine C transporter 1 or TAF1), ARN3 (or siderophore iron transporter 1 or SIT1 or ferrioxamine B permease) and ARN4 (or Enterobactin permease or ENB1). Th…	-	-	-	sp|Q92341|STR3_SCHPO Siderophore iron transporter 3 OS=Schizosaccharomyces pombe (strain 972 / ATCC 24843) GN=str3 PE=1 SV=1 1.83e-95	GO:0003674, molecular_function;GO:0005215, transporter activity;GO:0005575, cellular_component;GO:0005623, cell;GO:0005886, plasma membrane;GO:0005887, integral component of plasma membrane;GO:0006810, transport;GO:0008150, biological_process;GO:0016020, membrane;GO:0016021, integral component of membrane;GO:0022857, transmembrane transporter activity;GO:0031224, intrinsic component of membrane;G…	UZP42892.1 hypothetical protein NXS19_010708 [Fusarium pseudograminearum] 0.0	Fusarium pseudograminearum strain Fp22-2 chromosome 3 0.0
TRINITY_DN8070_c0_g1	292.2955048	47.75390612	2.613736991	0.000615729	0.006472385	up	-	pfam04921, XAP5, XAP5, circadian clock regulator. This protein is found in a wide range of eukaryotes. It is a nuclear protein and is suggested to be DNA binding. In plants, this family is essential for correct circadian clock functioning by acting as a light-quality regulator coordinating the activities of blue and red light signalling pathways during plant growth - inhibiting growth in red ligh…	-	KOG2894, KOG2894, KOG2894, Uncharacterized conserved protein XAP-5 [Function unknown]. 3.32e-20	sp|Q4WVZ0|YA800_ASPFU Uncharacterized protein AFUA_5G13800 OS=Neosartorya fumigata (strain ATCC MYA-4609 / Af293 / CBS 101355 / FGSC A1100) GN=AFUA_5G13800 PE=3 SV=1 2.07e-93	GO:0003674, molecular_function;GO:0003824, catalytic activity;GO:0008080, N-acetyltransferase activity;GO:0008150, biological_process;GO:0016407, acetyltransferase activity;GO:0016410, N-acyltransferase activity;GO:0016740, transferase activity;GO:0016746, transferase activity, transferring acyl groups;GO:0016747, transferase activity, transferring acyl groups other than amino-acyl groups;GO:0042…	XP_009261803.1 hypothetical protein FPSE_10411 [Fusarium pseudograminearum CS3096] >EKJ69421.1 hypothetical protein FPSE_10411 [Fusarium pseudograminearum CS3096] >KAF0643535.1 hypothetical protein FPSE5266_10411 [Fusarium pseudograminearum] 0.0	Fusarium graminearum strain FG-12 chromosome 2 0.0
TRINITY_DN7694_c1_g3	241.3462667	2.21959	6.764667492	1.03E-20	2.26E-18	up	cd05362, THN_reductase-like_SDR_c, tetrahydroxynaphthalene/trihydroxynaphthalene reductase-like, classical (c) SDRs. 1,3,6,8-tetrahydroxynaphthalene reductase (4HNR) of Magnaporthe grisea and the related 1,3,8-trihydroxynaphthalene reductase (3HNR) are typical members of the SDR family containing the canonical glycine rich NAD(P)-binding site and active site tetrad, and function in fungal melanin…	pfam13561, adh_short_C2, Enoyl-(Acyl carrier protein) reductase. 5.05e-27	-	KOG0725, KOG0725, KOG0725, Reductases with broad range of substrate specificities [General function prediction only]. 5.21e-28	sp|P51831|FABG_BACSU 3-oxoacyl-[acyl-carrier-protein] reductase FabG OS=Bacillus subtilis (strain 168) GN=fabG PE=3 SV=3 3.24e-35	-	PTD09787.1 3-oxoacyl-[acyl-carrier-protein] reductase FabG, partial [Fusarium culmorum] 3.14e-172	Fusarium pseudograminearum strain Fp22-2 chromosome 4 0.0
TRINITY_DN4679_c0_g1	5.801420667	1.818939	1.673309073	0.00682075	0.046524478	up	-	pfam13532, 2OG-FeII_Oxy_2, 2OG-Fe(II) oxygenase superfamily. 6.43e-06	-	-	sp|Q9SIE0|ALKB2_ARATH DNA oxidative demethylase ALKBH2 OS=Arabidopsis thaliana GN=ALKBH2 PE=2 SV=2 1.49e-10	-	XP_011323606.1 hypothetical protein FGSG_05110 [Fusarium graminearum PH-1] >ESU11030.1 hypothetical protein FGSG_05110 [Fusarium graminearum PH-1] 2.11e-171	Fusarium pseudograminearum strain Fp22-2 chromosome 3 0.0
TRINITY_DN8793_c0_g1	1.643734667	6.941542858	-2.078278922	9.97E-05	0.001375594	down	cd17502, MFS_Azr1_MDR_like, Saccharomyces cerevisiae Azole resistance protein 1 (Azr1p), and similar multidrug resistance (MDR) transporters of the Major Facilitator Superfamily. This subfamily is composed of multidrug resistance (MDR) transporters including various Saccharomyces cerevisiae proteins such as azole resistance protein 1 (Azr1p), vacuolar basic amino acid transporter 1 (Vba1p), vacuo…	-	-	-	sp|B6HJU0|ROQT_PENRW Efflux pump roqT OS=Penicillium rubens (strain ATCC 28089 / DSM 1075 / NRRL 1951 / Wisconsin 54-1255) GN=roqT PE=1 SV=1 3.27e-77	-	KAF0645911.1 hypothetical protein FPSE5266_11093 [Fusarium pseudograminearum] 4.13e-243	Fusarium pseudograminearum strain Fp22-2 chromosome 3 7.66e-98
TRINITY_DN7219_c0_g1	0.530808667	1.966513333	-1.889376137	0.004391065	0.032554946	down	-	-	-	-	-	-	UZP33577.1 hypothetical protein NXS19_001393 [Fusarium pseudograminearum] 2.82e-220	Fusarium pseudograminearum strain Fp22-2 chromosome 1 0.0
TRINITY_DN9304_c0_g2	19.00177638	7.093629396	1.421538431	8.20E-05	0.001155253	up	cd01393, RecA-like, RecA family. RecA is a bacterial enzyme which has roles in homologous recombination, DNA repair, and the induction of the SOS response. RecA couples ATP hydrolysis to DNA strand exchange. While prokaryotes have a single RecA protein, eukaryotes have multiple RecA homologs such as Rad51, DMC1 and Rad55/57. Archaea have the RecA-like homologs RadA and RadB. 2.77e-21	-	-	-	sp|O14129|RAD55_SCHPO DNA repair protein rhp55 OS=Schizosaccharomyces pombe (strain 972 / ATCC 24843) GN=rhp55 PE=1 SV=1 8.24e-06	-	UZP45648.1 hypothetical protein NXS19_013460 [Fusarium pseudograminearum] 1.48e-123	Fusarium pseudograminearum strain Fp22-2 chromosome 4 6.10e-104
TRINITY_DN7964_c0_g1	36.9962282	2.575789533	3.844291573	1.19E-10	6.56E-09	up	cd00687, Terpene_cyclase_nonplant_C1, Non-plant Terpene Cyclases, Class 1. This CD includes terpenoid cyclases such as pentalenene synthase and aristolochene synthase which, using an all-trans pathway, catalyze the ionization of farnesyl diphosphate, followed by the formation of a macrocyclic intermediate by bond formation between C1 with either C10 (aristolochene synthase) or C11 (pentalenene sy…	pfam19086, Terpene_syn_C_2, Terpene synthase family 2, C-terminal metal binding. 4.07e-07	-	-	sp|Q6WP50|BOT2_BOTFU Presilphiperfolan-8-beta-ol synthase OS=Botryotinia fuckeliana GN=BOT2 PE=1 SV=1 4.43e-29	-	UZP43171.1 hypothetical protein NXS19_010987 [Fusarium pseudograminearum] 2.56e-189	Fusarium pseudograminearum strain Fp22-2 chromosome 3 2.15e-68
TRINITY_DN9320_c1_g4	1.748529333	10.22651167	-2.548100212	0.006262463	0.043343601	down	cd17327, MFS_FEN2_like, Pantothenate transporter FEN2 and similar transporters of the Major Facilitator Superfamily. This family is composed of Saccharomyces cerevisiae pantothenate transporter FEN2 (or fenpropimorph resistance protein 2) and similar proteins from fungi and bacteria including fungal vitamin H transporter, allantoate permease, and high-affinity nicotinic acid transporter, as well …	-	-	KOG2533, KOG2533, KOG2533, Permease of the major facilitator superfamily [Carbohydrate transport and metabolism]. 5.75e-27	sp|P40445|YIQ6_YEAST Uncharacterized transporter YIL166C OS=Saccharomyces cerevisiae (strain ATCC 204508 / S288c) GN=YIL166C PE=1 SV=1 2.82e-43	-	XP_009259203.1 hypothetical protein FPSE_07810 [Fusarium pseudograminearum CS3096] >EKJ71956.1 hypothetical protein FPSE_07810 [Fusarium pseudograminearum CS3096] 0.0	Fusarium pseudograminearum strain Fp22-2 chromosome 1 1.08e-79
TRINITY_DN9320_c1_g3	0.923354	19.91159633	-4.430581216	4.43E-09	1.74E-07	down	-	-	-	-	-	-	UZP38317.1 hypothetical protein NXS19_006133 [Fusarium pseudograminearum] 1.55e-261	Fusarium pseudograminearum strain Fp22-2 chromosome 2 0.0
TRINITY_DN17205_c0_g1	0.359483667	2.950376667	-3.036901024	0.005130048	0.037052182	down	cd05368, DHRS6_like_SDR_c, human DHRS6-like, classical (c) SDRs. Human DHRS6, and similar proteins. These proteins are classical SDRs, with a canonical active site tetrad and a close match to the typical Gly-rich NAD-binding motif. Human DHRS6 is a cytosolic type 2 (R)-hydroxybutyrate dehydrogenase, which catalyses the conversion of (R)-hydroxybutyrate to acetoacetate. Also included in this subgr…	pfam00106, adh_short, short chain dehydrogenase. This family contains a wide variety of dehydrogenases. 5.26e-23	-	KOG0725, KOG0725, KOG0725, Reductases with broad range of substrate specificities [General function prediction only]. 1.02e-21	sp|Q0C898|TRT9_ASPTN Short chain dehydrogenase trt9 OS=Aspergillus terreus (strain NIH 2624 / FGSC A1156) GN=trt9 PE=1 SV=1 7.97e-26	-	KAF0643044.1 hypothetical protein FPSE5266_10838 [Fusarium pseudograminearum] 3.05e-184	Fusarium pseudograminearum strain Fp22-2 chromosome 2 0.0
TRINITY_DN8380_c0_g1	49.12864287	15.04435784	1.707341859	0.006423822	0.044323382	up	cd06502, TA_like, Low-specificity threonine aldolase (TA). This family belongs to pyridoxal phosphate (PLP)-dependent aspartate aminotransferase superfamily (fold I). TA catalyzes the conversion of L-threonine or L-allo-threonine to glycine and acetaldehyde in a secondary glycine biosynthetic pathway. 9.31e-29	pfam02353, CMAS, Mycolic acid cyclopropane synthetase. This family consist of Cyclopropane-fatty-acyl-phospholipid synthase or CFA synthase EC:2.1.1.79 this enzyme catalyze the reaction: S-adenosyl-L-methionine + phospholipid olefinic fatty acid <=> S-adenosyl-L-homocysteine + phospholipid cyclopropane fatty acid. 4.00e-37	K01620-ko00260 Glycine, serine and threonine metabolism;ko01230 Biosynthesis of amino acids	KOG1368, KOG1368, KOG1368, Threonine aldolase [Amino acid transport and metabolism]. 1.68e-06	sp|I1RJD6|C9MT1_GIBZE Sphingolipid C9-methyltransferase 1 OS=Gibberella zeae (strain PH-1 / ATCC MYA-4620 / FGSC 9075 / NRRL 31084) GN=MT1 PE=3 SV=1 6.78e-21	-	KAG5662010.1 hypothetical protein KAF25_004249 [Fusarium avenaceum] 0.0	Fusarium pseudograminearum strain Fp22-2 chromosome 2 1.06e-148
TRINITY_DN6964_c0_g1	1327.506903	244.144108	2.442914497	0.000240869	0.002915168	up	-	-	-	-	-	-	SCB65757.1 unnamed protein product [Fusarium graminearum] 1.97e-38	Fusarium pseudograminearum strain Fp22-2 chromosome 2 0.0
TRINITY_DN8900_c0_g7	51.62406667	2723.243333	-5.721138295	1.04E-13	9.39E-12	down	-	pfam04479, RTA1, RTA1 like protein. This family is comprised of fungal proteins with multiple transmembrane regions. RTA1 is involved in resistance to 7-aminocholesterol, while RTM1 confers resistance to an an unknown toxic chemical in molasses. These proteins may bind to the toxic substance, and thus prevent toxicity. They are not thought to be involved in the efflux of xenobiotics. 6.12e-21	-	-	sp|O13780|YEO2_SCHPO Uncharacterized protein C17G6.02c OS=Schizosaccharomyces pombe (strain 972 / ATCC 24843) GN=SPAC17G6.02c PE=4 SV=1 4.42e-16	-	KAI6773250.1 hypothetical protein HG531_000099 [Fusarium graminearum] 0.0	Fusarium pseudograminearum CS3096 hypothetical protein partial mRNA 0.0
TRINITY_DN13874_c0_g1	2.914166667	8.863073333	-1.60472366	0.004868543	0.035536	down	-	-	-	-	-	-	XP_025591322.1 uncharacterized protein FVRRES_04119 [Fusarium venenatum] >KAG8356351.1 hypothetical protein FVEN_g5695 [Fusarium venenatum] >CEI67607.1 unnamed protein product [Fusarium venenatum] 1.55e-18	Fusarium pseudograminearum strain Fp22-2 chromosome 2 0.0
TRINITY_DN8983_c0_g2	3.896066667	168.8901667	-5.437923158	2.44E-13	2.11E-11	down	-	pfam00324, AA_permease, Amino acid permease. 7.01e-76	-	KOG1286, KOG1286, KOG1286, Amino acid transporters [Amino acid transport and metabolism]. 4.36e-90	sp|P34054|INDA1_HYPAT Amino-acid permease inda1 OS=Hypocrea atroviridis GN=inda1 PE=2 SV=1 0.0	-	XP_009259501.1 hypothetical protein FPSE_08108 [Fusarium pseudograminearum CS3096] >KAF0645952.1 hypothetical protein FPSE5266_08108 [Fusarium pseudograminearum] >CEG02284.1 unnamed protein product [Fusarium pseudograminearum CS3220] >CEG02661.1 unnamed protein product [Fusarium pseudograminearum CS3427] >EKJ71662.1 hypothetical protein FPSE_08108 [Fusarium pseudograminearum CS3096] >UZP40256.1 h…	Fusarium pseudograminearum CS3096 hypothetical protein partial mRNA 0.0
TRINITY_DN9278_c0_g1	0.064225833	22.10288333	-8.426865163	1.24E-12	9.81E-11	down	-	pfam07428, Tri3, 15-O-acetyltransferase Tri3. This family represents a conserved region approximately 400 residues long within 15-O-acetyltransferase (Tri3), which seems to be restricted to ascomycete fungi. In Fusarium sporotrichioides, this is required for acetylation of the C-15 hydroxyl group of trichothecenes in the biosynthesis of T-2 toxin. 1.22e-115	-	-	-	-	UZP38913.1 TRI3 [Fusarium pseudograminearum] 0.0	Fusarium praegraminearum strain NRRL 39664 3-acetyltrichothecene 15-O-acetyltransferase (Tri3) gene, complete cds 0.0
TRINITY_DN1295_c0_g1	2.230216667	5.57998	-1.323076076	0.002159045	0.018156254	down	cd18014, DEXHc_RecQ5, DEAH-box helicase domain of RecQ5. ATP-dependent DNA helicase Q5 (RecQ5) is part of the RecQ family of highly conserved DNA repair helicases that is part of the type II DEAD box helicase superfamily, a diverse family of proteins involved in ATP-dependent RNA or DNA unwinding. This domain contains the ATP-binding region. 1.93e-22	-	-	KOG0352, KOG0352, KOG0352, ATP-dependent DNA helicase [Replication, recombination and repair]. 3.27e-26	sp|Q9FT72|RQL3_ARATH ATP-dependent DNA helicase Q-like 3 OS=Arabidopsis thaliana GN=RECQL3 PE=1 SV=1 3.58e-28	-	KAJ0130883.1 Uncharacterized protein HZ326_26023 [Fusarium oxysporum f. sp. albedinis] 0.0	Fusarium pseudograminearum strain Fp22-2 chromosome 1 0.0
TRINITY_DN8022_c0_g1	0.079386333	5.195860333	-6.032328178	4.70E-05	0.000718181	down	-	-	-	-	-	-	UZP35060.1 hypothetical protein NXS19_002876 [Fusarium pseudograminearum] 7.97e-214	Fusarium graminearum PH-1 hypothetical protein partial mRNA 0.0
TRINITY_DN5588_c0_g1	0.819529667	22.54997	-4.782185529	1.28E-11	8.42E-10	down	-	pfam13302, Acetyltransf_3, Acetyltransferase (GNAT) domain. This domain catalyzes N-acetyltransferase reactions. 2.90e-13	-	-	sp|Q9HX72|ATSE3_PSEAE Acetyltransferase PA3944 OS=Pseudomonas aeruginosa (strain ATCC 15692 / PAO1 / 1C / PRS 101 / LMG 12228) GN=PA3944 PE=3 SV=1 6.47e-07	-	XP_009252630.1 hypothetical protein FPSE_01235 [Fusarium pseudograminearum CS3096] >XP_011316219.1 hypothetical protein FGSG_00540 [Fusarium graminearum PH-1] >EYB22370.1 hypothetical protein FG05_00540 [Fusarium graminearum] >KAF0640123.1 hypothetical protein FPSE5266_01235 [Fusarium pseudograminearum] >KAF5241276.1 hypothetical protein FAUST_3958 [Fusarium austroamericanum] >EKJ78569.1 hypothet…	Fusarium pseudograminearum strain Fp22-2 chromosome 1 0.0
TRINITY_DN8870_c0_g4	846.4373063	82.70145	3.355418686	1.50E-05	0.00026666	up	-	-	-	KOG2668, KOG2668, KOG2668, Flotillins [Intracellular trafficking, secretion, and vesicular transport, Cytoskeleton]. 2.37e-33	sp|Q9AV57|FLOT1_ORYSJ Flotillin-like protein 1 OS=Oryza sativa subsp. japonica GN=FLOT1 PE=3 SV=1 2.21e-84	-	UZP45214.1 hypothetical protein NXS19_013026 [Fusarium pseudograminearum] 1.37e-184	Fusarium pseudograminearum strain Fp22-2 chromosome 1 0.0
TRINITY_DN8523_c0_g1	0.062821067	3.163344333	-5.654058354	6.07E-05	0.000897858	down	-	-	-	-	-	-	XP_009258295.1 hypothetical protein FPSE_06902 [Fusarium pseudograminearum CS3096] >EKJ72856.1 hypothetical protein FPSE_06902 [Fusarium pseudograminearum CS3096] 4.41e-313	Fusarium pseudograminearum CS3096 hypothetical protein partial mRNA 0.0
TRINITY_DN9188_c1_g3	4.8559	50.62209333	-3.38195655	4.23E-05	0.000652742	down	cd07830, STKc_MAK_like, Catalytic domain of Male germ cell-Associated Kinase-like Serine/Threonine Kinases. STKs catalyze the transfer of the gamma-phosphoryl group from ATP to serine/threonine residues on protein substrates. This subfamily is composed of human MAK and MAK-related kinase (MRK), Saccharomyces cerevisiae Ime2p, Schizosaccharomyces pombe Mei4-dependent protein 3 (Mde3) and Pit1, Cae…	-	-	KOG0198, KOG0198, KOG0198, MEKK and related serine/threonine protein kinases [Signal transduction mechanisms]. 1.31e-11	sp|Q5SUV5|MYLK4_MOUSE Myosin light chain kinase family member 4 OS=Mus musculus GN=Mylk4 PE=1 SV=2 2.37e-11	-	XP_009261913.1 hypothetical protein FPSE_10521 [Fusarium pseudograminearum CS3096] >EKJ69268.1 hypothetical protein FPSE_10521 [Fusarium pseudograminearum CS3096] 0.0	Fusarium pseudograminearum strain Fp22-2 chromosome 4 9.40e-28
TRINITY_DN8472_c0_g1	0.605785433	6.404861543	-3.402288591	2.71E-14	2.73E-12	down	cd11061, CYP67-like, cytochrome P450 family 67 and similar cytochrome P450s. This subfamily includes Uromyces viciae-fabae cytochrome P450 67 (CYP67), also called planta-induced rust protein 16, Cystobasidium minutum (Rhodotorula minuta) cytochrome P450rm, and other fungal cytochrome P450s. P450rm catalyzes the formation of isobutene and 4-hydroxylation of benzoate. The gene encoding CYP67 is a p…	pfam00067, p450, Cytochrome P450. Cytochrome P450s are haem-thiolate proteins involved in the oxidative degradation of various compounds. They are particularly well known for their role in the degradation of environmental toxins and mutagens. They can be divided into 4 classes, according to the method by which electrons from NAD(P)H are delivered to the catalytic site. Sequence conservation is re…	-	KOG0158, KOG0158, KOG0158, Cytochrome P450 CYP3/CYP5/CYP6/CYP9 subfamilies [Secondary metabolites biosynthesis, transport and catabolism]. 4.61e-22	sp|Q4WAW5|FTMC_ASPFU Tryprostatin B 6-hydroxylase OS=Neosartorya fumigata (strain ATCC MYA-4609 / Af293 / CBS 101355 / FGSC A1100) GN=ftmP450-1 PE=3 SV=2 5.10e-87	-	UZP38386.1 hypothetical protein NXS19_006202 [Fusarium pseudograminearum] 0.0	Fusarium graminearum strain FG-12 chromosome 2 1.13e-17
TRINITY_DN8103_c0_g1	16.43991733	149.5313167	-3.185172713	0.00017618	0.002228623	down	-	-	-	-	-	-	CAG1969194.1 unnamed protein product [Fusarium graminearum] >CAG2004891.1 unnamed protein product [Fusarium graminearum] 4.11e-210	Fusarium pseudograminearum strain Fp22-2 chromosome 1 0.0
TRINITY_DN5270_c0_g1	0.389706333	45.67008	-6.872718129	5.39E-14	5.13E-12	down	cd00686, Terpene_cyclase_cis_trans_C1, Cis, Trans, Terpene Cyclases, Class 1. This CD includes the terpenoid cyclase, trichodiene synthase, which catalyzes the cyclization of farnesyl diphosphate (FPP) to trichodiene using a cis-trans pathway, and is the first committed step in the biosynthesis of trichothecene toxins and antibiotics. As with other enzymes with the 'terpenoid synthase fold', this…	pfam06330, TRI5, Trichodiene synthase (TRI5). This family consists of several fungal trichodiene synthase proteins (EC:4.2.3.6). TRI5 encodes the enzyme trichodiene synthase, which has been shown to catalyze the first step in the trichothecene pathways of Fusarium and Trichothecium species. 1.18e-168	K12249-ko00909 Sesquiterpenoid and triterpenoid biosynthesis	-	sp|Q8NID7|TRI5_FUSPS Trichodiene synthase OS=Fusarium pseudograminearum GN=TRI5 PE=3 SV=1 0.0	-	AAM48870.1 trichodiene synthase [Fusarium pseudograminearum] >AJC98148.1 trichodiene synthase [Fusarium dactylidis] >QPC70949.1 hypothetical protein HYE68_001701 [Fusarium pseudograminearum] >UZP38916.1 TRI5 [Fusarium pseudograminearum] 2.90e-157	Fusarium pseudograminearum strain Fp22-2 chromosome 2 0.0
TRINITY_DN5870_c0_g2	12.42481667	1.194623333	3.378596853	0.001172402	0.010971816	up	-	pfam06985, HET, Heterokaryon incompatibility protein (HET). This family represents a conserved region approximately 150 residues long within various heterokaryon incompatibility proteins that seem to be restricted to ascomycete fungi. Genetic differences in specific het genes prevent a viable heterokaryotic fungal cell from being formed by the fusion of filaments from two different wild-type stra…	-	-	-	-	UZP36899.1 hypothetical protein NXS19_004715 [Fusarium pseudograminearum] 0.0	Fusarium pseudograminearum strain Fp22-2 chromosome 2 0.0
TRINITY_DN8165_c0_g1	0.140492667	6.240563333	-5.473109534	6.76E-12	4.66E-10	down	-	-	-	-	-	-	QPC70354.1 hypothetical protein HYE68_001106 [Fusarium pseudograminearum] 1.17e-183	Fusarium pseudograminearum strain Fp22-2 chromosome 2 0.0
TRINITY_DN6494_c0_g1	0.588782001	3.956209667	-2.748313413	3.50E-11	2.13E-09	down	sd00045, ANK, ankyrin repeats. Ankyrin repeats are one of the most abundant repeat motifs, and generally function as scaffolds for protein-protein interactions in processes including cell cycle, transcriptional regulation, signal transduction, vesicular trafficking, and inflammatory response. Although predominantly found in eukaryotic proteins, they are also found in some bacterial and viral prot…	pfam12796, Ank_2, Ankyrin repeats (3 copies). 3.43e-06	-	KOG4177, KOG4177, KOG4177, Ankyrin [Cell wall/membrane/envelope biogenesis]. 2.51e-12	sp|Q02357|ANK1_MOUSE Ankyrin-1 OS=Mus musculus GN=Ank1 PE=1 SV=2 2.31e-06	-	UZP44035.1 hypothetical protein NXS19_011847 [Fusarium pseudograminearum] 0.0	Fusarium pseudograminearum strain Fp22-2 chromosome 4 3.08e-98
TRINITY_DN9168_c2_g3	0.719173333	7.227097	-3.329004825	0.000110466	0.001494465	down	-	-	-	-	-	-	QPC71918.1 hypothetical protein HYE68_002670 [Fusarium pseudograminearum] 2.36e-121	Fusarium pseudograminearum strain Class2-1C chromosome 1 3.96e-12
TRINITY_DN8097_c0_g3	8.967230333	1.316246097	2.768233203	0.003570704	0.027473564	up	-	-	-	-	-	-	XP_025581905.1 uncharacterized protein FVRRES_12205 [Fusarium venenatum] >CEI39514.1 unnamed protein product [Fusarium venenatum] 5.44e-24	Fusarium pseudograminearum strain Class2-1C chromosome 2 5.92e-25
TRINITY_DN7579_c0_g1	3.107444	0.831941769	1.901173935	0.000628113	0.006574351	up	-	-	-	-	-	-	CAG2004221.1 unnamed protein product, partial [Fusarium graminearum] >VTO91405.1 unnamed protein product, partial [Fusarium graminearum] 4.26e-54	Fusarium pseudograminearum strain Fp22-2 chromosome 1 3.67e-138
TRINITY_DN9158_c0_g1	1.01604	170.6727623	-7.392131827	2.66E-47	3.98E-44	down	cd11060, CYP57A1-like, cytochrome P450 family 57, subfamily A, polypeptide 1 and similar cytochrome P450s. This family is composed of fungal cytochrome P450s including: Nectria haematococca cytochrome P450 57A1 (CYP57A1), also called pisatin demethylase, which detoxifies the phytoalexin pisatin; Penicillium aethiopicum P450 monooxygenase gsfF, also called griseofulvin synthesis protein F, which c…	pfam00067, p450, Cytochrome P450. Cytochrome P450s are haem-thiolate proteins involved in the oxidative degradation of various compounds. They are particularly well known for their role in the degradation of environmental toxins and mutagens. They can be divided into 4 classes, according to the method by which electrons from NAD(P)H are delivered to the catalytic site. Sequence conservation is re…	-	KOG0156, KOG0156, KOG0156, Cytochrome P450 CYP2 subfamily [Secondary metabolites biosynthesis, transport and catabolism]. 2.93e-27	sp|I7LRH3|MAPDE_PENBR Cytochrome P450 monooxygenase mpaDE OS=Penicillium brevicompactum GN=mpaDE PE=1 SV=1 2.08e-63	-	KAF0641446.1 hypothetical protein FPSE5266_02228 [Fusarium pseudograminearum] 0.0	Fusarium pseudograminearum strain Fp22-2 chromosome 2 0.0
TRINITY_DN6335_c0_g1	1.961038333	14.68405667	-2.904560945	0.003403328	0.026435565	down	-	pfam02982, Scytalone_dh, Scytalone dehydratase. Scytalone dehydratases are structurally related to the NTF2 family (see pfam02136). 8.53e-39	-	-	sp|Q00455|SCYD_COLOR Scytalone dehydratase OS=Colletotrichum orbiculare (strain 104-T / ATCC 96160 / CBS 514.97 / LARS 414 / MAFF 240422) GN=SCD1 PE=3 SV=1 6.73e-40	GO:0003674, molecular_function;GO:0003824, catalytic activity;GO:0006582, melanin metabolic process;GO:0006725, cellular aromatic compound metabolic process;GO:0008150, biological_process;GO:0008152, metabolic process;GO:0009058, biosynthetic process;GO:0009987, cellular process;GO:0016829, lyase activity;GO:0016835, carbon-oxygen lyase activity;GO:0016836, hydro-lyase activity;GO:0018958, phenol…	QPC74459.1 hypothetical protein HYE68_005211 [Fusarium pseudograminearum] 1.22e-79	Fusarium pseudograminearum strain Class2-1C chromosome 2 1.05e-42
TRINITY_DN6044_c0_g1	0.250831633	3.112566667	-3.633313529	0.000777297	0.007866071	down	cd17420, MFS_MCT8_10, Monocarboxylate transporters 8 and 10, and similar proteins of the Major Facilitator Superfamily of transporters. Monocarboxylate transporters 8 (MCT8) and 10 (MCT10) are transporters which stimulate the cellular uptake of thyroid hormones such as thyroxine (T4), triiodothyronine (T3), reverse triiodothyronine (rT3) and diidothyronine (T2). MCT has a preference for T3 and is…	-	-	KOG2504, KOG2504, KOG2504, Monocarboxylate transporter [Carbohydrate transport and metabolism]. 4.40e-09	sp|Q08777|MCH5_YEAST Riboflavin transporter MCH5 OS=Saccharomyces cerevisiae (strain ATCC 204508 / S288c) GN=MCH5 PE=1 SV=2 9.45e-24	-	UZP37050.1 hypothetical protein NXS19_004866 [Fusarium pseudograminearum] 1.73e-293	Fusarium pseudograminearum CS3096 hypothetical protein partial mRNA 3.28e-44
TRINITY_DN8845_c0_g2	0.474435	21.26320333	-5.486004703	7.36E-10	3.41E-08	down	-	pfam13847, Methyltransf_31, Methyltransferase domain. This family appears to have methyltransferase activity. 1.06e-09	-	-	sp|M2SNN6|LAEA_COCH5 Secondary metabolism regulator LAE1 OS=Cochliobolus heterostrophus (strain C5 / ATCC 48332 / race O) GN=LAE1 PE=3 SV=1 1.40e-61	-	XP_009258420.1 hypothetical protein FPSE_07027 [Fusarium pseudograminearum CS3096] >EKJ72761.1 hypothetical protein FPSE_07027 [Fusarium pseudograminearum CS3096] >KAF0635075.1 hypothetical protein FPSE5266_07027 [Fusarium pseudograminearum] >UZP45052.1 hypothetical protein NXS19_012864 [Fusarium pseudograminearum] 2.71e-245	Fusarium pseudograminearum CS3096 hypothetical protein partial mRNA 0.0
TRINITY_DN8845_c0_g1	1.3437172	26.12093167	-4.280904911	7.02E-09	2.63E-07	down	-	-	-	-	sp|M2SNN6|LAEA_COCH5 Secondary metabolism regulator LAE1 OS=Cochliobolus heterostrophus (strain C5 / ATCC 48332 / race O) GN=LAE1 PE=3 SV=1 1.18e-30	-	QPC70457.1 hypothetical protein HYE68_001209 [Fusarium pseudograminearum] 3.53e-254	Fusarium graminearum PH-1 hypothetical protein partial mRNA 0.0
TRINITY_DN9089_c0_g1	249.5498887	39.59649367	2.655883672	0.00062735	0.006574351	up	-	pfam03583, LIP, Secretory lipase. These lipases are expressed and secreted during the infection cycle of these pathogens. In particular, C. albicans has a large number of different lipases, possibly reflecting broad lipolytic activity, which may contribute to the persistence and virulence of C. albicans in human tissue. 1.27e-44	-	-	sp|D4AX63|LIPA_ARTBC Lipase A OS=Arthroderma benhamiae (strain ATCC MYA-4681 / CBS 112371) GN=ARB_00790 PE=3 SV=1 3.45e-62	-	XP_009258028.1 hypothetical protein FPSE_06635 [Fusarium pseudograminearum CS3096] >EKJ73211.1 hypothetical protein FPSE_06635 [Fusarium pseudograminearum CS3096] >KAF0638945.1 hypothetical protein FPSE5266_06635 [Fusarium pseudograminearum] 1.66e-310	Fusarium pseudograminearum strain Fp22-2 chromosome 2 0.0
TRINITY_DN8928_c0_g1	4.29217	24.46840333	-2.511140839	0.000186924	0.002344671	down	cd00610, OAT_like, Acetyl ornithine aminotransferase family. This family belongs to pyridoxal phosphate (PLP)-dependent aspartate aminotransferase superfamily (fold I). The major groups in this CD correspond to ornithine aminotransferase, acetylornithine aminotransferase, alanine-glyoxylate aminotransferase, dialkylglycine decarboxylase, 4-aminobutyrate aminotransferase, beta-alanine-pyruvate ami…	pfam00202, Aminotran_3, Aminotransferase class-III. 3.03e-42	-	KOG1403, KOG1403, KOG1403, Predicted alanine-glyoxylate aminotransferase [General function prediction only]. 4.28e-93	sp|Q7SY54|AT2L1_DANRE Ethanolamine-phosphate phospho-lyase OS=Danio rerio GN=etnppl PE=2 SV=1 1.94e-96	-	KAF0638232.1 hypothetical protein FPSE5266_07765 [Fusarium pseudograminearum] 0.0	Fusarium graminearum chromosome 3, complete genome 0.0
TRINITY_DN8910_c1_g8	35.2026	87.48646667	-1.313377875	0.000347454	0.003984373	down	-	-	-	-	-	-	KAF0642343.1 hypothetical protein FPSE5266_01127 [Fusarium pseudograminearum] 0.0	Fusarium pseudograminearum strain Fp22-2 chromosome 3 0.0
TRINITY_DN8910_c1_g5	84.64467623	30.67784798	1.464222049	0.006332727	0.043796062	up	cd20604, CYCLIN_AtCycU-like, cyclin box found in Arabidopsis thaliana U-type cyclins (CycUs) and similar proteins. CycUs interact with cyclin-dependent kinase A-1 (CDKA-1) to trigger its kinase activity. CycUs contain one cyclin box. The cyclin box is a protein binding domain. 2.39e-14	pfam08613, Cyclin, Cyclin. This family includes many different cyclin proteins. Members include the G1/S-specific cyclin pas1, and the phosphate system cyclin PHO80/PHO85. 4.02e-24	-	KOG1185, KOG1185, KOG1185, Thiamine pyrophosphate-requiring enzyme [Amino acid transport and metabolism, Coenzyme transport and metabolism]. 4.16e-11	sp|P40186|PCL7_YEAST PHO85 cyclin-7 OS=Saccharomyces cerevisiae (strain ATCC 204508 / S288c) GN=PCL7 PE=1 SV=3 2.51e-18	-	XP_009253094.1 hypothetical protein FPSE_01699 [Fusarium pseudograminearum CS3096] >EKJ78238.1 hypothetical protein FPSE_01699 [Fusarium pseudograminearum CS3096] >UZP43645.1 hypothetical protein NXS19_011457 [Fusarium pseudograminearum] 0.0	Fusarium pseudograminearum strain Fp22-2 chromosome 4 1.23e-11
TRINITY_DN8784_c1_g1	3.778964667	352.6657887	-6.54416679	1.09E-08	3.91E-07	down	-	-	-	-	-	GO:0003674, molecular_function;GO:0003735, structural constituent of ribosome;GO:0005198, structural molecule activity;GO:0005575, cellular_component;GO:0005622, intracellular;GO:0005623, cell;GO:0005737, cytoplasm;GO:0005840, ribosome;GO:0006412, translation;GO:0006518, peptide metabolic process;GO:0006807, nitrogen compound metabolic process;GO:0008150, biological_process;GO:0008152, metabolic …	KAG1255741.1 hypothetical protein G6F68_010122 [Rhizopus microsporus] >KAG1270140.1 hypothetical protein G6F65_013340 [Rhizopus arrhizus] 4.05e-19	Rhizopus oryzae strain CAF276 16S ribosomal RNA gene, partial sequence 1.59e-172
TRINITY_DN4963_c0_g1	0.061722	3.93526	-5.994530336	0.000204312	0.002534374	down	-	-	-	-	-	-	EYB21875.1 hypothetical protein FG05_11531 [Fusarium graminearum] >PCD24056.1 hypothetical protein FGRA07_11499 [Fusarium graminearum] >CAG2006531.1 unnamed protein product [Fusarium graminearum] >CAG2010626.1 unnamed protein product [Fusarium graminearum] >VTO94019.1 unnamed protein product [Fusarium graminearum] 1.35e-86	Fusarium pseudograminearum strain Fp22-2 chromosome 1 0.0
TRINITY_DN7844_c0_g1	0.474928	2.874645667	-2.597603418	0.000878817	0.00876468	down	cd17356, MFS_HXT, Fungal Hexose transporter subfamily of the Major Facilitator Superfamily of transporters and similar proteins. The fungal hexose transporter (HXT) subfamily is comprised of functionally redundant proteins that function mainly in the transport of glucose, as well as other sugars such as galactose and fructose. Saccharomyces cerevisiae has 20 genes that encode proteins in this fam…	pfam00083, Sugar_tr, Sugar (and other) transporter. 2.08e-42	-	KOG0254, KOG0254, KOG0254, Predicted transporter (major facilitator superfamily) [General function prediction only]. 8.86e-31	sp|P07921|LACP_KLULA Lactose permease OS=Kluyveromyces lactis (strain ATCC 8585 / CBS 2359 / DSM 70799 / NBRC 1267 / NRRL Y-1140 / WM37) GN=LAC12 PE=3 SV=1 2.42e-71	-	XP_009259769.1 hypothetical protein FPSE_08376 [Fusarium pseudograminearum CS3096] >EKJ71443.1 hypothetical protein FPSE_08376 [Fusarium pseudograminearum CS3096] >KAF0637597.1 hypothetical protein FPSE5266_08376 [Fusarium pseudograminearum] >UZP38786.1 hypothetical protein NXS19_006602 [Fusarium pseudograminearum] 0.0	Fusarium pseudograminearum CS3096 hypothetical protein partial mRNA 0.0
TRINITY_DN6483_c0_g1	0.712223667	15.7745144	-4.469121408	0.000145916	0.001893802	down	-	-	-	-	-	-	UZP43146.1 hypothetical protein NXS19_010962 [Fusarium pseudograminearum] 5.11e-141	Fusarium pseudograminearum strain Fp22-2 chromosome 3 3.41e-123
TRINITY_DN4393_c0_g1	0.701340667	3.47198	-2.307571348	0.00024035	0.002912821	down	-	-	-	-	-	-	XP_009251787.1 hypothetical protein FPSE_00392 [Fusarium pseudograminearum CS3096] >EKJ79461.1 hypothetical protein FPSE_00392 [Fusarium pseudograminearum CS3096] >KAF0641193.1 hypothetical protein FPSE5266_00392 [Fusarium pseudograminearum] >UZP35537.1 hypothetical protein NXS19_003353 [Fusarium pseudograminearum] 1.80e-100	Fusarium pseudograminearum strain Fp22-2 chromosome 1 3.96e-103
TRINITY_DN7145_c0_g1	0.127464333	2.199418333	-4.108956515	0.005979914	0.041958468	down	-	-	-	-	-	-	UZP43109.1 hypothetical protein NXS19_010925 [Fusarium pseudograminearum] 6.40e-77	Fusarium pseudograminearum strain Fp22-2 chromosome 3 1.01e-140
TRINITY_DN7414_c0_g1	0.515591667	21.26529333	-5.366127999	5.06E-06	0.000101932	down	-	pfam09044, Kp4, Kp4. Members of this fungal family of toxins specifically inhibit voltage-gated calcium channels in mammalian cells. They adopt an alpha/beta-sandwich structure, comprising a five-stranded antiparallel beta-sheet with two antiparallel alpha-helices lying at approximately 45 degrees to these strands. 1.52e-13	-	-	sp|Q90121|KP4T_UMV4 KP4 killer toxin OS=Ustilago maydis P4 virus GN=M2A PE=1 SV=1 1.40e-10	-	XP_009262038.1 TOX1 [Fusarium pseudograminearum CS3096] >XP_011315655.1 hypothetical protein FGSG_00060 [Fusarium graminearum PH-1] >AVA07317.1 Kp4-like toxin protein 1 [Fusarium graminearum] >KAF0640569.1 hypothetical protein FPSE5266_10646 [Fusarium pseudograminearum] >KAF5229947.1 hypothetical protein FAUST_10111 [Fusarium austroamericanum] >AVA07320.1 Kp4-like toxin protein 1 [Fusarium gramin…	Fusarium graminearum isolate PH-1 Kp4-like toxin protein 1 (Kp4-l) mRNA, complete cds 0.0
TRINITY_DN5784_c0_g1	30.57363333	236.553202	-2.951804774	1.38E-06	3.11E-05	down	-	pfam01408, GFO_IDH_MocA, Oxidoreductase family, NAD-binding Rossmann fold. This family of enzymes utilize NADP or NAD. This family is called the GFO/IDH/MOCA family in swiss-prot. 1.10e-09	-	KOG2741, KOG2741, KOG2741, Dimeric dihydrodiol dehydrogenase [Carbohydrate transport and metabolism, Secondary metabolites biosynthesis, transport and catabolism]. 2.63e-14	sp|D4APQ6|TRXR_ARTBC Probable thioredoxin reductase ARB_06224 OS=Arthroderma benhamiae (strain ATCC MYA-4681 / CBS 112371) GN=ARB_06224 PE=1 SV=1 2.01e-89	-	XP_009261970.1 hypothetical protein FPSE_10578 [Fusarium pseudograminearum CS3096] >EKJ69240.1 hypothetical protein FPSE_10578 [Fusarium pseudograminearum CS3096] >KAF0639451.1 hypothetical protein FPSE5266_10578 [Fusarium pseudograminearum] >UZP44928.1 hypothetical protein NXS19_012740 [Fusarium pseudograminearum] 9.22e-287	Fusarium graminearum strain FG-12 chromosome 4 0.0
TRINITY_DN12281_c0_g1	16.67296667	6.43015	1.374586532	0.001465317	0.013215889	up	-	pfam06032, DUF917, Protein of unknown function (DUF917). This family consists of hypothetical bacterial and archaeal proteins of unknown function. 2.45e-76	-	KOG1939, KOG1939, KOG1939, Oxoprolinase [Amino acid transport and metabolism]. 9.62e-07	sp|Q01262|HYUA_PSESN Hydantoin utilization protein A OS=Pseudomonas sp. (strain NS671) GN=hyuA PE=3 SV=1 1.45e-30	-	XP_009254190.1 hypothetical protein FPSE_02796 [Fusarium pseudograminearum CS3096] >EKJ77152.1 hypothetical protein FPSE_02796 [Fusarium pseudograminearum CS3096] >KAF0638450.1 hypothetical protein FPSE5266_02796 [Fusarium pseudograminearum] 0.0	Fusarium pseudograminearum CS3096 hypothetical protein partial mRNA 0.0
TRINITY_DN1279_c0_g1	0.720494333	3.926265	-2.446098561	0.00371395	0.028380661	down	-	-	-	-	-	-	CEF85058.1 unnamed protein product [Fusarium graminearum] >CZS74455.1 unnamed protein product [Fusarium graminearum] 7.17e-19	Fusarium pseudograminearum strain Fp22-2 chromosome 4 0.0
TRINITY_DN9410_c0_g5	103.6968967	19.78511267	2.389885533	0.000239106	0.002901677	up	-	-	-	-	-	-	QPC66008.1 hypothetical protein HYE67_008239 [Fusarium culmorum] 0.0	Fusarium pseudograminearum CS3096 hypothetical protein partial mRNA 7.14e-116
TRINITY_DN4156_c0_g1	10.173737	282.1734137	-4.793660454	2.44E-21	5.61E-19	down	-	pfam01179, Cu_amine_oxid, Copper amine oxidase, enzyme domain. Copper amine oxidases are a ubiquitous and novel group of quinoenzymes that catalyze the oxidative deamination of primary amines to the corresponding aldehydes, with concomitant reduction of molecular oxygen to hydrogen peroxide. The enzymes are dimers of identical 70-90 kDa subunits, each of which contains a single copper ion and a c…	K00276-ko00410 beta-Alanine metabolism;ko00260 Glycine, serine and threonine metabolism;ko00950 Isoquinoline alkaloid biosynthesis;ko00360 Phenylalanine metabolism;ko00960 Tropane, piperidine and pyridine alkaloid biosynthesis;ko00350 Tyrosine metabolism	KOG1186, KOG1186, KOG1186, Copper amine oxidase [Secondary metabolites biosynthesis, transport and catabolism]. 4.71e-33	sp|Q9TTK6|AOC3_BOVIN Membrane primary amine oxidase OS=Bos taurus GN=AOC3 PE=2 SV=3 5.56e-72	-	XP_009257097.1 hypothetical protein FPSE_05704 [Fusarium pseudograminearum CS3096] >EKJ74119.1 hypothetical protein FPSE_05704 [Fusarium pseudograminearum CS3096] 0.0	Fusarium pseudograminearum CS3096 hypothetical protein partial mRNA 0.0
TRINITY_DN7076_c0_g1	0.1880221	2.354702667	-3.646570749	3.34E-05	0.00053743	down	-	-	-	-	-	-	UZP38797.1 hypothetical protein NXS19_006613 [Fusarium pseudograminearum] 3.53e-172	Fusarium pseudograminearum strain Fp22-2 chromosome 2 0.0
TRINITY_DN9429_c0_g2	13.56875023	5.594359833	1.278242889	0.000809921	0.008159341	up	cd18018, DEXHc_RecQ4-like, DEAH-box helicase domain of RecQ4 and similar proteins. ATP-dependent DNA helicase Q4 (RecQ4) is part of the RecQ family of highly conserved DNA repair helicases that is part of the type II DEAD box helicase superfamily, a diverse family of proteins involved in ATP-dependent RNA or DNA unwinding. This domain contains the ATP-binding region. Mutations cause Rothmund-Thom…	pfam00271, Helicase_C, Helicase conserved C-terminal domain. The Prosite family is restricted to DEAD/H helicases, whereas this domain family is found in a wide variety of helicases and helicase related proteins. It may be that this is not an autonomously folding unit, but an integral part of the helicase. 4.51e-06	-	KOG0351, KOG0351, KOG0351, ATP-dependent DNA helicase [Replication, recombination and repair]. 2.74e-59	sp|P15043|RECQ_ECOLI ATP-dependent DNA helicase RecQ OS=Escherichia coli (strain K12) GN=recQ PE=1 SV=5 9.45e-65	-	UZP38780.1 hypothetical protein NXS19_006596 [Fusarium pseudograminearum] 3.48e-244	Fusarium pseudograminearum strain Fp22-2 chromosome 2 2.53e-49
TRINITY_DN8670_c1_g4	413.6229233	53.467223	2.951589491	2.26E-05	0.000381015	up	-	pfam00264, Tyrosinase, Common central domain of tyrosinase. This family also contains polyphenol oxidases and some hemocyanins. Binds two copper ions via two sets of three histidines. This family is related to pfam00372. 1.38e-07	K00505-ko00350 Tyrosine metabolism;ko00740 Riboflavin metabolism;ko00950 Isoquinoline alkaloid biosynthesis;ko00965 Betalain biosynthesis;ko04916 Melanogenesis	-	sp|P07524|TYRO_STRAT Tyrosinase OS=Streptomyces antibioticus GN=melC2 PE=3 SV=2 1.93e-07	-	KAF0644243.1 hypothetical protein FPSE5266_12166 [Fusarium pseudograminearum] 2.76e-178	Fusarium pseudograminearum strain Fp22-2 chromosome 2 0.0
TRINITY_DN7853_c0_g1	0.056216133	52.431687	-9.865239025	1.62E-15	2.05E-13	down	-	pfam07470, Glyco_hydro_88, Glycosyl Hydrolase Family 88. Unsaturated glucuronyl hydrolase catalyzes the hydrolytic release of unsaturated glucuronic acids from oligosaccharides (EC:3.2.1.-) produced by the reactions of polysaccharide lyases. 3.86e-39	-	-	sp|O34559|URHG2_BACSU Unsaturated rhamnogalacturonyl hydrolase YteR OS=Bacillus subtilis (strain 168) GN=yteR PE=1 SV=1 2.69e-42	-	XP_009253475.1 hypothetical protein FPSE_02081 [Fusarium pseudograminearum CS3096] >EKJ77583.1 hypothetical protein FPSE_02081 [Fusarium pseudograminearum CS3096] >KAF0636220.1 hypothetical protein FPSE5266_02081 [Fusarium pseudograminearum] 2.37e-289	Fusarium pseudograminearum strain Fp22-2 chromosome 2 0.0
TRINITY_DN7645_c0_g1	14.58044433	0.136433333	6.73969471	4.21E-08	1.35E-06	up	-	pfam00561, Abhydrolase_1, alpha/beta hydrolase fold. This catalytic domain is found in a very wide range of enzymes. 7.41e-07	-	KOG4178, KOG4178, KOG4178, Soluble epoxide hydrolase [Lipid transport and metabolism]. 4.72e-09	sp|P00632|ELH2_ACIAD 3-oxoadipate enol-lactonase 2 OS=Acinetobacter baylyi (strain ATCC 33305 / BD413 / ADP1) GN=catD PE=1 SV=3 7.65e-09	-	EYB27933.1 hypothetical protein FG05_04620 [Fusarium graminearum] 4.07e-184	Fusarium pseudograminearum strain Class2-1C chromosome 1 8.63e-45
TRINITY_DN4573_c0_g1	1.302184	6.09273	-2.226155491	0.002849193	0.022865027	down	-	-	-	-	-	-	KAF5240701.1 hypothetical protein FAUST_4227 [Fusarium austroamericanum] 0.0	Fusarium pseudograminearum strain Fp22-2 chromosome 3 0.0
TRINITY_DN732_c0_g1	11.83493375	39.86797334	-1.752178639	0.000987155	0.009651702	down	-	pfam12708, Pectate_lyase_3, Pectate lyase superfamily protein. This family of proteins possesses a beta helical structure like Pectate lyase. This family is most closely related to glycosyl hydrolase family 28. 1.41e-07	-	-	sp|P49426|EXG1_COCCA Glucan 1,3-beta-glucosidase OS=Cochliobolus carbonum GN=EXG1 PE=1 SV=1 2.99e-142	-	RGP59661.1 pectin lyase fold virulence factor [Fusarium longipes] 0.0	Fusarium poae uncharacterized protein (FPOAC1_000140), partial mRNA 0.0
TRINITY_DN8048_c0_g2	0.0001	95.11349568	-19.85929053	3.00E-30	1.58E-27	down	cd05578, STKc_Yank1, Catalytic domain of the Serine/Threonine Kinase, Yank1. STKs catalyze the transfer of the gamma-phosphoryl group from ATP to serine/threonine residues on protein substrates. This subfamily contains uncharacterized STKs with similarity to the human protein designated as Yank1 or STK32A. The Yank1 subfamily is part of a larger superfamily that includes the catalytic domains of …	pfam00069, Pkinase, Protein kinase domain. 6.60e-15	-	KOG0598, KOG0598, KOG0598, Ribosomal protein S6 kinase and related proteins [General function prediction only, Signal transduction mechanisms]. 2.70e-56	sp|Q86UX6|ST32C_HUMAN Serine/threonine-protein kinase 32C OS=Homo sapiens GN=STK32C PE=1 SV=1 3.03e-68	GO:0000166, nucleotide binding;GO:0003674, molecular_function;GO:0003824, catalytic activity;GO:0004672, protein kinase activity;GO:0004674, protein serine/threonine kinase activity;GO:0005488, binding;GO:0005524, ATP binding;GO:0005575, cellular_component;GO:0005622, intracellular;GO:0005623, cell;GO:0006464, cellular protein modification process;GO:0006468, protein phosphorylation;GO:0006793, p…	XP_009262089.1 hypothetical protein FPSE_10697 [Fusarium pseudograminearum CS3096] >EKJ69136.1 hypothetical protein FPSE_10697 [Fusarium pseudograminearum CS3096] >KAF0642643.1 hypothetical protein FPSE5266_10697 [Fusarium pseudograminearum] >QPC69882.1 hypothetical protein HYE68_000634 [Fusarium pseudograminearum] >UZP37564.1 hypothetical protein NXS19_005380 [Fusarium pseudograminearum] 0.0	Fusarium graminearum strain FG-12 chromosome 2 1.74e-56
TRINITY_DN5599_c0_g1	17.78835	3.322443333	2.420616198	0.004671038	0.034262125	up	-	pfam00583, Acetyltransf_1, Acetyltransferase (GNAT) family. This family contains proteins with N-acetyltransferase functions such as Elp3-related proteins. 2.30e-06	-	KOG3216, KOG3216, KOG3216, Diamine acetyltransferase [Amino acid transport and metabolism]. 3.33e-20	sp|P79081|ATS1_SCHPO N-acetyltransferase ats1 OS=Schizosaccharomyces pombe (strain 972 / ATCC 24843) GN=ats1 PE=2 SV=1 3.42e-19	GO:0003674, molecular_function;GO:0003824, catalytic activity;GO:0004145, diamine N-acetyltransferase activity;GO:0006576, cellular biogenic amine metabolic process;GO:0006595, polyamine metabolic process;GO:0006598, polyamine catabolic process;GO:0006807, nitrogen compound metabolic process;GO:0008080, N-acetyltransferase activity;GO:0008150, biological_process;GO:0008152, metabolic process;GO:0…	UZP43179.1 hypothetical protein NXS19_010995 [Fusarium pseudograminearum] 4.83e-120	Fusarium pseudograminearum strain Fp22-2 chromosome 3 6.11e-28
TRINITY_DN6953_c0_g2	0.118601333	9.808382	-6.369823034	1.33E-06	3.01E-05	down	cd00828, elong_cond_enzymes, "elongating" condensing enzymes are a subclass of decarboxylating condensing enzymes, including beta-ketoacyl [ACP] synthase, type I and II and polyketide synthases.They are characterized by the utlization of acyl carrier protein (ACP) thioesters as primer substrates, as well as the nature of their active site residues. 1.43e-20	-	K00667-ko00061 Fatty acid biosynthesis;ko01212 Fatty acid metabolism	KOG1394, KOG1394, KOG1394, 3-oxoacyl-(acyl-carrier-protein) synthase (I and II) [Lipid transport and metabolism, Secondary metabolites biosynthesis, transport and catabolism]. 2.39e-06	sp|P78615|FAS2_EMEND Fatty acid synthase subunit alpha OS=Emericella nidulans GN=fasA PE=3 SV=1 0.0	-	KAF0643163.1 hypothetical protein FPSE5266_07819 [Fusarium pseudograminearum] 0.0	Fusarium pseudograminearum CS3096 hypothetical protein partial mRNA 0.0
TRINITY_DN8528_c0_g1	0.117006102	11.12703667	-6.571341851	2.07E-16	2.99E-14	down	-	-	-	KOG1289, KOG1289, KOG1289, Amino acid transporters [Amino acid transport and metabolism]. 2.23e-53	sp|P19807|HNM1_YEAST Choline transport protein OS=Saccharomyces cerevisiae (strain ATCC 204508 / S288c) GN=HNM1 PE=1 SV=1 4.68e-32	-	UZP38392.1 hypothetical protein NXS19_006208 [Fusarium pseudograminearum] 0.0	Fusarium pseudograminearum CS3096 hypothetical protein partial mRNA 0.0
TRINITY_DN5139_c0_g1	261.8819667	48.55801667	2.431135317	2.08E-05	0.000354402	up	-	pfam05153, MIOX, Myo-inositol oxygenase. MIOX is the enzyme myo-inositol oxygenase. It catalyzes the first committed step in the glucuronate-xylulose pathway, It is a di-iron oxygenase with a key role in inositol metabolism. The structure reveals a monomeric, single-domain protein with a mostly helical fold that is distantly related to the diverse HD domain superfamily. The structural core is of …	K00469-ko00562 Inositol phosphate metabolism;ko00053 Ascorbate and aldarate metabolism	KOG1573, KOG1573, KOG1573, Aldehyde reductase [General function prediction only]. 2.05e-53	sp|Q5Z8T3|MIOX_ORYSJ Probable inositol oxygenase OS=Oryza sativa subsp. japonica GN=Os06g0561000 PE=2 SV=1 1.56e-84	-	XP_009261730.1 hypothetical protein FPSE_10338 [Fusarium pseudograminearum CS3096] >KAF0638460.1 hypothetical protein FPSE5266_10338 [Fusarium pseudograminearum] >CEG02264.1 unnamed protein product [Fusarium pseudograminearum CS3220] >CEG02720.1 unnamed protein product [Fusarium pseudograminearum CS3487] >EKJ69513.1 hypothetical protein FPSE_10338 [Fusarium pseudograminearum CS3096] >UZP35620.1 h…	Fusarium pseudograminearum strain Fp22-2 chromosome 1 0.0
TRINITY_DN5546_c0_g1	0.539116667	209.633088	-8.60305322	7.23E-22	1.85E-19	down	-	-	-	-	-	-	KPA37155.1 hypothetical protein FLAG1_10042 [Fusarium langsethiae] >GKU08953.1 unnamed protein product [Fusarium langsethiae] 3.88e-68	Fusarium pseudograminearum strain Fp22-2 chromosome 3 0.0
TRINITY_DN8321_c0_g1	1.672396667	22.81082667	-3.769729753	2.17E-05	0.000366702	down	-	pfam07470, Glyco_hydro_88, Glycosyl Hydrolase Family 88. Unsaturated glucuronyl hydrolase catalyzes the hydrolytic release of unsaturated glucuronic acids from oligosaccharides (EC:3.2.1.-) produced by the reactions of polysaccharide lyases. 4.14e-42	-	-	sp|O34559|URHG2_BACSU Unsaturated rhamnogalacturonyl hydrolase YteR OS=Bacillus subtilis (strain 168) GN=yteR PE=1 SV=1 4.85e-46	-	KAF0637433.1 hypothetical protein FPSE5266_05511 [Fusarium pseudograminearum] 2.19e-294	Fusarium graminearum strain FG-12 chromosome 2 0.0
TRINITY_DN5935_c0_g1	12.68721433	4.888463333	1.375922402	0.001476481	0.013289811	up	cd12148, fungal_TF_MHR, fungal transcription factor regulatory middle homology region. This domain is present in the large family of fungal zinc cluster transcription factors that contain an N-terminal GAL4-like C6 zinc binuclear cluster DNA-binding domain. Examples of members of this large fungal group are the following Saccharomyces cerevisiae transcription factors, GAL4, STB5, DAL81, CAT8, RDR…	pfam04082, Fungal_trans, Fungal specific transcription factor domain. 1.22e-06	-	-	sp|P25502|PUT3_YEAST Proline utilization trans-activator OS=Saccharomyces cerevisiae (strain ATCC 204508 / S288c) GN=PUT3 PE=1 SV=1 1.29e-26	GO:0000976, transcription regulatory region sequence-specific DNA binding;GO:0000977, RNA polymerase II regulatory region sequence-specific DNA binding;GO:0000978, RNA polymerase II proximal promoter sequence-specific DNA binding;GO:0000981, RNA polymerase II transcription factor activity, sequence-specific DNA binding;GO:0000982, transcription factor activity, RNA polymerase II proximal promoter…	XP_009255376.1 hypothetical protein FPSE_03983 [Fusarium pseudograminearum CS3096] >EKJ75803.1 hypothetical protein FPSE_03983 [Fusarium pseudograminearum CS3096] 0.0	Fusarium pseudograminearum CS3096 hypothetical protein partial mRNA 0.0
TRINITY_DN9023_c0_g1	45.56878283	11.7167796	1.959469742	0.005019115	0.036427225	up	-	pfam08386, Abhydrolase_4, TAP-like protein. This is a family of putative bacterial peptidases and hydrolases that bear similarity to a tripeptidyl aminopeptidase isolated from Streptomyces lividans. A member of this family is thought to be involved in the C-terminal processing of propionicin F, a bacteriocidin characterized from Propionibacterium freudenreichii. 3.04e-06	-	-	sp|Q9FCD7|TAP_STRCO Tripeptidyl aminopeptidase OS=Streptomyces coelicolor (strain ATCC BAA-471 / A3(2) / M145) GN=tap PE=3 SV=1 8.98e-08	-	KAF5245058.1 hypothetical protein FAUST_1948 [Fusarium austroamericanum] 0.0	Fusarium pseudograminearum strain Fp22-2 chromosome 2 2.22e-14
TRINITY_DN8905_c3_g3	74.9225	16.90507067	2.147942993	1.45E-07	4.11E-06	up	-	pfam00860, Xan_ur_permease, Permease family. This family includes permeases for diverse substrates such as xanthine, uracil, and vitamin C. However many members of this family are functionally uncharacterized and may transport other substrates. Members of this family have ten predicted transmembrane helices. 4.53e-21	-	KOG1292, KOG1292, KOG1292, Xanthine/uracil transporters [Nucleotide transport and metabolism]. 2.35e-08	sp|Q07307|UAPA_EMENI Uric acid-xanthine permease OS=Emericella nidulans (strain FGSC A4 / ATCC 38163 / CBS 112.46 / NRRL 194 / M139) GN=uapA PE=1 SV=3 0.0	GO:0000322, storage vacuole;GO:0000323, lytic vacuole;GO:0000324, fungal-type vacuole;GO:0002054, nucleobase binding;GO:0002060, purine nucleobase binding;GO:0003674, molecular_function;GO:0005215, transporter activity;GO:0005345, purine nucleobase transmembrane transporter activity;GO:0005488, binding;GO:0005575, cellular_component;GO:0005622, intracellular;GO:0005623, cell;GO:0005737, cytoplasm…	XP_009262604.1 hypothetical protein FPSE_11212 [Fusarium pseudograminearum CS3096] >EKJ68615.1 hypothetical protein FPSE_11212 [Fusarium pseudograminearum CS3096] 0.0	Fusarium graminearum strain FG-12 chromosome 4 0.0
TRINITY_DN3412_c0_g1	0.086470667	68.704779	-9.633983927	5.05E-08	1.59E-06	down	cd05323, ADH_SDR_c_like, insect type alcohol dehydrogenase (ADH)-like, classical (c) SDRs. This subgroup contains insect type ADH, and 15-hydroxyprostaglandin dehydrogenase (15-PGDH) type I; these proteins are classical SDRs. ADH catalyzes the NAD+-dependent oxidation of alcohols to aldehydes/ketones. This subgroup is distinct from the zinc-dependent alcohol dehydrogenases of the medium chain deh…	pfam00106, adh_short, short chain dehydrogenase. This family contains a wide variety of dehydrogenases. 7.47e-21	-	KOG4169, KOG4169, KOG4169, 15-hydroxyprostaglandin dehydrogenase and related dehydrogenases [Lipid transport and metabolism, General function prediction only]. 9.02e-26	sp|P80869|DHG2_BACSU Glucose 1-dehydrogenase 2 OS=Bacillus subtilis (strain 168) GN=ycdF PE=1 SV=2 1.15e-20	-	XP_009258184.1 hypothetical protein FPSE_06791 [Fusarium pseudograminearum CS3096] >EKJ73003.1 hypothetical protein FPSE_06791 [Fusarium pseudograminearum CS3096] >KAF0641029.1 hypothetical protein FPSE5266_06791 [Fusarium pseudograminearum] 1.23e-147	Fusarium pseudograminearum CS3096 hypothetical protein partial mRNA 2.68e-78
TRINITY_DN8855_c1_g1	85.52395333	9.174839	3.220573796	5.89E-05	0.000877886	up	cd06183, cyt_b5_reduct_like, Cytochrome b5 reductase catalyzes the reduction of 2 molecules of cytochrome b5 using NADH as an electron donor. Like ferredoxin reductases, these proteins have an N-terminal FAD binding subdomain and a C-terminal NADH binding subdomain, separated by a cleft, which accepts FAD. The NADH-binding moiety interacts with part of the FAD and resembles a Rossmann fold. Howev…	pfam00175, NAD_binding_1, Oxidoreductase NAD-binding domain. Xanthine dehydrogenases, that also bind FAD/NAD, have essentially no similarity. 8.50e-23	K00326-ko00520 Amino sugar and nucleotide sugar metabolism	KOG0534, KOG0534, KOG0534, NADH-cytochrome b-5 reductase [Coenzyme transport and metabolism, Energy production and conversion]. 7.31e-28	sp|Q5BG98|MCR1_EMENI NADH-cytochrome b5 reductase 2 OS=Emericella nidulans (strain FGSC A4 / ATCC 38163 / CBS 112.46 / NRRL 194 / M139) GN=mcr1 PE=3 SV=1 5.59e-49	-	XP_009255374.1 hypothetical protein FPSE_03981 [Fusarium pseudograminearum CS3096] >EKJ75801.1 hypothetical protein FPSE_03981 [Fusarium pseudograminearum CS3096] 2.33e-178	Fusarium pseudograminearum strain Fp22-2 chromosome 3 0.0
TRINITY_DN7743_c0_g1	5.182660559	54.51308908	-3.394837863	2.20E-13	1.93E-11	down	-	-	-	-	sp|Q96JX3|SRAC1_HUMAN Protein SERAC1 OS=Homo sapiens GN=SERAC1 PE=1 SV=1 6.59e-09	-	UZP45120.1 hypothetical protein NXS19_012932 [Fusarium pseudograminearum] 1.43e-218	Fusarium graminearum strain FG-12 chromosome 4 1.43e-40
TRINITY_DN9312_c0_g1	94.66752987	651.6688323	-2.783197412	0.000868828	0.008694106	down	-	pfam07249, Cerato-platanin, Cerato-platanin. This family contains a number of fungal cerato-platanin phytotoxic proteins approximately 150 residues long. Cerato-platanin contains four cysteine residues that form two disulphide bonds. 4.76e-48	-	-	sp|O74238|SNP1_PHANO Protein SnodProt1 OS=Phaeosphaeria nodorum (strain SN15 / ATCC MYA-4574 / FGSC 10173) GN=SNOG_13722 PE=2 SV=1 7.86e-46	-	XP_009254202.1 hypothetical protein FPSE_02808 [Fusarium pseudograminearum CS3096] >EKJ76933.1 hypothetical protein FPSE_02808 [Fusarium pseudograminearum CS3096] >KAF0636482.1 hypothetical protein FPSE5266_02808 [Fusarium pseudograminearum] 1.61e-296	Fusarium graminearum strain FG-12 chromosome 3 0.0
TRINITY_DN9000_c2_g5	192.374489	38.10404667	2.335901369	1.40E-05	0.000250663	up	-	-	-	-	-	-	QPC73174.1 hypothetical protein HYE68_003926 [Fusarium pseudograminearum] 0.0	Fusarium pseudograminearum strain Class2-1C chromosome 2 4.84e-105
TRINITY_DN9000_c2_g1	545.5168023	50.99202114	3.419280206	0.000123636	0.0016453	up	cd05474, SAP_like, SAPs, pepsin-like proteinases secreted from pathogens to degrade host proteins. SAPs (Secreted aspartic proteinases) are secreted from a group of pathogenic fungi, predominantly Candida species. They are secreted from the pathogen to degrade host proteins. SAP is one of the most significant extracellular hydrolytic enzymes produced by C. albicans. SAP proteins, encoded by a fam…	pfam00026, Asp, Eukaryotic aspartyl protease. Aspartyl (acid) proteases include pepsins, cathepsins, and renins. Two-domain structure, probably arising from ancestral duplication. This family does not include the retroviral nor retrotransposon proteases (pfam00077), which are much smaller and appear to be homologous to a single domain of the eukaryotic asp proteases. 7.16e-45	-	KOG2034, KOG2034, KOG2034, Vacuolar sorting protein PEP3/VPS18 [Intracellular trafficking, secretion, and vesicular transport]. 4.74e-142	sp|P59015|VPS18_DANRE Vacuolar protein sorting-associated protein 18 homolog OS=Danio rerio GN=vps18 PE=2 SV=2 1.74e-142	GO:0000306, extrinsic component of vacuolar membrane;GO:0000322, storage vacuole;GO:0000323, lytic vacuole;GO:0000324, fungal-type vacuole;GO:0000329, fungal-type vacuole membrane;GO:0003674, molecular_function;GO:0003824, catalytic activity;GO:0004842, ubiquitin-protein transferase activity;GO:0005488, binding;GO:0005515, protein binding;GO:0005575, cellular_component;GO:0005622, intracellular;G…	QPC61466.1 hypothetical protein HYE67_003697 [Fusarium culmorum] 0.0	Fusarium graminearum strain FG-12 chromosome 3 0.0
TRINITY_DN9487_c0_g2	1.685943706	6.806422623	-2.013340368	0.000244596	0.002952296	down	sd00045, ANK, ankyrin repeats. Ankyrin repeats are one of the most abundant repeat motifs, and generally function as scaffolds for protein-protein interactions in processes including cell cycle, transcriptional regulation, signal transduction, vesicular trafficking, and inflammatory response. Although predominantly found in eukaryotic proteins, they are also found in some bacterial and viral prot…	-	-	KOG4369, KOG4369, KOG4369, RTK signaling protein MASK/UNC-44 [Signal transduction mechanisms]. 4.71e-09	sp|G5E8K5|ANK3_MOUSE Ankyrin-3 OS=Mus musculus GN=Ank3 PE=1 SV=1 1.26e-07	-	XP_031076591.1 uncharacterized protein FPRO_03742 [Fusarium proliferatum ET1] >CZR35998.1 uncharacterized protein FPRO_03742 [Fusarium proliferatum ET1] 4.25e-274	Fusarium culmorum strain Class2-1B chromosome 1 6.76e-16
TRINITY_DN2863_c0_g1	0.37264	2.539654333	-2.768777699	0.006814799	0.046519315	down	-	-	K08246-ko00100 Steroid biosynthesis	-	sp|Q9M643|CCI1_ARATH Cycloeucalenol cycloisomerase OS=Arabidopsis thaliana GN=CPI1 PE=2 SV=1 7.58e-32	-	XP_009253024.1 hypothetical protein FPSE_01629 [Fusarium pseudograminearum CS3096] >EKJ78168.1 hypothetical protein FPSE_01629 [Fusarium pseudograminearum CS3096] >KAF0641966.1 hypothetical protein FPSE5266_01629 [Fusarium pseudograminearum] >UZP43732.1 hypothetical protein NXS19_011544 [Fusarium pseudograminearum] >CEG03010.1 unnamed protein product [Fusarium pseudograminearum CS3487] 2.18e-195	Fusarium pseudograminearum strain Fp22-2 chromosome 4 0.0
TRINITY_DN5607_c0_g1	3.251616667	0.312766	3.378001593	3.90E-06	8.04E-05	up	-	pfam01425, Amidase, Amidase. 2.76e-33	-	KOG1211, KOG1211, KOG1211, Amidases [Translation, ribosomal structure and biogenesis]. 7.59e-26	sp|Q7XJJ7|FAAH_ARATH Fatty acid amide hydrolase OS=Arabidopsis thaliana GN=FAAH PE=1 SV=1 1.26e-51	-	XP_009257395.1 hypothetical protein FPSE_06002 [Fusarium pseudograminearum CS3096] >EKJ73879.1 hypothetical protein FPSE_06002 [Fusarium pseudograminearum CS3096] >KAF0643058.1 hypothetical protein FPSE5266_06002 [Fusarium pseudograminearum] 0.0	Fusarium pseudograminearum CS3096 hypothetical protein partial mRNA 0.0
TRINITY_DN2273_c0_g1	7.564121333	94.5085	-3.643199679	6.03E-06	0.000118125	down	cd00947, TBP_aldolase_IIB, Tagatose-1,6-bisphosphate (TBP) aldolase and related Type B Class II aldolases. TBP aldolase is a tetrameric class II aldolase that catalyzes the reversible condensation of dihydroxyacetone phosphate with glyceraldehyde 3-phsophate to produce tagatose 1,6-bisphosphate. There is an absolute requirement for a divalent metal ion, usually zinc, and in addition the enzymes a…	pfam01116, F_bP_aldolase, Fructose-bisphosphate aldolase class-II. 1.65e-06	-	-	sp|P0CJ44|ALF_COCIM Putative fructose-bisphosphate aldolase OS=Coccidioides immitis (strain RS) GN=CIMG_05755 PE=1 SV=1 7.62e-12	-	UZP34695.1 hypothetical protein NXS19_002511 [Fusarium pseudograminearum] 4.30e-94	Fusarium pseudograminearum strain Fp22-2 chromosome 1 0.0
TRINITY_DN9454_c0_g1	0.32814999	68.88216433	-7.713631275	6.63E-12	4.64E-10	down	-	-	-	-	-	-	XP_009259326.1 hypothetical protein FPSE_07933 [Fusarium pseudograminearum CS3096] >EKJ71930.1 hypothetical protein FPSE_07933 [Fusarium pseudograminearum CS3096] >KAF0641685.1 hypothetical protein FPSE5266_07933 [Fusarium pseudograminearum] 0.0	Fusarium pseudograminearum strain Class2-1C chromosome 2 0.0
TRINITY_DN9348_c0_g5	774.809	4825.387333	-2.638732135	0.001259403	0.011652079	down	-	-	-	-	sp|Q02290|XYNB_NEOPA Endo-1,4-beta-xylanase B OS=Neocallimastix patriciarum GN=xynB PE=2 SV=1 5.62e-29	-	XP_009262461.1 hypothetical protein FPSE_11069 [Fusarium pseudograminearum CS3096] >EKJ68764.1 hypothetical protein FPSE_11069 [Fusarium pseudograminearum CS3096] 0.0	Fusarium pseudograminearum strain Fp22-2 chromosome 2 4.73e-36
TRINITY_DN4116_c0_g1	0.90871	16.85467	-4.213184615	0.000568271	0.006058856	down	cd02021, GntK, Gluconate kinase (GntK) catalyzes the phosphoryl transfer from ATP to gluconate. The resulting product gluconate-6-phoshate is an important precursor of gluconate metabolism. GntK acts as a dimmer composed of two identical subunits. 2.75e-35	-	K00851-ko00030 Pentose phosphate pathway;ko01200 Carbon metabolism	KOG3354, KOG3354, KOG3354, Gluconate kinase [Carbohydrate transport and metabolism]. 4.80e-28	sp|Q10242|GNTK_SCHPO Probable gluconokinase OS=Schizosaccharomyces pombe (strain 972 / ATCC 24843) GN=SPAC4G9.12 PE=3 SV=1 1.22e-29	-	XP_009254862.1 hypothetical protein FPSE_03468 [Fusarium pseudograminearum CS3096] >EKJ76332.1 hypothetical protein FPSE_03468 [Fusarium pseudograminearum CS3096] >KAF0635224.1 hypothetical protein FPSE5266_03468 [Fusarium pseudograminearum] 6.76e-93	Fusarium pseudograminearum strain Fp22-2 chromosome 2 0.0
TRINITY_DN6065_c0_g1	2.490096667	42.3481	-4.088023588	3.72E-10	1.84E-08	down	-	pfam00264, Tyrosinase, Common central domain of tyrosinase. This family also contains polyphenol oxidases and some hemocyanins. Binds two copper ions via two sets of three histidines. This family is related to pfam00372. 7.28e-28	K00505-ko00350 Tyrosine metabolism;ko00740 Riboflavin metabolism;ko00950 Isoquinoline alkaloid biosynthesis;ko00965 Betalain biosynthesis;ko04916 Melanogenesis	-	-	-	XP_009257136.1 hypothetical protein FPSE_05743 [Fusarium pseudograminearum CS3096] >XP_011317852.1 hypothetical protein FGSG_01988 [Fusarium graminearum PH-1] >EYB34473.1 hypothetical protein FG05_01988 [Fusarium graminearum] >KAF0639163.1 hypothetical protein FPSE5266_05743 [Fusarium pseudograminearum] >EKJ74089.1 hypothetical protein FPSE_05743 [Fusarium pseudograminearum CS3096] >ESU07367.1 hy…	Fusarium pseudograminearum CS3096 hypothetical protein partial mRNA 0.0
TRINITY_DN25_c0_g1	185.9568833	38.22743333	2.282287908	3.79E-06	7.87E-05	up	-	-	-	-	-	-	XP_009253081.1 hypothetical protein FPSE_01686 [Fusarium pseudograminearum CS3096] >EKJ78225.1 hypothetical protein FPSE_01686 [Fusarium pseudograminearum CS3096] 0.0	Fusarium pseudograminearum strain Fp22-2 chromosome 4 0.0
TRINITY_DN1333_c0_g1	10.72930467	23.85527967	-1.152752017	0.007245355	0.048715764	down	-	-	-	-	-	-	XP_009258911.1 hypothetical protein FPSE_07518 [Fusarium pseudograminearum CS3096] >EKJ72289.1 hypothetical protein FPSE_07518 [Fusarium pseudograminearum CS3096] >KAF0639748.1 hypothetical protein FPSE5266_07518 [Fusarium pseudograminearum] >UZP36891.1 hypothetical protein NXS19_004707 [Fusarium pseudograminearum] 2.98e-57	Fusarium pseudograminearum strain Fp22-2 chromosome 2 0.0
TRINITY_DN8804_c3_g1	2.309246333	12.78282533	-2.468712762	0.000404873	0.004543917	down	-	-	-	-	sp|P0DN32|CUPR1_ARTBC Probable GPI-anchored cupredoxin ARB_05732-1 OS=Arthroderma benhamiae (strain ATCC MYA-4681 / CBS 112371) GN=ARB_05732-1 PE=1 SV=1 7.52e-10	-	XP_009261267.1 hypothetical protein FPSE_09875 [Fusarium pseudograminearum CS3096] >EKJ69925.1 hypothetical protein FPSE_09875 [Fusarium pseudograminearum CS3096] >KAF0641692.1 hypothetical protein FPSE5266_09875 [Fusarium pseudograminearum] >UZP45270.1 hypothetical protein NXS19_013082 [Fusarium pseudograminearum] 1.32e-125	Fusarium pseudograminearum strain Fp22-2 chromosome 4 0.0
TRINITY_DN12143_c0_g1	0.244427	41.79752667	-7.417870107	4.45E-06	9.11E-05	down	-	-	-	-	-	-	XP_009256882.1 hypothetical protein FPSE_05489 [Fusarium pseudograminearum CS3096] >EKJ74343.1 hypothetical protein FPSE_05489 [Fusarium pseudograminearum CS3096] >KAF0638750.1 hypothetical protein FPSE5266_05489 [Fusarium pseudograminearum] >QPC70893.1 hypothetical protein HYE68_001645 [Fusarium pseudograminearum] >UZP38985.1 hypothetical protein NXS19_006801 [Fusarium pseudograminearum] 5.32e-55	Fusarium graminearum PH-1 hypothetical protein mRNA 1.35e-172
TRINITY_DN17009_c0_g1	0.0001	2.560095	-14.64390973	0.002062786	0.017478058	down	-	pfam03872, RseA_N, Anti sigma-E protein RseA, N-terminal domain. Sigma-E is important for the induction of proteins involved in heat shock response. RseA binds sigma-E via its N-terminal domain, sequestering sigma-E and preventing transcription from heat-shock promoters. The C-terminal domain is located in the periplasm, and may interact with other protein that signal periplasmic stress. 1.27e-17	-	-	sp|P0AFX7|RSEA_ECOLI Anti-sigma-E factor RseA OS=Escherichia coli (strain K12) GN=rseA PE=1 SV=1 3.74e-77	GO:0000988, transcription factor activity, protein binding;GO:0000989, transcription factor activity, transcription factor binding;GO:0003674, molecular_function;GO:0008150, biological_process;GO:0009889, regulation of biosynthetic process;GO:0010556, regulation of macromolecule biosynthetic process;GO:0016989, sigma factor antagonist activity;GO:0019219, regulation of nucleobase-containing compo…	KAG6336010.1 hypothetical protein ID866_3075 [Astraeus odoratus] 2.33e-125	-
TRINITY_DN6501_c0_g1	52.366896	123.9151267	-1.242625314	0.003514954	0.027114493	down	cd11058, CYP60B-like, cytochrome P450 family 60, subfamily B and similar cytochrome P450s. This family is composed of fungal cytochrome P450s including: Aspergillus nidulans cytochrome P450 60B (CYP60B), also called versicolorin B desaturase, which catalyzes the conversion of versicolorin B to versicolorin A during sterigmatocystin biosynthesis; Fusarium sporotrichioides cytochrome P450 65A1 (CYP…	pfam00067, p450, Cytochrome P450. Cytochrome P450s are haem-thiolate proteins involved in the oxidative degradation of various compounds. They are particularly well known for their role in the degradation of environmental toxins and mutagens. They can be divided into 4 classes, according to the method by which electrons from NAD(P)H are delivered to the catalytic site. Sequence conservation is re…	-	KOG0158, KOG0158, KOG0158, Cytochrome P450 CYP3/CYP5/CYP6/CYP9 subfamilies [Secondary metabolites biosynthesis, transport and catabolism]. 2.38e-32	sp|O13317|TRI11_FUSSP Isotrichodermin C-15 hydroxylase OS=Fusarium sporotrichioides GN=TRI11 PE=3 SV=1 3.53e-80	-	XP_009257379.1 hypothetical protein FPSE_05986 [Fusarium pseudograminearum CS3096] >EKJ73863.1 hypothetical protein FPSE_05986 [Fusarium pseudograminearum CS3096] >KAF0634828.1 hypothetical protein FPSE5266_05986 [Fusarium pseudograminearum] 9.45e-280	Fusarium graminearum strain FG-12 chromosome 2 0.0
TRINITY_DN9521_c0_g1	5.929320723	20.93829569	-1.820205275	7.68E-05	0.001093125	down	cd14132, STKc_CK2_alpha, Catalytic subunit (alpha) of the Serine/Threonine Kinase, Casein Kinase 2. STKs catalyze the transfer of the gamma-phosphoryl group from ATP to serine/threonine residues on protein substrates. CK2 is a tetrameric protein with two catalytic (alpha) and two regulatory (beta) subunits. It is constitutively active and ubiquitously expressed, and is found in the cytoplasm, nuc…	pfam00106, adh_short, short chain dehydrogenase. This family contains a wide variety of dehydrogenases. 1.83e-32	-	KOG0668, KOG0668, KOG0668, Casein kinase II, alpha subunit [Signal transduction mechanisms, Cell cycle control, cell division, chromosome partitioning, Transcription]. 7.80e-80	sp|Q8TG13|CSK2A_NEUCR Casein kinase II subunit alpha OS=Neurospora crassa (strain ATCC 24698 / 74-OR23-1A / CBS 708.71 / DSM 1257 / FGSC 987) GN=cka PE=2 SV=1 6.16e-75	-	KAF0635538.1 hypothetical protein FPSE5266_08454 [Fusarium pseudograminearum] 2.57e-237	Fusarium pseudograminearum strain Fp22-2 chromosome 2 1.20e-14
TRINITY_DN12408_c0_g1	152.3306667	33.86903333	2.169167693	0.003094573	0.024397	up	cd01300, YtcJ_like, YtcJ_like metal dependent amidohydrolases. YtcJ is a Bacillus subtilis ORF of unknown function. The Arabidopsis homolog LAF3 has been identified as a factor required for photochrome A signalling. 1.50e-54	pfam07969, Amidohydro_3, Amidohydrolase family. 4.48e-36	-	-	sp|Q68AP4|NFDA_ARTPS N-substituted formamide deformylase OS=Arthrobacter pascens GN=nfdA PE=1 SV=1 6.48e-41	-	UZP36616.1 hypothetical protein NXS19_004432 [Fusarium pseudograminearum] 0.0	Fusarium pseudograminearum strain Fp22-2 chromosome 1 0.0
TRINITY_DN4866_c0_g1	1.0469444	3.803633333	-1.861193351	0.005578371	0.03977698	down	cd13138, MATE_yoeA_like, Subfamily of the multidrug and toxic compound extrusion (MATE)-like proteins similar to Bacillus subtilis yoeA. The integral membrane proteins from the MATE family are involved in exporting metabolites across the cell membrane and are responsible for multidrug resistance (MDR) in many bacteria and animals. A number of family members are involved in the synthesis of peptid…	-	-	-	-	-	XP_009261531.1 hypothetical protein FPSE_10139 [Fusarium pseudograminearum CS3096] >EKJ69725.1 hypothetical protein FPSE_10139 [Fusarium pseudograminearum CS3096] 0.0	Fusarium pseudograminearum strain Fp22-2 chromosome 4 0.0
TRINITY_DN7123_c0_g1	144.2407	32.09863967	2.167894241	1.04E-08	3.77E-07	up	-	-	-	-	-	-	KAF0637620.1 hypothetical protein FPSE5266_20287 [Fusarium pseudograminearum] 0.0	Fusarium pseudograminearum strain Fp22-2 chromosome 2 0.0
TRINITY_DN5956_c0_g1	29.63938	6.151591333	2.2684837	2.93E-05	0.000482749	up	-	-	-	-	sp|Q5B288|Y5342_EMENI Uncharacterized protein AN5342 OS=Emericella nidulans (strain FGSC A4 / ATCC 38163 / CBS 112.46 / NRRL 194 / M139) GN=AN5342 PE=1 SV=1 1.41e-08	-	KAF0641104.1 hypothetical protein FPSE5266_03160 [Fusarium pseudograminearum] 4.99e-165	Fusarium pseudograminearum strain Fp22-2 chromosome 4 0.0
TRINITY_DN9409_c2_g1	153.38471	1490.824329	-3.280883686	5.55E-25	1.84E-22	down	-	-	-	-	-	-	XP_009261808.1 hypothetical protein FPSE_10416 [Fusarium pseudograminearum CS3096] >KAF0643540.1 hypothetical protein FPSE5266_10416 [Fusarium pseudograminearum] >KAF5235541.1 hypothetical protein FAUST_7006 [Fusarium austroamericanum] >KAI6773626.1 hypothetical protein HG531_000475 [Fusarium graminearum] >PTD07713.1 hypothetical protein FCULG_00006766 [Fusarium culmorum] >EKJ69426.1 hypothetical…	Fusarium pseudograminearum strain Fp22-2 chromosome 2 0.0
TRINITY_DN9214_c1_g13	611.7373333	2247.633333	-1.877422472	2.63E-05	0.000436199	down	-	-	-	-	-	-	XP_009252982.1 hypothetical protein FPSE_01587 [Fusarium pseudograminearum CS3096] >EKJ78126.1 hypothetical protein FPSE_01587 [Fusarium pseudograminearum CS3096] 1.12e-155	Fusarium pseudograminearum strain Fp22-2 chromosome 4 0.0
TRINITY_DN8514_c0_g5	9.868933333	167.7610627	-4.087369933	7.53E-07	1.81E-05	down	cd05120, APH_ChoK_like, Aminoglycoside 3'-phosphotransferase and Choline Kinase family. This family is composed of APH, ChoK, ethanolamine kinase (ETNK), macrolide 2'-phosphotransferase (MPH2'), an unusual homoserine kinase, and uncharacterized proteins with similarity to the N-terminal domain of acyl-CoA dehydrogenase 10 (ACAD10). The members of this family catalyze the transfer of the gamma-pho…	-	-	-	-	-	UZP41162.1 hypothetical protein NXS19_008978 [Fusarium pseudograminearum] 1.82e-185	Fusarium pseudograminearum strain Fp22-2 chromosome 3 8.78e-33
TRINITY_DN9116_c0_g5	20.0131	2.815522333	2.829470156	1.25E-05	0.000226883	up	cd01821, Rhamnogalacturan_acetylesterase_like, Rhamnogalacturan_acetylesterase_like subgroup of SGNH-hydrolases. Rhamnogalacturan acetylesterase removes acetyl esters from rhamnogalacturonan substrates, and renders them susceptible to degradation by rhamnogalacturonases. Rhamnogalacturonans are highly branched regions in pectic polysaccharides, consisting of repeating -(1,2)-L-Rha-(1,4)-D-GalUA d…	-	-	-	-	-	UZP43218.1 hypothetical protein NXS19_011034 [Fusarium pseudograminearum] 0.0	Fusarium pseudograminearum strain Fp22-2 chromosome 3 0.0
TRINITY_DN8152_c0_g1	0.945678333	16.89830333	-4.159385047	9.64E-06	0.000180352	down	cd05330, cyclohexanol_reductase_SDR_c, cyclohexanol reductases, including levodione reductase, classical (c) SDRs. Cyloclohexanol reductases,including (6R)-2,2,6-trimethyl-1,4-cyclohexanedione (levodione) reductase of Corynebacterium aquaticum, catalyze the reversible oxidoreduction of hydroxycyclohexanone derivatives. SDRs are a functionally diverse family of oxidoreductases that have a single d…	pfam13561, adh_short_C2, Enoyl-(Acyl carrier protein) reductase. 2.30e-40	-	KOG1200, KOG1200, KOG1200, Mitochondrial/plastidial beta-ketoacyl-ACP reductase [Lipid transport and metabolism]. 3.93e-39	sp|Q9X248|FABG_THEMA 3-oxoacyl-[acyl-carrier-protein] reductase FabG OS=Thermotoga maritima (strain ATCC 43589 / MSB8 / DSM 3109 / JCM 10099) GN=fabG PE=3 SV=1 1.24e-50	-	XP_009253801.1 hypothetical protein FPSE_02407 [Fusarium pseudograminearum CS3096] >EKJ77329.1 hypothetical protein FPSE_02407 [Fusarium pseudograminearum CS3096] 9.56e-183	Fusarium pseudograminearum strain Fp22-2 chromosome 3 0.0
TRINITY_DN7731_c0_g2	63.17655533	7.6514	3.045593626	6.74E-05	0.000983216	up	-	-	-	KOG1812, KOG1812, KOG1812, Predicted E3 ubiquitin ligase [Posttranslational modification, protein turnover, chaperones]. 1.65e-17	-	-	XP_009251828.1 hypothetical protein FPSE_00433 [Fusarium pseudograminearum CS3096] >EKJ79391.1 hypothetical protein FPSE_00433 [Fusarium pseudograminearum CS3096] 0.0	Fusarium pseudograminearum strain Fp22-2 chromosome 1 0.0
TRINITY_DN9447_c1_g2	55.87376667	159.2116333	-1.510702769	0.002793147	0.022516133	down	sd00045, ANK, ankyrin repeats. Ankyrin repeats are one of the most abundant repeat motifs, and generally function as scaffolds for protein-protein interactions in processes including cell cycle, transcriptional regulation, signal transduction, vesicular trafficking, and inflammatory response. Although predominantly found in eukaryotic proteins, they are also found in some bacterial and viral prot…	-	-	KOG4177, KOG4177, KOG4177, Ankyrin [Cell wall/membrane/envelope biogenesis]. 3.12e-11	sp|G5E8K5|ANK3_MOUSE Ankyrin-3 OS=Mus musculus GN=Ank3 PE=1 SV=1 3.65e-07	-	XP_009258273.1 hypothetical protein FPSE_06880 [Fusarium pseudograminearum CS3096] >EKJ72834.1 hypothetical protein FPSE_06880 [Fusarium pseudograminearum CS3096] >KAF0641078.1 hypothetical protein FPSE5266_06880 [Fusarium pseudograminearum] 0.0	Fusarium pseudograminearum strain Fp22-2 chromosome 1 0.0
TRINITY_DN6681_c0_g1	6.970866667	158.1176667	-4.503516727	1.10E-05	0.000203356	down	cd19542, CT_NRPS-like, Terminal Condensation (CT)-like domains of nonribosomal peptide synthetases (NRPSs). Unlike bacterial NRPS, which typically have specialized terminal thioesterase (TE) domains to cyclize peptide products, many fungal NRPSs employ a terminal condensation-like (CT) domain to produce macrocyclic peptidyl products (e.g. cyclosporine and echinocandin). Domains in this subfamily …	pfam00668, Condensation, Condensation domain. This domain is found in many multi-domain enzymes which synthesize peptide antibiotics. This domain catalyzes a condensation reaction to form peptide bonds in non- ribosomal peptide biosynthesis. It is usually found to the carboxy side of a phosphopantetheine binding domain (pfam00550). It has been shown that mutations in the HHXXXDG motif abolish act…	-	-	sp|Q4WT66|NRPS1_ASPFU Nonribosomal peptide synthetase 1 OS=Neosartorya fumigata (strain ATCC MYA-4609 / Af293 / CBS 101355 / FGSC A1100) GN=NRPS1 PE=1 SV=1 4.26e-10	-	UZP35087.1 hypothetical protein NXS19_002903 [Fusarium pseudograminearum] 7.56e-137	Fusarium pseudograminearum strain Fp22-2 chromosome 1 0.0
TRINITY_DN9028_c1_g9	3.451946667	0.306435667	3.493754044	1.57E-06	3.51E-05	up	-	-	-	-	-	-	UZP36181.1 hypothetical protein NXS19_003997 [Fusarium pseudograminearum] 0.0	Fusarium pseudograminearum strain Fp22-2 chromosome 1 0.0
TRINITY_DN8925_c0_g1	29.987938	8.427266667	1.831245642	0.00156327	0.013919986	up	cd07061, HP_HAP_like, Histidine phosphatase domain found in histidine acid phosphatases and phytases; contains a His residue which is phosphorylated during the reaction. Catalytic domain of HAP (histidine acid phosphatases) and phytases (myo-inositol hexakisphosphate phosphohydrolases). The conserved catalytic core of this domain contains a His residue which is phosphorylated in the reaction. Fun…	pfam00328, His_Phos_2, Histidine phosphatase superfamily (branch 2). The histidine phosphatase superfamily is so named because catalysis centers on a conserved His residue that is transiently phosphorylated during the catalytic cycle. Other conserved residues contribute to a 'phosphate pocket' and interact with the phospho group of substrate before, during and after its transfer to the His residu…	K01078-ko00627 Aminobenzoate degradation	KOG1382, KOG1382, KOG1382, Multiple inositol polyphosphate phosphatase [General function prediction only]. 1.58e-31	sp|P34754|PHYB_ASPNG 3-phytase B OS=Aspergillus niger GN=phyB PE=1 SV=1 3.93e-40	-	UZP38714.1 hypothetical protein NXS19_006530 [Fusarium pseudograminearum] 0.0	Fusarium pseudograminearum strain Fp22-2 chromosome 2 9.31e-63
TRINITY_DN8890_c0_g1	0.283931174	2.3780579	-3.06617068	0.00034564	0.003973751	down	cd02182, GH16_Strep_laminarinase_like, Streptomyces laminarinase-like, member of glycosyl hydrolase family 16. Proteins similar to Streptomyces sioyaensis beta-1,3-glucanase (laminarinase) present in Actinomycetales as well as Peziomycotina. Laminarinases belong to glycosyl hydrolase family 16 and hydrolyze the glycosidic bond of the 1,3-beta-linked glucan, a major component of fungal and plant c…	-	-	-	-	-	XP_009258050.1 hypothetical protein FPSE_06657 [Fusarium pseudograminearum CS3096] >EKJ73233.1 hypothetical protein FPSE_06657 [Fusarium pseudograminearum CS3096] >KAF0638964.1 hypothetical protein FPSE5266_06657 [Fusarium pseudograminearum] 2.56e-291	Fusarium pseudograminearum CS3096 hypothetical protein partial mRNA 1.04e-129
TRINITY_DN9104_c0_g1	7.90291	65.06787046	-3.041489454	5.11E-05	0.000775985	down	cd04275, ZnMc_pappalysin_like, Zinc-dependent metalloprotease, pappalysin_like subfamily. The pregnancy-associated plasma protein A (PAPP-A or pappalysin-1) cleaves insulin-like growth factor-binding proteins 4 and 5, thereby promoting cell growth by releasing bound growth factor. This model includes pappalysins and related metalloprotease domains from all three kingdoms of life. The three-dimens…	pfam05572, Peptidase_M43, Pregnancy-associated plasma protein-A. Pregnancy-associated plasma protein A (PAPP-A) is a metallo-protease belonging to Merops family M43. It cleaves insulin-like growth factor (IGF) binding protein-4 (IGFBP-4), causing a dramatic reduction in its affinity for IGF-I and -II. Through this mechanism, PAPP-A is a regulator of IGF bioactivity in several systems, including t…	-	-	sp|E3QJV4|MEP1_COLGM Extracellular metalloprotease GLRG_06286 OS=Colletotrichum graminicola (strain M1.001 / M2 / FGSC 10212) GN=GLRG_06286 PE=3 SV=1 6.51e-81	-	UZP32220.1 hypothetical protein NXS19_000036 [Fusarium pseudograminearum] 0.0	Fusarium graminearum PH-1 hypothetical protein partial mRNA 0.0
TRINITY_DN8327_c0_g1	5.787761667	78.96453	-3.770127336	3.94E-10	1.93E-08	down	cd04733, OYE_like_2_FMN, Old yellow enzyme (OYE)-related FMN binding domain, group 2. Each monomer of OYE contains FMN as a non-covalently bound cofactor, uses NADPH as a reducing agent with oxygens, quinones, and alpha,beta-unsaturated aldehydes and ketones, and can act as electron acceptors in the catalytic reaction. Other members of OYE family include trimethylamine dehydrogenase, 2,4-dienoyl-…	pfam00724, Oxidored_FMN, NADH:flavin oxidoreductase / NADH oxidase family. 1.58e-17	-	KOG0134, KOG0134, KOG0134, NADH:flavin oxidoreductase/12-oxophytodienoate reductase [Energy production and conversion, General function prediction only]. 4.66e-66	sp|C5D427|NAMA_GEOSW NADPH dehydrogenase OS=Geobacillus sp. (strain WCH70) GN=namA PE=3 SV=1 4.91e-20	-	XP_009257471.1 hypothetical protein FPSE_06078 [Fusarium pseudograminearum CS3096] >EKJ73732.1 hypothetical protein FPSE_06078 [Fusarium pseudograminearum CS3096] 2.73e-172	Fusarium pseudograminearum strain Fp22-2 chromosome 2 1.75e-106
TRINITY_DN10800_c0_g1	0.0001	1.792745667	-14.12988321	0.003864395	0.029280476	down	cd00860, ThrRS_anticodon, ThrRS Threonyl-anticodon binding domain. ThrRS belongs to class II aminoacyl-tRNA synthetases (aaRS). This alignment contains the anticodon binding domain, which is responsible for specificity in tRNA-binding, so that the activated amino acid is transferred to a ribose 3' OH group of the appropriate tRNA only. 6.78e-11	pfam05198, IF3_N, Translation initiation factor IF-3, N-terminal domain. 7.92e-25	-	-	sp|Q669Z1|IF3_YERPS Translation initiation factor IF-3 OS=Yersinia pseudotuberculosis serotype I (strain IP32953) GN=infC PE=3 SV=1 4.29e-106	GO:0000049, tRNA binding;GO:0001731, formation of translation preinitiation complex;GO:0002181, cytoplasmic translation;GO:0002183, cytoplasmic translational initiation;GO:0003674, molecular_function;GO:0003676, nucleic acid binding;GO:0003723, RNA binding;GO:0003743, translation initiation factor activity;GO:0005488, binding;GO:0005575, cellular_component;GO:0005622, intracellular;GO:0005623, ce…	KAG6336889.1 hypothetical protein ID866_2174 [Astraeus odoratus] 2.41e-100	-
TRINITY_DN8861_c0_g1	197.4397371	72.03153568	1.454711811	0.000878427	0.00876468	up	-	pfam00909, Ammonium_transp, Ammonium Transporter Family. 1.70e-62	-	KOG0682, KOG0682, KOG0682, Ammonia permease [Inorganic ion transport and metabolism]. 9.89e-97	sp|Q9C0V1|AMT1_SCHPO Ammonium transporter 1 OS=Schizosaccharomyces pombe (strain 972 / ATCC 24843) GN=amt1 PE=3 SV=1 2.08e-167	-	KAF0645684.1 hypothetical protein FPSE5266_06418 [Fusarium pseudograminearum] 0.0	Fusarium pseudograminearum strain Fp22-2 chromosome 1 0.0
TRINITY_DN202_c0_g1	14.63317667	0.725821333	4.333484722	3.65E-06	7.62E-05	up	-	-	-	-	-	-	QPC59005.1 hypothetical protein HYE67_001236 [Fusarium culmorum] 3.28e-106	Fusarium pseudograminearum strain Fp22-2 chromosome 2 0.0
TRINITY_DN8776_c0_g1	0.269453667	64.447834	-7.901950844	4.91E-14	4.73E-12	down	-	-	-	-	-	-	UZP38144.1 hypothetical protein NXS19_005960 [Fusarium pseudograminearum] 5.09e-183	Fusarium pseudograminearum strain Fp22-2 chromosome 2 5.34e-13
TRINITY_DN8549_c0_g1	51.4154429	153.7474045	-1.580288405	0.00052111	0.005610921	down	-	-	-	-	-	-	UZP44307.1 hypothetical protein NXS19_012119 [Fusarium pseudograminearum] 3.69e-192	Fusarium graminearum strain FG-12 chromosome 4 2.62e-49
TRINITY_DN9246_c0_g11	63.8268	11.16847667	2.514729897	0.001840083	0.015922493	up	cd17476, MFS_Amf1_MDR_like, Saccharomyces cerevisiae low affinity ammonium transporter Amf1p/YOR378W, aminotriazole resistance protein Atr1p, and similar transporters of the Major Facilitator Superfamily. Saccharomyces cerevisiae Amf1p/Ammonium Facilitator 1/YOR378W functions as a low affinity NH4+ transporter. S. cerevisiae aminotriazole resistance protein (Atr1p) is required for controlling sen…	-	-	-	sp|Q9P6J7|YHD3_SCHPO Uncharacterized MFS-type transporter C1683.03c OS=Schizosaccharomyces pombe (strain 972 / ATCC 24843) GN=SPBC1683.03c PE=3 SV=1 2.55e-08	-	XP_009257337.1 hypothetical protein FPSE_05944 [Fusarium pseudograminearum CS3096] >EKJ73821.1 hypothetical protein FPSE_05944 [Fusarium pseudograminearum CS3096] >KAF0639883.1 hypothetical protein FPSE5266_05944 [Fusarium pseudograminearum] 0.0	Fusarium pseudograminearum CS3096 hypothetical protein partial mRNA 0.0
TRINITY_DN7290_c0_g2	1.707553333	22.88763333	-3.744565745	7.84E-10	3.57E-08	down	-	-	-	-	-	-	UZP45357.1 hypothetical protein NXS19_013169 [Fusarium pseudograminearum] 6.64e-304	Fusarium pseudograminearum strain Fp22-2 chromosome 4 3.36e-55
TRINITY_DN8064_c0_g1	9.25231	0.990792	3.22315948	8.73E-06	0.000164511	up	-	-	-	-	sp|B8NI10|CPAO_ASPFN Beta-cyclopiazonate dehydrogenase OS=Aspergillus flavus (strain ATCC 200026 / FGSC A1120 / NRRL 3357 / JCM 12722 / SRRC 167) GN=cpaO PE=1 SV=1 3.28e-45	-	UZP43116.1 hypothetical protein NXS19_010932 [Fusarium pseudograminearum] 0.0	Fusarium pseudograminearum strain Fp22-2 chromosome 3 0.0
TRINITY_DN2299_c0_g1	3.71863	0.680317	2.450492163	0.001495712	0.013409001	up	-	-	-	-	-	-	KAG8351343.1 hypothetical protein FVEN_g13202 [Fusarium venenatum] 1.35e-08	Fusarium pseudograminearum strain Fp22-2 chromosome 3 0.0
TRINITY_DN15212_c0_g1	10.11099333	0.845435	3.580087089	1.65E-09	7.00E-08	up	-	-	-	-	-	-	XP_009254304.1 hypothetical protein FPSE_02910 [Fusarium pseudograminearum CS3096] >EKJ76912.1 hypothetical protein FPSE_02910 [Fusarium pseudograminearum CS3096] >KAF0637465.1 hypothetical protein FPSE5266_02910 [Fusarium pseudograminearum] >UZP43285.1 hypothetical protein NXS19_011101 [Fusarium pseudograminearum] 9.93e-301	Fusarium pseudograminearum strain Fp22-2 chromosome 3 0.0
TRINITY_DN7201_c0_g1	0.5265985	15.05325467	-4.837228224	0.000124782	0.001658078	down	cd17327, MFS_FEN2_like, Pantothenate transporter FEN2 and similar transporters of the Major Facilitator Superfamily. This family is composed of Saccharomyces cerevisiae pantothenate transporter FEN2 (or fenpropimorph resistance protein 2) and similar proteins from fungi and bacteria including fungal vitamin H transporter, allantoate permease, and high-affinity nicotinic acid transporter, as well …	-	-	KOG2533, KOG2533, KOG2533, Permease of the major facilitator superfamily [Carbohydrate transport and metabolism]. 9.06e-31	sp|Q9US44|YIZG_SCHPO Uncharacterized transporter C1002.16c OS=Schizosaccharomyces pombe (strain 972 / ATCC 24843) GN=SPAC1002.16c PE=3 SV=1 3.99e-41	-	KAF5238155.1 hypothetical protein FAUST_5669 [Fusarium austroamericanum] 0.0	Fusarium pseudograminearum CS3096 hypothetical protein partial mRNA 0.0
TRINITY_DN7454_c0_g2	2671.696667	364.965	2.871926198	6.53E-08	2.01E-06	up	-	pfam01741, MscL, Large-conductance mechanosensitive channel, MscL. 7.26e-09	-	-	sp|A0A097ZPE6|ANDL_EMEVA Anditomin synthesis protein L OS=Emericella variicolor GN=andL PE=3 SV=1 1.94e-48	-	XP_009257324.1 hypothetical protein FPSE_05931 [Fusarium pseudograminearum CS3096] >EKJ73970.1 hypothetical protein FPSE_05931 [Fusarium pseudograminearum CS3096] >KAF0636351.1 hypothetical protein FPSE5266_05931 [Fusarium pseudograminearum] >UZP45735.1 hypothetical protein NXS19_013547 [Fusarium pseudograminearum] 3.84e-136	Fusarium graminearum strain FG-12 chromosome 4 3.49e-21
TRINITY_DN4137_c0_g1	0.183020667	84.889823	-8.85744123	1.35E-10	7.30E-09	down	-	-	-	-	-	-	XP_009258705.1 hypothetical protein FPSE_07312 [Fusarium pseudograminearum CS3096] >EKJ72431.1 hypothetical protein FPSE_07312 [Fusarium pseudograminearum CS3096] >KAF0637668.1 hypothetical protein FPSE5266_07312 [Fusarium pseudograminearum] >UZP46556.1 hypothetical protein NXS19_014368 [Fusarium pseudograminearum] >CAG1981262.1 unnamed protein product [Fusarium graminearum] 9.94e-76	Fusarium pseudograminearum strain Fp22-2 chromosome 4 0.0
TRINITY_DN9314_c1_g3	5.749486667	40.74540867	-2.825132442	8.33E-06	0.000157813	down	-	-	-	-	sp|Q5B6Q3|EXGB_EMENI Glucan endo-1,6-beta-glucosidase B OS=Emericella nidulans (strain FGSC A4 / ATCC 38163 / CBS 112.46 / NRRL 194 / M139) GN=exgB PE=2 SV=1 1.41e-120	-	XP_009262374.1 hypothetical protein FPSE_10982 [Fusarium pseudograminearum CS3096] >EKJ68816.1 hypothetical protein FPSE_10982 [Fusarium pseudograminearum CS3096] 0.0	Fusarium graminearum strain FG-12 chromosome 1 0.0
TRINITY_DN996_c0_g1	1.391428667	136.927753	-6.620704128	5.33E-07	1.32E-05	down	-	-	-	-	-	-	XP_009259321.1 hypothetical protein FPSE_07928 [Fusarium pseudograminearum CS3096] >EKJ71925.1 hypothetical protein FPSE_07928 [Fusarium pseudograminearum CS3096] 5.27e-52	Fusarium pseudograminearum CS3096 hypothetical protein partial mRNA 0.0
TRINITY_DN6675_c0_g1	0.278967333	9.46292	-5.084117329	5.58E-09	2.14E-07	down	cd05226, SDR_e_a, Extended (e) and atypical (a) SDRs. Extended or atypical short-chain dehydrogenases/reductases (SDRs, aka tyrosine-dependent oxidoreductases) are distinct from classical SDRs. In addition to the Rossmann fold (alpha/beta folding pattern with a central beta-sheet) core region typical of all SDRs, extended SDRs have a less conserved C-terminal extension of approximately 100 amino …	-	-	-	sp|P0DKC8|PILR_LINUS Bifunctional pinoresinol-lariciresinol reductase OS=Linum usitatissimum PE=2 SV=1 1.85e-07	-	XP_009255237.1 hypothetical protein FPSE_03844 [Fusarium pseudograminearum CS3096] >EKJ76072.1 hypothetical protein FPSE_03844 [Fusarium pseudograminearum CS3096] 8.49e-217	Fusarium graminearum strain FG-12 chromosome 1 0.0
TRINITY_DN3516_c0_g1	0.787537333	3.209993333	-2.02715008	0.007283249	0.048933815	down	cd00712, AsnB, Glutamine amidotransferases class-II (GATase) asparagine synthase_B type. Asparagine synthetase B catalyses the ATP-dependent conversion of aspartate to asparagine. This enzyme is a homodimer, with each monomer composed of a glutaminase domain and a synthetase domain. The N-terminal glutaminase domain hydrolyzes glutamine to glutamic acid and ammonia. 5.42e-40	pfam13522, GATase_6, Glutamine amidotransferase domain. This domain is a class-II glutamine amidotransferase domain found in a variety of enzymes, such as asparagine synthetase and glutamine--fructose-6-phosphate transaminase. 2.40e-28	K01953-ko00250 Alanine, aspartate and glutamate metabolism	KOG0571, KOG0571, KOG0571, Asparagine synthase (glutamine-hydrolyzing) [Amino acid transport and metabolism]. 2.78e-37	sp|P54420|ASNB_BACSU Asparagine synthetase [glutamine-hydrolyzing] 1 OS=Bacillus subtilis (strain 168) GN=asnB PE=1 SV=2 2.54e-55	-	UZP43311.1 hypothetical protein NXS19_011127 [Fusarium pseudograminearum] 0.0	Fusarium pseudograminearum CS3096 hypothetical protein partial mRNA 0.0
TRINITY_DN4634_c0_g2	60.51836667	11.93077	2.342685895	8.20E-05	0.001155253	up	cd01158, SCAD_SBCAD, Short chain acyl-CoA dehydrogenases and eukaryotic short/branched chain acyl-CoA dehydrogenases. Short chain acyl-CoA dehydrogenase (SCAD). SCAD is a mitochondrial beta-oxidation enzyme. It catalyzes the alpha,beta dehydrogenation of the corresponding trans-enoyl-CoA by FAD, which becomes reduced. The reduced form of SCAD is reoxidized in the oxidative half-reaction by electr…	pfam00441, Acyl-CoA_dh_1, Acyl-CoA dehydrogenase, C-terminal domain. C-terminal domain of Acyl-CoA dehydrogenase is an all-alpha, four helical up-and-down bundle. 3.41e-10	K19823-ko00910 Nitrogen metabolism	KOG0140, KOG0140, KOG0140, Medium-chain acyl-CoA dehydrogenase [Lipid transport and metabolism]. 3.60e-27	sp|Q8X1D8|NAO_FUSOX Nitroalkane oxidase OS=Fusarium oxysporum PE=1 SV=1 2.94e-143	-	UZP35160.1 hypothetical protein NXS19_002976 [Fusarium pseudograminearum] 1.14e-308	Fusarium pseudograminearum CS3096 hypothetical protein partial mRNA 0.0
TRINITY_DN6012_c0_g1	12.61493333	4.994673333	1.336670352	0.007359018	0.049368811	up	-	-	-	-	sp|O32102|BESA_BACSU Ferri-bacillibactin esterase BesA OS=Bacillus subtilis (strain 168) GN=besA PE=1 SV=2 1.03e-17	-	SCB65848.1 unnamed protein product [Fusarium graminearum] 4.64e-242	Fusarium graminearum strain FG-12 chromosome 2 0.0
TRINITY_DN10552_c0_g1	0.153614733	10.04053667	-6.03037598	1.10E-11	7.35E-10	down	cd00686, Terpene_cyclase_cis_trans_C1, Cis, Trans, Terpene Cyclases, Class 1. This CD includes the terpenoid cyclase, trichodiene synthase, which catalyzes the cyclization of farnesyl diphosphate (FPP) to trichodiene using a cis-trans pathway, and is the first committed step in the biosynthesis of trichothecene toxins and antibiotics. As with other enzymes with the 'terpenoid synthase fold', this…	pfam06330, TRI5, Trichodiene synthase (TRI5). This family consists of several fungal trichodiene synthase proteins (EC:4.2.3.6). TRI5 encodes the enzyme trichodiene synthase, which has been shown to catalyze the first step in the trichothecene pathways of Fusarium and Trichothecium species. 1.47e-09	-	-	sp|Q6A1B7|TRI5_TRIHA Trichodiene synthase OS=Trichoderma harzianum GN=TRI5 PE=3 SV=1 1.01e-07	-	XP_009258803.1 hypothetical protein FPSE_07410 [Fusarium pseudograminearum CS3096] >EKJ72386.1 hypothetical protein FPSE_07410 [Fusarium pseudograminearum CS3096] >KAF0640310.1 hypothetical protein FPSE5266_07410 [Fusarium pseudograminearum] >QPC77821.1 hypothetical protein HYE68_008573 [Fusarium pseudograminearum] >UZP36353.1 hypothetical protein NXS19_004169 [Fusarium pseudograminearum] 3.57e-2…	Fusarium pseudograminearum strain Fp22-2 chromosome 1 1.68e-73
TRINITY_DN8989_c0_g1	1.713693	813.654915	-8.891164562	1.04E-95	9.30E-92	down	-	-	-	-	-	-	KAF0641445.1 hypothetical protein FPSE5266_02227 [Fusarium pseudograminearum] >UZP38284.1 hypothetical protein NXS19_006100 [Fusarium pseudograminearum] 3.36e-236	Fusarium graminearum strain FG-12 chromosome 2 0.0
TRINITY_DN7680_c0_g1	39.12032392	18.63590833	1.069833177	0.00621522	0.043072449	up	cd09088, Ape2-like_AP-endo, Human Ape2-like subfamily of the ExoIII family purinic/apyrimidinic (AP) endonucleases. This subfamily includes human APE2, Saccharomyces cerevisiae Apn2/Eth1, and related proteins. These are Escherichia coli exonuclease III (ExoIII)-like AP endonucleases and they belong to the large EEP (exonuclease/endonuclease/phosphatase) superfamily that contains functionally dive…	-	K10772-ko03410 Base excision repair	KOG1294, KOG1294, KOG1294, Apurinic/apyrimidinic endonuclease and related enzymes [Replication, recombination and repair]. 5.35e-07	sp|P87175|APN2_SCHPO DNA-(apurinic or apyrimidinic site) lyase 2 OS=Schizosaccharomyces pombe (strain 972 / ATCC 24843) GN=apn2 PE=1 SV=1 3.72e-13	GO:0000302, response to reactive oxygen species;GO:0003674, molecular_function;GO:0003824, catalytic activity;GO:0003906, DNA-(apurinic or apyrimidinic site) endonuclease activity;GO:0004518, nuclease activity;GO:0004527, exonuclease activity;GO:0004528, phosphodiesterase I activity;GO:0004529, exodeoxyribonuclease activity;GO:0004536, deoxyribonuclease activity;GO:0005575, cellular_component;GO:…	UZP37903.1 hypothetical protein NXS19_005719 [Fusarium pseudograminearum] 0.0	Fusarium pseudograminearum CS3096 hypothetical protein partial mRNA 1.23e-35
TRINITY_DN6129_c0_g1	0.799674667	83.60663333	-6.708060415	1.62E-14	1.73E-12	down	cd06121, cupin_YML079wp, Saccharomyces cerevisiae YML079wp and related proteins, cupin domain. This family includes eukaryotic, bacterial, and archaeal proteins homologous to YML079wp, a Saccharomyces cerevisiae cupin-like protein of unknown function that structurally resembles plant seed storage and ligand-binding proteins (canavalin, glycinin, auxin binding protein) as well as the bacterial Rml…	pfam06172, Cupin_5, Cupin superfamily (DUF985). Family of uncharacterized proteins found in bacteria and eukaryotes that belongs to the Cupin superfamily. 4.23e-29	-	-	-	-	UZP40454.1 hypothetical protein NXS19_008270 [Fusarium pseudograminearum] 7.70e-112	Fusarium pseudograminearum strain Fp22-2 chromosome 3 0.0
TRINITY_DN7628_c0_g1	0.104082	8.297516667	-6.316887127	6.76E-12	4.66E-10	down	cd11060, CYP57A1-like, cytochrome P450 family 57, subfamily A, polypeptide 1 and similar cytochrome P450s. This family is composed of fungal cytochrome P450s including: Nectria haematococca cytochrome P450 57A1 (CYP57A1), also called pisatin demethylase, which detoxifies the phytoalexin pisatin; Penicillium aethiopicum P450 monooxygenase gsfF, also called griseofulvin synthesis protein F, which c…	pfam00067, p450, Cytochrome P450. Cytochrome P450s are haem-thiolate proteins involved in the oxidative degradation of various compounds. They are particularly well known for their role in the degradation of environmental toxins and mutagens. They can be divided into 4 classes, according to the method by which electrons from NAD(P)H are delivered to the catalytic site. Sequence conservation is re…	-	KOG0157, KOG0157, KOG0157, Cytochrome P450 CYP4/CYP19/CYP26 subfamilies [Secondary metabolites biosynthesis, transport and catabolism, Lipid transport and metabolism]. 5.20e-21	sp|D7PHZ6|VRTE_PENAE Cytochrome P450 monooxygenase vrtE OS=Penicillium aethiopicum GN=vrtE PE=1 SV=1 2.73e-74	-	XP_009253652.1 hypothetical protein FPSE_02258 [Fusarium pseudograminearum CS3096] >EKJ77760.1 hypothetical protein FPSE_02258 [Fusarium pseudograminearum CS3096] 0.0	Fusarium pseudograminearum CS3096 hypothetical protein partial mRNA 0.0
TRINITY_DN1310_c0_g1	0.192117567	423.5952903	-11.10648139	9.28E-18	1.51E-15	down	-	pfam00732, GMC_oxred_N, GMC oxidoreductase. This family of proteins bind FAD as a cofactor. 2.92e-13	K17066-ko00680 Methane metabolism;ko01200 Carbon metabolism	KOG1238, KOG1238, KOG1238, Glucose dehydrogenase/choline dehydrogenase/mandelonitrile lyase (GMC oxidoreductase family) [General function prediction only]. 2.05e-09	sp|P04842|ALOX1_PICPG Alcohol oxidase 1 OS=Komagataella pastoris (strain GS115 / ATCC 20864) GN=AOX1 PE=1 SV=2 0.0	-	KAF0640934.1 hypothetical protein FPSE5266_07499 [Fusarium pseudograminearum] >UZP44894.1 hypothetical protein NXS19_012706 [Fusarium pseudograminearum] 0.0	Fusarium pseudograminearum CS3096 hypothetical protein partial mRNA 0.0
TRINITY_DN9007_c1_g2	45.01273333	7.277201	2.628877609	7.12E-05	0.00102247	up	cd17322, MFS_ARN_like, Yeast ARN family of Siderophore iron transporters and similar proteins of the Major Facilitator Superfamily. The ARN family of siderophore iron transporters includes ARN1 (or ferrichrome permease), ARN2 (or triacetylfusarinine C transporter 1 or TAF1), ARN3 (or siderophore iron transporter 1 or SIT1 or ferrioxamine B permease) and ARN4 (or Enterobactin permease or ENB1). Th…	-	-	-	sp|Q870L2|MIRB_EMENI Siderophore iron transporter mirB OS=Emericella nidulans (strain FGSC A4 / ATCC 38163 / CBS 112.46 / NRRL 194 / M139) GN=mirB PE=3 SV=1 0.0	-	UZP39151.1 hypothetical protein NXS19_006967 [Fusarium pseudograminearum] 0.0	Fusarium graminearum strain FG-12 chromosome 2 0.0
TRINITY_DN6387_c0_g1	34.69604233	9.088197333	1.932705043	0.000575674	0.006123199	up	cd11040, CYP7_CYP8-like, cytochrome P450s similar to cytochrome P450 family 7, subfamily A, polypeptide 1, cytochrome P450 family 7, subfamily B, polypeptide 1, cytochrome P450 family 8, subfamily A, polypeptide 1. This family is composed of cytochrome P450s (CYPs) with similarity to the human P450s CYP7A1, CYP7B1, CYP8B1, CYP39A1 and prostacyclin synthase (CYP8A1). CYP7A1, CYP7B1, CYP8B1, and CY…	pfam00067, p450, Cytochrome P450. Cytochrome P450s are haem-thiolate proteins involved in the oxidative degradation of various compounds. They are particularly well known for their role in the degradation of environmental toxins and mutagens. They can be divided into 4 classes, according to the method by which electrons from NAD(P)H are delivered to the catalytic site. Sequence conservation is re…	-	KOG0157, KOG0157, KOG0157, Cytochrome P450 CYP4/CYP19/CYP26 subfamilies [Secondary metabolites biosynthesis, transport and catabolism, Lipid transport and metabolism]. 1.09e-12	sp|P51870|CP4F5_RAT Cytochrome P450 4F5 OS=Rattus norvegicus GN=Cyp4f5 PE=2 SV=1 2.77e-09	-	XP_009262048.1 hypothetical protein FPSE_10656 [Fusarium pseudograminearum CS3096] >EKJ69160.1 hypothetical protein FPSE_10656 [Fusarium pseudograminearum CS3096] 4.23e-213	Fusarium pseudograminearum strain Fp22-2 chromosome 2 0.0
TRINITY_DN8171_c0_g1	13.72329435	118.9374437	-3.115504219	3.24E-05	0.000525422	down	cd06627, STKc_Cdc7_like, Catalytic domain of Cell division control protein 7-like Serine/Threonine Kinases. STKs catalyze the transfer of the gamma-phosphoryl group from ATP to serine/threonine residues on protein substrates. Members of this subfamily include Schizosaccharomyces pombe Cdc7, Saccharomyces cerevisiae Cdc15, Arabidopsis thaliana mitogen-activated protein kinase kinase kinase (MAPKKK…	-	-	KOG0198, KOG0198, KOG0198, MEKK and related serine/threonine protein kinases [Signal transduction mechanisms]. 2.59e-08	sp|P00543|FES_FSVST Tyrosine-protein kinase transforming protein Fes OS=Feline sarcoma virus (strain Snyder-Theilen) GN=V-FES PE=3 SV=1 1.13e-06	-	CAG1985813.1 unnamed protein product [Fusarium graminearum] 0.0	Fusarium pseudograminearum CS3096 hypothetical protein partial mRNA 0.0
TRINITY_DN5386_c0_g1	81.65719	3.421706667	4.57679193	3.03E-07	7.90E-06	up	-	-	-	-	-	-	XP_009254209.1 hypothetical protein FPSE_02815 [Fusarium pseudograminearum CS3096] >EKJ76940.1 hypothetical protein FPSE_02815 [Fusarium pseudograminearum CS3096] 1.28e-266	Fusarium pseudograminearum CS3096 hypothetical protein partial mRNA 1.12e-23
TRINITY_DN2548_c0_g1	10.19760333	51.44623333	-2.334835327	0.000902672	0.008972621	down	cd17358, MFS_GLUT6_8_Class3_like, Glucose transporter (GLUT) types 6 and 8, Class 3 GLUTs, and similar transporters of the Major Facilitator Superfamily. This subfamily is composed of glucose transporter type 6 (GLUT6), GLUT8, plant early dehydration-induced gene ERD6-like proteins, and similar insect proteins including facilitated trehalose transporter Tret1-1. GLUTs, also called Solute carrier …	pfam00083, Sugar_tr, Sugar (and other) transporter. 7.02e-37	-	KOG0254, KOG0254, KOG0254, Predicted transporter (major facilitator superfamily) [General function prediction only]. 2.55e-26	sp|P07921|LACP_KLULA Lactose permease OS=Kluyveromyces lactis (strain ATCC 8585 / CBS 2359 / DSM 70799 / NBRC 1267 / NRRL Y-1140 / WM37) GN=LAC12 PE=3 SV=1 8.45e-53	-	XP_009260345.1 hypothetical protein FPSE_08952 [Fusarium pseudograminearum CS3096] >EKJ70901.1 hypothetical protein FPSE_08952 [Fusarium pseudograminearum CS3096] >KAF0639680.1 hypothetical protein FPSE5266_08952 [Fusarium pseudograminearum] >UZP45001.1 hypothetical protein NXS19_012813 [Fusarium pseudograminearum] 0.0	Fusarium pseudograminearum CS3096 hypothetical protein partial mRNA 0.0
TRINITY_DN9071_c2_g2	2.02968	23.897733	-3.557549572	0.000250006	0.003009483	down	-	pfam14269, Arylsulfotran_2, Arylsulfotransferase (ASST). 1.13e-40	-	-	-	-	UZP40145.1 hypothetical protein NXS19_007961 [Fusarium pseudograminearum] 0.0	Fusarium pseudograminearum strain Fp22-2 chromosome 2 1.01e-11
TRINITY_DN8200_c0_g1	3.448841667	41.69696667	-3.595758633	7.44E-07	1.79E-05	down	-	-	-	-	-	-	KAF0640555.1 hypothetical protein FPSE5266_10081 [Fusarium pseudograminearum] 0.0	Fusarium pseudograminearum CS3096 hypothetical protein partial mRNA 0.0
TRINITY_DN2168_c0_g1	0.321551333	6.902547333	-4.424007899	0.000103173	0.001417203	down	cd16283, RomA-like_MBL-fold, Enterobacter cloacae RomA and related proteins; MBL-fold metallo hydrolase domain. Derepression of the romA-ramA locus results in a multidrug-resistance phenotype. Members of this subgroup belong to the MBL-fold metallo-hydrolase superfamily which is comprised mainly of hydrolytic enzymes which carry out a variety of biological functions. The class B metal beta-lactam…	-	-	KOG3798, KOG3798, KOG3798, Predicted Zn-dependent hydrolase (beta-lactamase superfamily) [General function prediction only]. 3.60e-06	sp|B9K9F6|Y1413_THENN UPF0173 metal-dependent hydrolase CTN_1413 OS=Thermotoga neapolitana (strain ATCC 49049 / DSM 4359 / NS-E) GN=CTN_1413 PE=3 SV=1 9.95e-10	-	XP_009263620.1 hypothetical protein FPSE_12228 [Fusarium pseudograminearum CS3096] >EKJ67594.1 hypothetical protein FPSE_12228 [Fusarium pseudograminearum CS3096] >KAF0644830.1 hypothetical protein FPSE5266_12228 [Fusarium pseudograminearum] >UZP44630.1 hypothetical protein NXS19_012442 [Fusarium pseudograminearum] 8.38e-252	Fusarium pseudograminearum strain Fp22-2 chromosome 4 0.0
TRINITY_DN8839_c0_g1	3.008194067	6.478748	-1.106817401	0.000166264	0.002121164	down	-	pfam03169, OPT, OPT oligopeptide transporter protein. The OPT family of oligopeptide transporters is distinct from the ABC pfam00005 and PTR pfam00854 transporter families. OPT transporters were first recognized in fungi (Candida albicans and Schizosaccharomyces pombe), but this alignment also includes orthologues from Arabidopsis thaliana. OPT transporters are thought to have 12-14 transmembrane…	-	KOG2262, KOG2262, KOG2262, Sexual differentiation process protein ISP4 [Signal transduction mechanisms]. 3.47e-154	sp|Q06593|OPT2_YEAST Oligopeptide transporter 2 OS=Saccharomyces cerevisiae (strain ATCC 204508 / S288c) GN=OPT2 PE=1 SV=1 5.50e-148	-	XP_009259850.1 hypothetical protein FPSE_08457 [Fusarium pseudograminearum CS3096] >EKJ71354.1 hypothetical protein FPSE_08457 [Fusarium pseudograminearum CS3096] >KAF0638493.1 hypothetical protein FPSE5266_08457 [Fusarium pseudograminearum] 0.0	Fusarium pseudograminearum CS3096 hypothetical protein partial mRNA 0.0
TRINITY_DN8922_c0_g1	0.467495333	2.097983	-2.165979119	0.000291398	0.003420399	down	sd00045, ANK, ankyrin repeats. Ankyrin repeats are one of the most abundant repeat motifs, and generally function as scaffolds for protein-protein interactions in processes including cell cycle, transcriptional regulation, signal transduction, vesicular trafficking, and inflammatory response. Although predominantly found in eukaryotic proteins, they are also found in some bacterial and viral prot…	pfam12796, Ank_2, Ankyrin repeats (3 copies). 2.55e-06	-	KOG4177, KOG4177, KOG4177, Ankyrin [Cell wall/membrane/envelope biogenesis]. 8.23e-17	sp|O70511|ANK3_RAT Ankyrin-3 OS=Rattus norvegicus GN=Ank3 PE=1 SV=3 4.92e-13	-	KAF0634629.1 hypothetical protein FPSE5266_12114 [Fusarium pseudograminearum] 8.09e-231	Fusarium pseudograminearum strain Fp22-2 chromosome 2 2.58e-155
TRINITY_DN181_c0_g1	39.58663333	121.5699	-1.618700787	5.51E-05	0.000828124	down	-	pfam10253, PRCC, Mitotic checkpoint regulator, MAD2B-interacting. This family constitutes the major, conserved, portion of PRCC proteins. In humans this family interacts with MAD2B, the mitotic checkpoint protein. In Schizosaccharomyces pombe this protein is part of the Cwf-complex that is known to be involved in pre-mRNA splicing. 1.03e-16	-	-	-	-	XP_009254939.1 hypothetical protein FPSE_03545 [Fusarium pseudograminearum CS3096] >EKJ76290.1 hypothetical protein FPSE_03545 [Fusarium pseudograminearum CS3096] >KAF0645803.1 hypothetical protein FPSE5266_03545 [Fusarium pseudograminearum] >UZP41299.1 hypothetical protein NXS19_009115 [Fusarium pseudograminearum] 0.0	Fusarium graminearum strain FG-12 chromosome 3 0.0
TRINITY_DN9006_c0_g2	9.026903384	58.37271101	-2.692991002	6.42E-05	0.000941385	down	cd09817, linoleate_diol_synthase_like, Linoleate (8R)-dioxygenase and related enzymes. These fungal enzymes, related to animal heme peroxidases, catalyze the oxygenation of linoleate and similar targets. Linoleate (8R)-dioxygenase, also called linoleate:oxygen 7S,8S-oxidoreductase, generates (9Z,12Z)-(7S,8S)-dihydroxyoctadeca-9,12-dienoate as a product. Other members are 5,8-linoleate dioxygenase…	pfam09994, DUF2235, Uncharacterized alpha/beta hydrolase domain (DUF2235). This domain, found in various hypothetical bacterial proteins, has no known function. 1.33e-44	-	KOG2408, KOG2408, KOG2408, Peroxidase/oxygenase [General function prediction only]. 1.56e-06	sp|G5EB19|PPOA_EMENI Psi-producing oxygenase A OS=Emericella nidulans (strain FGSC A4 / ATCC 38163 / CBS 112.46 / NRRL 194 / M139) GN=ppoA PE=3 SV=1 0.0	-	XP_009251770.1 hypothetical protein FPSE_00375 [Fusarium pseudograminearum CS3096] >EKJ79444.1 hypothetical protein FPSE_00375 [Fusarium pseudograminearum CS3096] >KAF0641178.1 hypothetical protein FPSE5266_00375 [Fusarium pseudograminearum] 0.0	Fusarium pseudograminearum CS3096 hypothetical protein partial mRNA 0.0
TRINITY_DN7319_c0_g1	12.23559267	3.866549333	1.661965459	0.000234966	0.002857786	up	-	pfam06985, HET, Heterokaryon incompatibility protein (HET). This family represents a conserved region approximately 150 residues long within various heterokaryon incompatibility proteins that seem to be restricted to ascomycete fungi. Genetic differences in specific het genes prevent a viable heterokaryotic fungal cell from being formed by the fusion of filaments from two different wild-type stra…	-	-	-	-	UZP32332.1 hypothetical protein NXS19_000148 [Fusarium pseudograminearum] 0.0	Fusarium pseudograminearum strain Fp22-2 chromosome 1 0.0
TRINITY_DN9244_c0_g1	6.548026	0.593226667	3.464404694	0.001100434	0.010451207	up	-	-	-	-	-	-	UZP40143.1 hypothetical protein NXS19_007959 [Fusarium pseudograminearum] 0.0	Fusarium pseudograminearum CS3096 hypothetical protein partial mRNA 0.0
TRINITY_DN8417_c0_g1	45.46995167	7.124867333	2.673978414	0.003507213	0.027080653	up	-	-	-	-	-	-	XP_009262779.1 hypothetical protein FPSE_11387 [Fusarium pseudograminearum CS3096] >EKJ68379.1 hypothetical protein FPSE_11387 [Fusarium pseudograminearum CS3096] 6.89e-173	Fusarium pseudograminearum strain Fp22-2 chromosome 1 0.0
TRINITY_DN8762_c0_g10	1.53555751	8.081912	-2.395934097	0.001573999	0.013972711	down	cd01833, XynB_like, SGNH_hydrolase subfamily, similar to Ruminococcus flavefaciens XynB. Most likely a secreted hydrolase with xylanase activity. SGNH hydrolases are a diverse family of lipases and esterases. The tertiary fold of the enzyme is substantially different from that of the alpha/beta hydrolase family and unique among all known hydrolases; its active site closely resembles the Ser-His-A…	-	-	-	sp|Q9RLB8|CESA_RUMFL Multidomain esterase OS=Ruminococcus flavefaciens GN=cesA PE=1 SV=1 5.12e-10	-	XP_009252346.1 hypothetical protein FPSE_00951 [Fusarium pseudograminearum CS3096] >EKJ78808.1 hypothetical protein FPSE_00951 [Fusarium pseudograminearum CS3096] >KAF0636828.1 hypothetical protein FPSE5266_00951 [Fusarium pseudograminearum] 0.0	Fusarium pseudograminearum strain Fp22-2 chromosome 3 0.0
TRINITY_DN6706_c0_g1	1.715287667	0.210257167	3.028223666	0.007239994	0.048715764	up	cd11040, CYP7_CYP8-like, cytochrome P450s similar to cytochrome P450 family 7, subfamily A, polypeptide 1, cytochrome P450 family 7, subfamily B, polypeptide 1, cytochrome P450 family 8, subfamily A, polypeptide 1. This family is composed of cytochrome P450s (CYPs) with similarity to the human P450s CYP7A1, CYP7B1, CYP8B1, CYP39A1 and prostacyclin synthase (CYP8A1). CYP7A1, CYP7B1, CYP8B1, and CY…	-	-	KOG0684, KOG0684, KOG0684, Cytochrome P450 [Secondary metabolites biosynthesis, transport and catabolism]. 1.82e-08	sp|Q9LMX7|C78A5_ARATH Cytochrome P450 78A5 OS=Arabidopsis thaliana GN=CYP78A5 PE=2 SV=1 3.37e-08	-	KAF0638177.1 hypothetical protein FPSE5266_11000 [Fusarium pseudograminearum] 1.06e-203	Fusarium pseudograminearum strain Fp22-2 chromosome 1 0.0
TRINITY_DN16782_c0_g1	11.09272667	274.7387	-4.630374206	5.57E-12	3.96E-10	down	-	-	-	-	-	-	QPC69315.1 hypothetical protein HYE68_000067 [Fusarium pseudograminearum] >UZP36844.1 hypothetical protein NXS19_004660 [Fusarium pseudograminearum] 0.0	Fusarium pseudograminearum CS3096 hypothetical protein partial mRNA 0.0
TRINITY_DN7965_c0_g1	0.67887579	2.7137985	-1.999094062	0.000309239	0.003594067	down	-	-	-	-	-	-	KAF0634887.1 hypothetical protein FPSE5266_08300 [Fusarium pseudograminearum] 0.0	Fusarium pseudograminearum strain Fp22-2 chromosome 3 9.78e-117
TRINITY_DN6745_c0_g1	3.693426667	0.660945667	2.482356349	0.001550268	0.01382888	up	-	pfam01425, Amidase, Amidase. 2.07e-19	-	KOG1211, KOG1211, KOG1211, Amidases [Translation, ribosomal structure and biogenesis]. 1.31e-24	sp|Q9H0R6|GATA_HUMAN Glutamyl-tRNA(Gln) amidotransferase subunit A, mitochondrial OS=Homo sapiens GN=QRSL1 PE=1 SV=2 9.89e-32	-	XP_009255463.1 hypothetical protein FPSE_04070 [Fusarium pseudograminearum CS3096] >EKJ75890.1 hypothetical protein FPSE_04070 [Fusarium pseudograminearum CS3096] 0.0	Fusarium pseudograminearum strain Fp22-2 chromosome 3 8.14e-67
TRINITY_DN8308_c0_g1	1.184647667	53.1313	-5.487032065	3.46E-19	6.07E-17	down	-	-	-	-	-	-	XP_009255872.1 hypothetical protein FPSE_04479 [Fusarium pseudograminearum CS3096] >EKJ75351.1 hypothetical protein FPSE_04479 [Fusarium pseudograminearum CS3096] >KAF0637897.1 hypothetical protein FPSE5266_04479 [Fusarium pseudograminearum] >UZP42978.1 hypothetical protein NXS19_010794 [Fusarium pseudograminearum] 0.0	Fusarium pseudograminearum CS3096 hypothetical protein partial mRNA 0.0
TRINITY_DN5571_c0_g1	19.04628667	53.53427667	-1.490953157	0.003398141	0.026418188	down	-	-	-	-	-	-	KAF0642327.1 hypothetical protein FPSE5266_20127 [Fusarium pseudograminearum] 7.41e-161	Fusarium pseudograminearum strain Fp22-2 chromosome 3 2.26e-152
TRINITY_DN9075_c0_g3	0.6807187	18.58833667	-4.771195127	4.32E-22	1.14E-19	down	cd00833, PKS, polyketide synthases (PKSs) polymerize simple fatty acids into a large variety of different products, called polyketides, by successive decarboxylating Claisen condensations. PKSs can be divided into 2 groups, modular type I PKSs consisting of one or more large multifunctional proteins and iterative type II PKSs, complexes of several monofunctional subunits. 2.14e-61	pfam00698, Acyl_transf_1, Acyl transferase domain. 5.09e-35	-	KOG1202, KOG1202, KOG1202, Animal-type fatty acid synthase and related proteins [Lipid transport and metabolism]. 5.61e-28	sp|Q8J0F5|MLCB_PENCI Compactin diketide synthase mokB OS=Penicillium citrinum GN=mlcB PE=1 SV=1 6.93e-69	-	KAF0636917.1 hypothetical protein FPSE5266_11961 [Fusarium pseudograminearum] 0.0	Fusarium pseudograminearum CS3096 PKS7 (PKS7), partial mRNA 0.0
TRINITY_DN8804_c2_g4	11.363276	2.732988333	2.055827613	0.003754017	0.028637966	up	-	-	-	-	-	-	XP_044711542.1 hypothetical protein FPOAC1_001019 [Fusarium poae] >KAG8675043.1 hypothetical protein FPOAC1_001019 [Fusarium poae] 2.70e-07	Fusarium pseudograminearum strain Fp22-2 chromosome 4 1.21e-12
TRINITY_DN8397_c0_g1	35.93001333	8.674186667	2.050389076	0.003066475	0.024213008	up	-	pfam02487, CLN3, CLN3 protein. This is a family of proteins from the CLN3 gene. A mis-sense mutation of glutamic acid (E) to lysine (K) at position 295 in the human protein has been implicated in Juvenile neuronal ceroid lipofuscinosis (Batten disease). Batten disease is characterized by the accumulation of autofluorescent material in the lysosomes of most cells. Members of this family are transm…	K12389-ko04142 Lysosome	KOG3880, KOG3880, KOG3880, Predicted small molecule transporter involved in cellular pH homeostasis (Batten disease protein in human) [General function prediction only]. 1.02e-07	sp|Q4HX89|BTN1_GIBZE Protein BTN1 OS=Gibberella zeae (strain PH-1 / ATCC MYA-4620 / FGSC 9075 / NRRL 31084) GN=BTN1 PE=3 SV=2 1.16e-21	-	KAF0642701.1 hypothetical protein FPSE5266_04344 [Fusarium pseudograminearum] 1.12e-275	Fusarium pseudograminearum strain Fp22-2 chromosome 1 0.0
TRINITY_DN9071_c2_g1	43.17419	268.7281923	-2.637906666	4.17E-05	0.00064707	down	-	-	-	-	-	-	KAF0642227.1 hypothetical protein FPSE5266_03951 [Fusarium pseudograminearum] >UZP40627.1 hypothetical protein NXS19_008443 [Fusarium pseudograminearum] 3.97e-235	Fusarium pseudograminearum strain Fp22-2 chromosome 3 1.93e-13
TRINITY_DN5125_c0_g1	2.400596667	39.57309033	-4.043054796	8.03E-05	0.001136193	down	-	-	-	-	-	-	KAF0638055.1 hypothetical protein FPSE5266_09591 [Fusarium pseudograminearum] 1.95e-136	Fusarium pseudograminearum strain Class2-1C chromosome 1 1.97e-36
TRINITY_DN6873_c0_g1	2.387434	149.783773	-5.971276675	5.07E-10	2.40E-08	down	-	-	-	-	-	-	KAF0640587.1 hypothetical protein FPSE5266_20198 [Fusarium pseudograminearum] 5.57e-146	Fusarium culmorum strain Class2-1B chromosome 4 2.42e-40
TRINITY_DN9328_c0_g1	3.583856	24.00473133	-2.743734213	0.002006487	0.017098092	down	cd06599, GH31_glycosidase_Aec37, E.coli Aec37-like. Glycosyl hydrolase family 31 (GH31) domain of a bacterial protein family represented by Escherichia coli protein Aec37. The gene encoding Aec37 (aec-37) is located within a genomic island (AGI-3) isolated from the extraintestinal avian pathogenic Escherichia coli strain BEN2908. The function of Aec37 and its orthologs is unknown; however, deleti…	pfam01055, Glyco_hydro_31, Glycosyl hydrolases family 31. Glycosyl hydrolases are key enzymes of carbohydrate metabolism. Family 31 comprises of enzymes that are, or similar to, alpha- galactosidases. 2.08e-64	-	KOG1066, KOG1066, KOG1066, Glucosidase II catalytic (alpha) subunit and related enzymes, glycosyl hydrolase family 31 [Carbohydrate transport and metabolism, Cell wall/membrane/envelope biogenesis, Posttranslational modification, protein turnover, chaperones]. 7.05e-50	sp|Q14697|GANAB_HUMAN Neutral alpha-glucosidase AB OS=Homo sapiens GN=GANAB PE=1 SV=3 4.69e-49	-	KAF0636569.1 hypothetical protein FPSE5266_06709 [Fusarium pseudograminearum] 0.0	Fusarium pseudograminearum strain Fp22-2 chromosome 2 0.0
TRINITY_DN7400_c0_g1	13.393639	3.490213333	1.940160862	0.004257048	0.031666216	up	cd01870, RhoA_like, Ras homology family A (RhoA)-like includes RhoA, RhoB and RhoC. The RhoA subfamily consists of RhoA, RhoB, and RhoC. RhoA promotes the formation of stress fibers and focal adhesions, regulating cell shape, attachment, and motility. RhoA can bind to multiple effector proteins, thereby triggering different downstream responses. In many cell types, RhoA mediates local assembly of…	pfam00071, Ras, Ras family. Includes sub-families Ras, Rab, Rac, Ral, Ran, Rap Ypt1 and more. Shares P-loop motif with GTP_EFTU, arf and myosin_head. See pfam00009 pfam00025, pfam00063. As regards Rab GTPases, these are important regulators of vesicle formation, motility and fusion. They share a fold in common with all Ras GTPases: this is a six-stranded beta-sheet surrounded by five alpha-helice…	K05857-ko04919 Thyroid hormone signaling pathway;ko00562 Inositol phosphate metabolism;ko04070 Phosphatidylinositol signaling system;ko04020 Calcium signaling pathway	KOG0393, KOG0393, KOG0393, Ras-related small GTPase, Rho type [General function prediction only]. 1.41e-41	sp|Q7T2E8|RHOAC_DANRE Rho-related GTP-binding protein RhoA-C OS=Danio rerio GN=rhoac PE=1 SV=1 9.37e-52	-	UZP38247.1 hypothetical protein NXS19_006063 [Fusarium pseudograminearum] 5.00e-286	Fusarium pseudograminearum strain Fp22-2 chromosome 2 2.53e-61
TRINITY_DN7580_c0_g2	80.950365	221.7505433	-1.453828149	0.007136806	0.048130449	down	-	-	-	-	-	-	XP_009258595.1 hypothetical protein FPSE_07202 [Fusarium pseudograminearum CS3096] >EKJ72565.1 hypothetical protein FPSE_07202 [Fusarium pseudograminearum CS3096] >KAF0638775.1 hypothetical protein FPSE5266_07202 [Fusarium pseudograminearum] >UZP41090.1 hypothetical protein NXS19_008906 [Fusarium pseudograminearum] 7.07e-146	Fusarium pseudograminearum strain Fp22-2 chromosome 3 0.0
TRINITY_DN2852_c0_g1	0.024439567	9.023446667	-8.528316086	0.006647159	0.04553188	down	-	-	-	-	-	-	UZP45144.1 hypothetical protein NXS19_012956 [Fusarium pseudograminearum] 0.0	Fusarium pseudograminearum strain Fp22-2 chromosome 4 0.0
TRINITY_DN15460_c0_g1	15.19666667	2.89797	2.390640343	2.73E-07	7.27E-06	up	-	pfam06985, HET, Heterokaryon incompatibility protein (HET). This family represents a conserved region approximately 150 residues long within various heterokaryon incompatibility proteins that seem to be restricted to ascomycete fungi. Genetic differences in specific het genes prevent a viable heterokaryotic fungal cell from being formed by the fusion of filaments from two different wild-type stra…	-	-	-	-	UZP36572.1 hypothetical protein NXS19_004388 [Fusarium pseudograminearum] 0.0	Fusarium pseudograminearum CS3096 hypothetical protein partial mRNA 0.0
TRINITY_DN7683_c0_g1	0.1742959	5.703154	-5.032149452	9.76E-06	0.000181415	down	cd09630, CDH_like_cytochrome, Heme-binding cytochrome domain of fungal cellobiose dehydrogenases. Cellobiose dehydrogenase (CellobioseDH or CDH) is an extracellular fungal oxidoreductase that degrades both lignin and cellulose. Specifically, CDHs oxidize cellobiose, cellodextrins, and lactose to corresponding lactones, utilizing a variety of electron acceptors. Class-II CDHs are monomeric hemofla…	pfam16010, CDH-cyt, Cytochrome domain of cellobiose dehydrogenase. CDH-cyt is the cytochrome domain, at the N-terminus, of cellobiose dehydrogenase. CDH-cyt folds as a beta sandwich with the topology of the antibody Fab V(H) domain and binds iron. The haem iron is ligated by Met83 and His181 in UniProtKB:Q01738. 2.59e-34	-	KOG1238, KOG1238, KOG1238, Glucose dehydrogenase/choline dehydrogenase/mandelonitrile lyase (GMC oxidoreductase family) [General function prediction only]. 5.31e-09	sp|Q01738|CDH_PHACH Cellobiose dehydrogenase OS=Phanerochaete chrysosporium GN=CDH-1 PE=1 SV=1 1.48e-101	-	XP_009259832.1 hypothetical protein FPSE_08439 [Fusarium pseudograminearum CS3096] >EKJ71391.1 hypothetical protein FPSE_08439 [Fusarium pseudograminearum CS3096] >KAF0635056.1 hypothetical protein FPSE5266_08439 [Fusarium pseudograminearum] 0.0	Fusarium pseudograminearum strain Fp22-2 chromosome 2 0.0
TRINITY_DN9093_c0_g1	0.162713333	7.848749333	-5.592058404	1.10E-07	3.22E-06	down	-	pfam13649, Methyltransf_25, Methyltransferase domain. This family appears to be a methyltransferase domain. 4.35e-07	-	-	sp|M2SNN6|LAEA_COCH5 Secondary metabolism regulator LAE1 OS=Cochliobolus heterostrophus (strain C5 / ATCC 48332 / race O) GN=LAE1 PE=3 SV=1 2.21e-59	-	XP_009253650.1 hypothetical protein FPSE_02256 [Fusarium pseudograminearum CS3096] >EKJ77758.1 hypothetical protein FPSE_02256 [Fusarium pseudograminearum CS3096] 1.51e-261	Fusarium pseudograminearum strain Fp22-2 chromosome 2 8.60e-12
TRINITY_DN3471_c0_g1	1.694413667	11.83736467	-2.804489896	3.30E-09	1.32E-07	down	-	-	-	-	-	-	UZP39393.1 hypothetical protein NXS19_007209 [Fusarium pseudograminearum] 2.63e-181	Fusarium pseudograminearum strain Fp22-2 chromosome 2 0.0
TRINITY_DN9126_c0_g1	17.91130933	2.762001333	2.697084882	0.000606838	0.006424165	up	-	pfam06985, HET, Heterokaryon incompatibility protein (HET). This family represents a conserved region approximately 150 residues long within various heterokaryon incompatibility proteins that seem to be restricted to ascomycete fungi. Genetic differences in specific het genes prevent a viable heterokaryotic fungal cell from being formed by the fusion of filaments from two different wild-type stra…	-	-	-	-	XP_009255235.1 hypothetical protein FPSE_03842 [Fusarium pseudograminearum CS3096] >EKJ76070.1 hypothetical protein FPSE_03842 [Fusarium pseudograminearum CS3096] 0.0	Fusarium pseudograminearum CS3096 hypothetical protein partial mRNA 2.86e-18
TRINITY_DN5194_c0_g1	29.7223	74.06543333	-1.317254627	0.000437722	0.004857791	down	-	pfam17784, Sulfotransfer_4, Sulfotransferase domain. This family of proteins are distantly related to sulfotransferase enzymes. This protein in S. mansonii has been shown to be involved in resistance to oxamniquine and to have sulfotransferase activity. 5.97e-48	-	-	-	-	XP_009255355.1 hypothetical protein FPSE_03962 [Fusarium pseudograminearum CS3096] >EKJ75782.1 hypothetical protein FPSE_03962 [Fusarium pseudograminearum CS3096] >KAF0642237.1 hypothetical protein FPSE5266_03962 [Fusarium pseudograminearum] >UZP40616.1 hypothetical protein NXS19_008432 [Fusarium pseudograminearum] 6.06e-196	Fusarium pseudograminearum strain Fp22-2 chromosome 3 0.0
TRINITY_DN6650_c0_g1	2.47447	41.22273333	-4.058248712	4.18E-07	1.06E-05	down	-	-	-	-	-	-	XP_009258807.1 hypothetical protein FPSE_07414 [Fusarium pseudograminearum CS3096] >EKJ72390.1 hypothetical protein FPSE_07414 [Fusarium pseudograminearum CS3096] >KAF0640313.1 hypothetical protein FPSE5266_07414 [Fusarium pseudograminearum] 1.91e-263	Fusarium pseudograminearum CS3096 hypothetical protein partial mRNA 0.0
TRINITY_DN7608_c0_g1	0.1419195	1.479598	-3.382060518	0.001045074	0.0100122	down	cd17431, MFS_GLUT_Class1, Class 1 Glucose transporters (GLUTs) of the Major Facilitator Superfamily. GLUTs, also called Solute carrier family 2, facilitated glucose transporters (SLC2A), are a family of proteins that facilitate the transport of hexoses such as glucose and fructose. There are fourteen GLUTs found in humans; they display different substrate specificities and tissue expression. They…	pfam00083, Sugar_tr, Sugar (and other) transporter. 3.94e-33	-	KOG0254, KOG0254, KOG0254, Predicted transporter (major facilitator superfamily) [General function prediction only]. 1.28e-27	sp|P07921|LACP_KLULA Lactose permease OS=Kluyveromyces lactis (strain ATCC 8585 / CBS 2359 / DSM 70799 / NBRC 1267 / NRRL Y-1140 / WM37) GN=LAC12 PE=3 SV=1 1.81e-53	-	XP_009253474.1 hypothetical protein FPSE_02080 [Fusarium pseudograminearum CS3096] >EKJ77582.1 hypothetical protein FPSE_02080 [Fusarium pseudograminearum CS3096] >KAF0636219.1 hypothetical protein FPSE5266_02080 [Fusarium pseudograminearum] >UZP38452.1 hypothetical protein NXS19_006268 [Fusarium pseudograminearum] 0.0	Fusarium pseudograminearum CS3096 hypothetical protein partial mRNA 0.0
TRINITY_DN9082_c1_g4	59.90815067	128.0213673	-1.095560418	0.000331301	0.003818703	down	cd06434, GT2_HAS, Hyaluronan synthases catalyze polymerization of hyaluronan. Hyaluronan synthases (HASs) are bi-functional glycosyltransferases that catalyze polymerization of hyaluronan. HASs transfer both GlcUA and GlcNAc in beta-(1,3) and beta-(1,4) linkages, respectively to the hyaluronan chain using UDP-GlcNAc and UDP-GlcUA as substrates. HA is made as a free glycan, not attached to a prote…	-	-	-	sp|O57424|HYAS2_CHICK Hyaluronan synthase 2 OS=Gallus gallus GN=HAS2 PE=2 SV=2 3.10e-09	-	UZP33036.1 hypothetical protein NXS19_000852 [Fusarium pseudograminearum] 0.0	Fusarium pseudograminearum strain Fp22-2 chromosome 1 7.32e-151
TRINITY_DN15324_c0_g1	0.0001	1.524143333	-13.89571096	0.002283442	0.019059182	down	-	-	-	-	-	-	XP_009256454.1 hypothetical protein FPSE_05061 [Fusarium pseudograminearum CS3096] >EKJ74726.1 hypothetical protein FPSE_05061 [Fusarium pseudograminearum CS3096] >KAF0637009.1 hypothetical protein FPSE5266_05061 [Fusarium pseudograminearum] 2.45e-172	Fusarium pseudograminearum CS3096 hypothetical protein partial mRNA 0.0
TRINITY_DN5764_c0_g1	0.240041333	4.43764	-4.208437881	0.000178817	0.002255613	down	-	-	-	-	-	-	UZP40449.1 hypothetical protein NXS19_008265 [Fusarium pseudograminearum] 4.65e-117	Fusarium pseudograminearum strain Fp22-2 chromosome 3 0.0
TRINITY_DN8967_c0_g2	88.59542954	15.324945	2.531350379	3.22E-06	6.82E-05	up	-	pfam00324, AA_permease, Amino acid permease. 2.29e-66	K20403-ko04150 mTOR signaling pathway	KOG1286, KOG1286, KOG1286, Amino acid transporters [Amino acid transport and metabolism]. 1.28e-80	sp|P19145|GAP1_YEAST General amino-acid permease GAP1 OS=Saccharomyces cerevisiae (strain ATCC 204508 / S288c) GN=GAP1 PE=1 SV=2 1.12e-116	GO:0000228, nuclear chromosome;GO:0000785, chromatin;GO:0000790, nuclear chromatin;GO:0005575, cellular_component;GO:0005622, intracellular;GO:0005623, cell;GO:0005634, nucleus;GO:0005694, chromosome;GO:0005737, cytoplasm;GO:0005739, mitochondrion;GO:0006325, chromatin organization;GO:0006338, chromatin remodeling;GO:0006996, organelle organization;GO:0008150, biological_process;GO:0009987, cellu…	XP_009257556.1 hypothetical protein FPSE_06163 [Fusarium pseudograminearum CS3096] >EKJ73545.1 hypothetical protein FPSE_06163 [Fusarium pseudograminearum CS3096] >KAF0641494.1 hypothetical protein FPSE5266_06163 [Fusarium pseudograminearum] >UZP41438.1 hypothetical protein NXS19_009254 [Fusarium pseudograminearum] 0.0	Fusarium graminearum strain FG-12 chromosome 3 2.46e-156
TRINITY_DN7247_c0_g1	0.0001	3.223436333	-14.97631187	0.005944354	0.041787785	down	-	-	-	-	-	GO:0000028, ribosomal small subunit assembly;GO:0005575, cellular_component;GO:0005622, intracellular;GO:0005623, cell;GO:0005737, cytoplasm;GO:0005829, cytosol;GO:0006412, translation;GO:0006518, peptide metabolic process;GO:0006807, nitrogen compound metabolic process;GO:0006996, organelle organization;GO:0008150, biological_process;GO:0008152, metabolic process;GO:0009058, biosynthetic process…	-	Chain mb, tRNA (P/E) 1.95e-28
TRINITY_DN9307_c8_g1	1.518961	27.07417667	-4.155760732	0.00664981	0.04553188	down	-	-	-	-	sp|Q6B4Z3|UTY_PANTR Histone demethylase UTY OS=Pan troglodytes GN=UTY PE=2 SV=1 6.50e-23	-	CAI2199939.1 16095_t:CDS:2, partial [Funneliformis geosporum] 4.21e-14	-
TRINITY_DN7307_c0_g1	2.45321	0.585758	2.066294079	0.004471115	0.033066314	up	-	-	-	-	-	-	CEF77249.1 unnamed protein product [Fusarium graminearum] 6.83e-24	Fusarium pseudograminearum strain Fp22-2 chromosome 2 0.0
TRINITY_DN9321_c0_g1	16.42465727	1.721480333	3.254141662	6.81E-06	0.000132576	up	-	-	-	-	sp|Q5K8R6|CXT1_CRYNJ Beta-1,2-xylosyltransferase 1 OS=Cryptococcus neoformans var. neoformans serotype D (strain JEC21 / ATCC MYA-565) GN=CXT1 PE=1 SV=1 1.13e-29	-	UZP32319.1 hypothetical protein NXS19_000135 [Fusarium pseudograminearum] 0.0	Fusarium pseudograminearum strain Fp22-2 chromosome 1 0.0
TRINITY_DN8997_c0_g3	1.281775333	3.429900667	-1.420023383	0.006162559	0.042891097	down	cd17323, MFS_Tpo1_MDR_like, Yeast Polyamine transporter 1 (Tpo1) and similar multidrug resistance (MDR) transporters of the Major Facilitator Superfamily. This family is composed of fungal multidrug resistance (MDR) transporters including several proteins from Saccharomyces cerevisiae such as polyamine transporters 1-4 (Tpo1-4), quinidine resistance proteins 1-3 (Qdr1-3), dityrosine transporter 1…	-	-	KOG0255, KOG0255, KOG0255, Synaptic vesicle transporter SVOP and related transporters (major facilitator superfamily) [General function prediction only]. 9.56e-11	sp|Q12256|TPO4_YEAST Polyamine transporter 4 OS=Saccharomyces cerevisiae (strain ATCC 204508 / S288c) GN=TPO4 PE=1 SV=1 9.46e-70	-	XP_009258822.1 hypothetical protein FPSE_07429 [Fusarium pseudograminearum CS3096] >EKJ72405.1 hypothetical protein FPSE_07429 [Fusarium pseudograminearum CS3096] >KAF0640821.1 hypothetical protein FPSE5266_07429 [Fusarium pseudograminearum] 2.89e-301	Fusarium pseudograminearum CS3096 hypothetical protein partial mRNA 3.97e-90
TRINITY_DN9170_c0_g2	2.508746667	61.2712	-4.610170407	7.37E-36	4.71E-33	down	-	pfam07779, Cas1_AcylT, 10 TM Acyl Transferase domain found in Cas1p. Cas1p protein of Cryptococcus neoformans is required for the synthesis of O-acetylated glucuronoxylomannans, a consitutent of the capsule, and is critical for its virulence. The multi TM domain of the Cas1p was unified with the 10 TM Sugar Acyltransferase superfamily. This superfamily is comprised of members from the OatA, MdoC,…	-	KOG1699, KOG1699, KOG1699, O-acetyltransferase [General function prediction only]. 2.25e-41	sp|Q8X226|CAS1_CRYNH Probable O-acetyltransferase CAS1 OS=Cryptococcus neoformans var. grubii serotype A (strain H99 / ATCC 208821 / CBS 10515 / FGSC 9487) GN=CAS1 PE=3 SV=1 3.22e-80	-	XP_009253493.1 hypothetical protein FPSE_02099 [Fusarium pseudograminearum CS3096] >EKJ77601.1 hypothetical protein FPSE_02099 [Fusarium pseudograminearum CS3096] >KAF0636237.1 hypothetical protein FPSE5266_02099 [Fusarium pseudograminearum] 0.0	Fusarium pseudograminearum CS3096 hypothetical protein partial mRNA 0.0
TRINITY_DN7963_c0_g2	84.98990933	23.98534267	1.825138513	0.000128632	0.001699155	up	-	pfam01425, Amidase, Amidase. 2.00e-30	K01426-ko00627 Aminobenzoate degradation;ko00643 Styrene degradation;ko00360 Phenylalanine metabolism;ko00380 Tryptophan metabolism;ko00330 Arginine and proline metabolism	KOG1211, KOG1211, KOG1211, Amidases [Translation, ribosomal structure and biogenesis]. 3.90e-40	sp|Q9URY4|YI01_SCHPO Putative amidase C869.01 OS=Schizosaccharomyces pombe (strain 972 / ATCC 24843) GN=SPAC869.01 PE=3 SV=1 3.68e-06	GO:0003674, molecular_function;GO:0003824, catalytic activity;GO:0016787, hydrolase activity;GO:0016810, hydrolase activity, acting on carbon-nitrogen (but not peptide) bonds;GO:0016811, hydrolase activity, acting on carbon-nitrogen (but not peptide) bonds, in linear amides	XP_009256649.1 hypothetical protein FPSE_05256 [Fusarium pseudograminearum CS3096] >EKJ74506.1 hypothetical protein FPSE_05256 [Fusarium pseudograminearum CS3096] 0.0	Fusarium graminearum strain FG-12 chromosome 2 1.74e-19
TRINITY_DN9016_c0_g2	27.32348543	103.6627867	-1.923684649	3.55E-05	0.0005636	down	-	pfam10275, Peptidase_C65, Peptidase C65 Otubain. This family of proteins conserved from plants to humans is a highly specific ubiquitin iso-peptidase that removes ubiquitin from proteins. The modification of cellular proteins by ubiquitin (Ub) is an important event that underlies protein stability and function in eukaryote being a dynamic and reversible process. Otubain carries several key conser…	-	KOG3991, KOG3991, KOG3991, Uncharacterized conserved protein [Function unknown]. 6.77e-23	sp|B2RYG6|OTUB1_RAT Ubiquitin thioesterase OTUB1 OS=Rattus norvegicus GN=Otub1 PE=1 SV=1 5.88e-16	-	PCD30099.1 hypothetical protein FGRA07_10249 [Fusarium graminearum] 4.30e-259	Fusarium pseudograminearum strain Fp22-2 chromosome 1 0.0
TRINITY_DN10771_c0_g1	13.06850667	3.365173333	1.957341572	0.006604937	0.045380852	up	-	-	-	-	-	-	XP_009255408.1 hypothetical protein FPSE_04015 [Fusarium pseudograminearum CS3096] >EKJ75835.1 hypothetical protein FPSE_04015 [Fusarium pseudograminearum CS3096] >KAF0642282.1 hypothetical protein FPSE5266_04015 [Fusarium pseudograminearum] >UZP40547.1 hypothetical protein NXS19_008363 [Fusarium pseudograminearum] 2.92e-139	Fusarium pseudograminearum CS3096 hypothetical protein partial mRNA 0.0
TRINITY_DN3493_c0_g1	8.257863333	1.731257	2.253948638	0.000201504	0.00250648	up	-	pfam18961, DUF5703_N, Domain of unknown function (DUF5703). This is an N-terminal domain of unknown function mostly found in bacteria. It is possible that this domain might be a putative glycoside hydrolase. This family belongs to the Galactose Mutarotase-like superfamily. 3.05e-78	-	-	-	-	XP_009258250.1 hypothetical protein FPSE_06857 [Fusarium pseudograminearum CS3096] >EKJ72961.1 hypothetical protein FPSE_06857 [Fusarium pseudograminearum CS3096] >KAF0638475.1 hypothetical protein FPSE5266_06857 [Fusarium pseudograminearum] 0.0	Fusarium pseudograminearum CS3096 hypothetical protein partial mRNA 0.0
TRINITY_DN9110_c0_g2	0.852328667	8.525989	-3.322385433	5.27E-08	1.65E-06	down	cd00312, Esterase_lipase, Esterases and lipases (includes fungal lipases, cholinesterases, etc.) These enzymes act on carboxylic esters (EC: 3.1.1.-). The catalytic apparatus involves three residues (catalytic triad): a serine, a glutamate or aspartate and a histidine.These catalytic residues are responsible for the nucleophilic attack on the carbonyl carbon atom of the ester bond. In contrast wi…	pfam00135, COesterase, Carboxylesterase family. 1.07e-28	-	KOG1516, KOG1516, KOG1516, Carboxylesterase and related proteins [General function prediction only]. 4.70e-31	sp|P37136|ACES_RAT Acetylcholinesterase OS=Rattus norvegicus GN=Ache PE=2 SV=1 5.75e-35	-	XP_009253524.1 hypothetical protein FPSE_02130 [Fusarium pseudograminearum CS3096] >EKJ77632.1 hypothetical protein FPSE_02130 [Fusarium pseudograminearum CS3096] 9.11e-252	Fusarium pseudograminearum strain Class2-1C chromosome 1 2.86e-92
TRINITY_DN180_c0_g1	0.087314267	1.105766	-3.662684906	0.005746909	0.040655067	down	-	-	-	-	-	-	QPC71183.1 hypothetical protein HYE68_001935 [Fusarium pseudograminearum] 1.64e-285	Fusarium pseudograminearum CS3096 hypothetical protein partial mRNA 0.0
TRINITY_DN8823_c0_g1	4.277187069	20.69349836	-2.27444335	0.002286767	0.019069164	down	-	-	-	-	sp|D3Z3K2|CIP1_MOUSE E3 ubiquitin-protein ligase CCNB1IP1 OS=Mus musculus GN=Ccnb1ip1 PE=1 SV=1 1.96e-14	-	CAF3513992.1 unnamed protein product [Fusarium graminearum] >CAF3651608.1 unnamed protein product [Fusarium graminearum] 8.83e-219	Fusarium graminearum strain FG-12 chromosome 2 9.56e-17
TRINITY_DN8899_c1_g2	3.583834	1724.61103	-8.910551482	1.68E-14	1.75E-12	down	-	-	-	-	-	-	GAN11837.1 conserved hypothetical protein [Mucor ambiguus] 1.62e-09	uncultured fungus genomic DNA sequence contains 18S rRNA gene, ITS1, 5.8S rRNA gene, ITS2, 28S rRNA gene, isolate consensus01387 1.08e-119
TRINITY_DN7670_c0_g1	1.266023333	10.77593667	-3.089437377	3.56E-08	1.16E-06	down	-	-	-	-	sp|A4D9B6|FAEC_ASPFU Probable feruloyl esterase C OS=Neosartorya fumigata (strain ATCC MYA-4609 / Af293 / CBS 101355 / FGSC A1100) GN=faeC PE=3 SV=1 4.40e-66	-	PCD36667.1 hypothetical protein FGRA07_07671, partial [Fusarium graminearum] 3.15e-222	Fusarium pseudograminearum CS3096 hypothetical protein partial mRNA 0.0
TRINITY_DN5231_c0_g1	6.634886333	1.220006667	2.443182719	0.003339143	0.026027298	up	-	-	-	-	-	-	PCD31893.1 hypothetical protein FGRA07_09892 [Fusarium graminearum] 6.17e-29	Fusarium pseudograminearum strain Fp22-2 chromosome 3 1.49e-169
TRINITY_DN9537_c5_g3	0.0001	53.76812	-19.0363915	0.000188057	0.002355573	down	-	-	-	-	-	-	KAG1441760.1 hypothetical protein G6F57_018615 [Rhizopus arrhizus] 5.82e-18	Uncultured Uromyces sp. clone sw-xj209 16S ribosomal RNA gene, partial sequence 1.08e-99
TRINITY_DN8264_c0_g1	0.0478209	0.581750934	-3.604688435	0.000147482	0.001908736	down	sd00045, ANK, ankyrin repeats. Ankyrin repeats are one of the most abundant repeat motifs, and generally function as scaffolds for protein-protein interactions in processes including cell cycle, transcriptional regulation, signal transduction, vesicular trafficking, and inflammatory response. Although predominantly found in eukaryotic proteins, they are also found in some bacterial and viral prot…	pfam12796, Ank_2, Ankyrin repeats (3 copies). 8.70e-08	-	KOG4177, KOG4177, KOG4177, Ankyrin [Cell wall/membrane/envelope biogenesis]. 4.68e-26	sp|Q5F478|ANR44_CHICK Serine/threonine-protein phosphatase 6 regulatory ankyrin repeat subunit B OS=Gallus gallus GN=ANKRD44 PE=2 SV=1 3.18e-07	-	UZP40120.1 hypothetical protein NXS19_007936 [Fusarium pseudograminearum] 0.0	Fusarium pseudograminearum strain Fp22-2 chromosome 2 0.0
TRINITY_DN8861_c1_g1	20.39531833	56.89099733	-1.479962347	1.86E-07	5.14E-06	down	-	-	-	-	-	-	UZP38145.1 hypothetical protein NXS19_005961 [Fusarium pseudograminearum] 5.58e-51	Fusarium pseudograminearum strain Fp22-2 chromosome 2 7.16e-27
TRINITY_DN5467_c0_g1	0.083118567	6.258833167	-6.234579135	8.29E-06	0.000157378	down	-	-	-	-	-	-	KAF0635980.1 hypothetical protein FPSE5266_04395 [Fusarium pseudograminearum] 0.0	Fusarium pseudograminearum strain Fp22-2 chromosome 4 0.0
TRINITY_DN1452_c0_g1	76.43668133	2.002436333	5.254436863	1.62E-06	3.60E-05	up	cd03213, ABCG_EPDR, Eye pigment and drug resistance transporter subfamily G of the ATP-binding cassette superfamily. ABCG transporters are involved in eye pigment (EP) precursor transport, regulation of lipid-trafficking mechanisms, and pleiotropic drug resistance (DR). DR is a well-described phenomenon occurring in fungi and shares several similarities with processes in bacteria and higher eukar…	pfam00005, ABC_tran, ABC transporter. ABC transporters for a large family of proteins responsible for translocation of a variety of compounds across biological membranes. ABC transporters are the largest family of proteins in many completely sequenced bacteria. ABC transporters are composed of two copies of this domain and two copies of a transmembrane domain pfam00664. These four domains may bel…	-	KOG0061, KOG0061, KOG0061, Transporter, ABC superfamily (Breast cancer resistance protein) [Secondary metabolites biosynthesis, transport and catabolism]. 5.78e-55	sp|Q9SJK6|WBC30_ARATH Putative white-brown complex homolog protein 30 OS=Arabidopsis thaliana GN=WBC30 PE=1 SV=3 1.06e-57	-	KAF0637138.1 hypothetical protein FPSE5266_04968 [Fusarium pseudograminearum] 0.0	Fusarium pseudograminearum strain Fp22-2 chromosome 3 0.0
TRINITY_DN8049_c0_g1	0.197922667	4.593243	-4.536504361	0.000394948	0.004454852	down	-	-	-	-	-	-	UZP34365.1 hypothetical protein NXS19_002181 [Fusarium pseudograminearum] 2.30e-181	Fusarium pseudograminearum strain Fp22-2 chromosome 1 0.0
TRINITY_DN1105_c0_g1	55.61297333	6.331184	3.134874243	3.60E-14	3.58E-12	up	cd11060, CYP57A1-like, cytochrome P450 family 57, subfamily A, polypeptide 1 and similar cytochrome P450s. This family is composed of fungal cytochrome P450s including: Nectria haematococca cytochrome P450 57A1 (CYP57A1), also called pisatin demethylase, which detoxifies the phytoalexin pisatin; Penicillium aethiopicum P450 monooxygenase gsfF, also called griseofulvin synthesis protein F, which c…	pfam00067, p450, Cytochrome P450. Cytochrome P450s are haem-thiolate proteins involved in the oxidative degradation of various compounds. They are particularly well known for their role in the degradation of environmental toxins and mutagens. They can be divided into 4 classes, according to the method by which electrons from NAD(P)H are delivered to the catalytic site. Sequence conservation is re…	-	KOG0157, KOG0157, KOG0157, Cytochrome P450 CYP4/CYP19/CYP26 subfamilies [Secondary metabolites biosynthesis, transport and catabolism, Lipid transport and metabolism]. 8.99e-21	sp|D7PI20|GSFF_PENAE Cytochrome P450 momooxygenase gsfF OS=Penicillium aethiopicum GN=gsfF PE=1 SV=2 6.52e-46	-	KAF0635455.1 hypothetical protein FPSE5266_01988 [Fusarium pseudograminearum] 4.79e-206	Fusarium pseudograminearum CS3096 hypothetical protein partial mRNA 0.0
TRINITY_DN7060_c0_g1	14.49846	386.0833133	-4.734940629	2.45E-17	3.78E-15	down	cd00190, Tryp_SPc, Trypsin-like serine protease; Many of these are synthesized as inactive precursor zymogens that are cleaved during limited proteolysis to generate their active forms. Alignment contains also inactive enzymes that have substitutions of the catalytic triad residues. 7.81e-44	pfam00089, Trypsin, Trypsin. 3.79e-40	K01312-ko04972 Pancreatic secretion;ko04974 Protein digestion and absorption;ko04080 Neuroactive ligand-receptor interaction	KOG3627, KOG3627, KOG3627, Trypsin [Amino acid transport and metabolism]. 9.76e-41	sp|P35049|TRYP_FUSOX Trypsin OS=Fusarium oxysporum PE=1 SV=1 1.02e-89	-	KAI6765316.1 hypothetical protein HG531_012415 [Fusarium graminearum] 1.35e-100	Fusarium graminearum strain FG-12 chromosome 3 0.0
TRINITY_DN8992_c2_g2	30.58561913	7.771154	1.976652723	0.002871389	0.023022523	up	cd02086, P-type_ATPase_Na_ENA, fungal-type Na(+)-ATPase, similar to the plasma membrane sodium transporters Saccharomyces cerevisiae Ena1p, Ena2p and Ustilago maydis Ena1, and the endoplasmic reticulum sodium transporter Ustilago maydis Ena2. Fungal-type Na(+)-ATPase (also called ENA ATPases). This subfamily includes the Saccharomyces cerevisiae plasma membrane transporters: Na(+)/Li(+)-exporting…	pfam00122, E1-E2_ATPase, E1-E2 ATPase. 4.64e-21	-	KOG0202, KOG0202, KOG0202, Ca2+ transporting ATPase [Inorganic ion transport and metabolism]. 1.99e-54	sp|P22189|ATC3_SCHPO Calcium-transporting ATPase 3 OS=Schizosaccharomyces pombe (strain 972 / ATCC 24843) GN=cta3 PE=1 SV=1 4.12e-119	GO:0000322, storage vacuole;GO:0000323, lytic vacuole;GO:0000324, fungal-type vacuole;GO:0003674, molecular_function;GO:0003824, catalytic activity;GO:0005215, transporter activity;GO:0005388, calcium-transporting ATPase activity;GO:0005575, cellular_component;GO:0005622, intracellular;GO:0005623, cell;GO:0005737, cytoplasm;GO:0005739, mitochondrion;GO:0005773, vacuole;GO:0005886, plasma membrane…	RGP75745.1 potassium sodium efflux p-type fungal-type [Fusarium sporotrichioides] 1.79e-281	Fusarium pseudograminearum strain Fp22-2 chromosome 3 0.0
TRINITY_DN6145_c0_g1	367.8834667	24.99153333	3.879737516	6.79E-08	2.08E-06	up	-	pfam00324, AA_permease, Amino acid permease. 1.72e-71	-	KOG1286, KOG1286, KOG1286, Amino acid transporters [Amino acid transport and metabolism]. 5.19e-67	sp|Q9URZ3|PUT4_SCHPO Probable proline-specific permease put4 OS=Schizosaccharomyces pombe (strain 972 / ATCC 24843) GN=put4 PE=3 SV=1 4.24e-111	-	XP_009261086.1 hypothetical protein FPSE_09694 [Fusarium pseudograminearum CS3096] >EKJ70168.1 hypothetical protein FPSE_09694 [Fusarium pseudograminearum CS3096] >KAF0640172.1 hypothetical protein FPSE5266_09694 [Fusarium pseudograminearum] 0.0	Fusarium graminearum strain FG-12 chromosome 4 0.0
TRINITY_DN8534_c0_g1	407.6809667	31.75052667	3.682588175	2.45E-06	5.30E-05	up	-	pfam00324, AA_permease, Amino acid permease. 2.76e-75	-	KOG1286, KOG1286, KOG1286, Amino acid transporters [Amino acid transport and metabolism]. 1.07e-80	sp|P34054|INDA1_HYPAT Amino-acid permease inda1 OS=Hypocrea atroviridis GN=inda1 PE=2 SV=1 0.0	-	XP_009259783.1 hypothetical protein FPSE_08390 [Fusarium pseudograminearum CS3096] >EKJ71457.1 hypothetical protein FPSE_08390 [Fusarium pseudograminearum CS3096] >KAF0637610.1 hypothetical protein FPSE5266_08390 [Fusarium pseudograminearum] >UZP38770.1 hypothetical protein NXS19_006586 [Fusarium pseudograminearum] 0.0	Fusarium pseudograminearum CS3096 hypothetical protein partial mRNA 9.12e-117
TRINITY_DN9507_c1_g2	981.5380531	140.2362948	2.807184416	0.000359228	0.004098404	up	cd11525, SYLF_SH3YL1_like, The SYLF domain (also called DUF500), a novel lipid-binding module, of SH3 domain containing Ysc84-like 1 (SH3YL1) and similar proteins. This subfamily is composed of yeast Ysc84 (also called LAS17-binding protein 4, Lsb4p) and Lsb3p proteins, vertebrate SH3YL1 (SH3 domain containing Ysc84-like 1), and similar proteins. They contain an N-terminal SYLF domain (also calle…	pfam04366, Ysc84, Las17-binding protein actin regulator. Ysc84 is a family of Las17-binding proteins found in metazoa. Together, Las17 and Ysc84 are essential for proper polymerization of actin; Ysc84 is able to bind to and stabilize the actin dimer presented by Las17 and thereby promote polymerization. An active actin cytoskeleton is necessary for adequate endocytosis. (pfam00018), or a FYVE zin…	-	KOG1843, KOG1843, KOG1843, Uncharacterized conserved protein [Function unknown]. 7.24e-15	sp|Q3SZ01|SH3Y1_BOVIN SH3 domain-containing YSC84-like protein 1 OS=Bos taurus GN=SH3YL1 PE=2 SV=1 1.85e-18	-	KAF0635423.1 hypothetical protein FPSE5266_10921 [Fusarium pseudograminearum] 5.08e-259	Fusarium pseudograminearum strain Fp22-2 chromosome 2 0.0
TRINITY_DN9079_c0_g1	70.57015333	4.07446	4.114377372	5.02E-10	2.39E-08	up	cd11059, CYP_fungal, unknown subfamily of fungal cytochrome P450s. This subfamily is composed of uncharacterized fungal cytochrome P450s. Cytochrome P450 (P450, CYP) is a large superfamily of heme-containing proteins that catalyze a variety of oxidative reactions of a large number of structurally different endogenous and exogenous compounds in organisms from all major domains of life. CYPs bind t…	pfam00067, p450, Cytochrome P450. Cytochrome P450s are haem-thiolate proteins involved in the oxidative degradation of various compounds. They are particularly well known for their role in the degradation of environmental toxins and mutagens. They can be divided into 4 classes, according to the method by which electrons from NAD(P)H are delivered to the catalytic site. Sequence conservation is re…	-	KOG0157, KOG0157, KOG0157, Cytochrome P450 CYP4/CYP19/CYP26 subfamilies [Secondary metabolites biosynthesis, transport and catabolism, Lipid transport and metabolism]. 3.66e-19	sp|Q12608|STCB_EMENI Probable sterigmatocystin biosynthesis P450 monooxygenase STCB OS=Emericella nidulans (strain FGSC A4 / ATCC 38163 / CBS 112.46 / NRRL 194 / M139) GN=stcB PE=3 SV=2 8.06e-66	-	CAG1979963.1 unnamed protein product [Fusarium graminearum] 0.0	Fusarium pseudograminearum strain Fp22-2 chromosome 3 1.51e-109
TRINITY_DN288_c0_g1	14.33356667	0.334582	5.420894002	2.46E-13	2.11E-11	up	cd05251, NmrA_like_SDR_a, NmrA (a transcriptional regulator) and HSCARG (an NADPH sensor) like proteins, atypical (a) SDRs. NmrA and HSCARG like proteins. NmrA is a negative transcriptional regulator of various fungi, involved in the post-translational modulation of the GATA-type transcription factor AreA. NmrA lacks the canonical GXXGXXG NAD-binding motif and has altered residues at the catalyti…	pfam05368, NmrA, NmrA-like family. NmrA is a negative transcriptional regulator involved in the post-translational modification of the transcription factor AreA. NmrA is part of a system controlling nitrogen metabolite repression in fungi. This family only contains a few sequences as iteration results in significant matches to other Rossmann fold families. 4.51e-18	-	-	sp|Q5ZID0|NMRL1_CHICK NmrA-like family domain-containing protein 1 OS=Gallus gallus GN=NMRAL1 PE=2 SV=1 1.71e-15	-	XP_009256867.1 hypothetical protein FPSE_05474 [Fusarium pseudograminearum CS3096] >EKJ74328.1 hypothetical protein FPSE_05474 [Fusarium pseudograminearum CS3096] 4.19e-215	Fusarium pseudograminearum strain Fp22-2 chromosome 2 0.0
TRINITY_DN8035_c0_g2	0.134250167	23.25921	-7.436734407	1.51E-12	1.18E-10	down	cd11060, CYP57A1-like, cytochrome P450 family 57, subfamily A, polypeptide 1 and similar cytochrome P450s. This family is composed of fungal cytochrome P450s including: Nectria haematococca cytochrome P450 57A1 (CYP57A1), also called pisatin demethylase, which detoxifies the phytoalexin pisatin; Penicillium aethiopicum P450 monooxygenase gsfF, also called griseofulvin synthesis protein F, which c…	-	-	-	sp|P38364|PID6_FUSSO Pisatin demethylase OS=Fusarium solani subsp. pisi GN=PDA6-1 PE=3 SV=1 8.06e-23	-	UZP38594.1 hypothetical protein NXS19_006410 [Fusarium pseudograminearum] 3.57e-161	Fusarium pseudograminearum strain Fp22-2 chromosome 2 0.0
TRINITY_DN8035_c0_g1	0.347468667	112.5440777	-8.339391538	2.79E-17	4.23E-15	down	cd11060, CYP57A1-like, cytochrome P450 family 57, subfamily A, polypeptide 1 and similar cytochrome P450s. This family is composed of fungal cytochrome P450s including: Nectria haematococca cytochrome P450 57A1 (CYP57A1), also called pisatin demethylase, which detoxifies the phytoalexin pisatin; Penicillium aethiopicum P450 monooxygenase gsfF, also called griseofulvin synthesis protein F, which c…	pfam00067, p450, Cytochrome P450. Cytochrome P450s are haem-thiolate proteins involved in the oxidative degradation of various compounds. They are particularly well known for their role in the degradation of environmental toxins and mutagens. They can be divided into 4 classes, according to the method by which electrons from NAD(P)H are delivered to the catalytic site. Sequence conservation is re…	-	KOG0157, KOG0157, KOG0157, Cytochrome P450 CYP4/CYP19/CYP26 subfamilies [Secondary metabolites biosynthesis, transport and catabolism, Lipid transport and metabolism]. 3.45e-13	sp|Q12645|PID9_FUSSO Pisatin demethylase OS=Fusarium solani subsp. pisi GN=PDAT9 PE=3 SV=1 2.03e-23	-	UZP38594.1 hypothetical protein NXS19_006410 [Fusarium pseudograminearum] 2.91e-122	Fusarium pseudograminearum strain Fp22-2 chromosome 2 0.0
TRINITY_DN5821_c0_g1	62.836625	12.43989233	2.336631695	1.68E-05	0.000293397	up	cd12148, fungal_TF_MHR, fungal transcription factor regulatory middle homology region. This domain is present in the large family of fungal zinc cluster transcription factors that contain an N-terminal GAL4-like C6 zinc binuclear cluster DNA-binding domain. Examples of members of this large fungal group are the following Saccharomyces cerevisiae transcription factors, GAL4, STB5, DAL81, CAT8, RDR…	-	-	-	sp|O59741|YN25_SCHPO Uncharacterized transcriptional regulatory protein C530.05 OS=Schizosaccharomyces pombe (strain 972 / ATCC 24843) GN=SPBC530.05 PE=3 SV=2 6.13e-06	-	QPC70098.1 hypothetical protein HYE68_000850 [Fusarium pseudograminearum] 0.0	Fusarium graminearum strain FG-12 chromosome 2 0.0
TRINITY_DN8024_c1_g2	1.564096667	138.0320817	-6.463530131	5.13E-07	1.28E-05	down	-	-	-	-	-	-	UZP38955.1 hypothetical protein NXS19_006771 [Fusarium pseudograminearum] 8.78e-98	Fusarium pseudograminearum strain Fp22-2 chromosome 2 4.76e-92
TRINITY_DN5950_c0_g1	0.547067	5.578015333	-3.349962463	0.000834029	0.008383349	down	-	-	-	-	-	-	UZP36431.1 hypothetical protein NXS19_004247 [Fusarium pseudograminearum] 3.45e-189	Fusarium pseudograminearum strain Fp22-2 chromosome 1 0.0
TRINITY_DN12395_c0_g1	0.0001	2.775038	-14.76021991	3.96E-05	0.000620881	down	cd03349, LbH_XAT, Xenobiotic acyltransferase (XAT): The XAT class of hexapeptide acyltransferases is composed of a large number of microbial enzymes that catalyze the CoA-dependent acetylation of a variety of hydroxyl-bearing acceptors such as chloramphenicol and streptogramin, among others. Members of this class of enzymes include Enterococcus faecium streptogramin A acetyltransferase and Pseudo…	-	-	KOG4750, KOG4750, KOG4750, Serine O-acetyltransferase [Amino acid transport and metabolism]. 1.67e-06	sp|Q7CKG8|PHNN_YERPE Ribose 1,5-bisphosphate phosphokinase PhnN OS=Yersinia pestis GN=phnN PE=3 SV=1 3.52e-55	-	CAG8942709.1 unnamed protein product [Penicillium salamii] 2.33e-44	-
TRINITY_DN7375_c0_g1	6.032226667	0.728936667	3.048825263	0.000984305	0.009651702	up	cd00312, Esterase_lipase, Esterases and lipases (includes fungal lipases, cholinesterases, etc.) These enzymes act on carboxylic esters (EC: 3.1.1.-). The catalytic apparatus involves three residues (catalytic triad): a serine, a glutamate or aspartate and a histidine.These catalytic residues are responsible for the nucleophilic attack on the carbonyl carbon atom of the ester bond. In contrast wi…	pfam00135, COesterase, Carboxylesterase family. 2.85e-45	-	KOG4389, KOG4389, KOG4389, Acetylcholinesterase/Butyrylcholinesterase [Signal transduction mechanisms]. 6.97e-45	sp|P22394|LIP2_GEOCN Lipase 2 OS=Geotrichum candidum GN=LIP2 PE=1 SV=2 4.28e-42	-	KAF0645243.1 hypothetical protein FPSE5266_11446 [Fusarium pseudograminearum] 0.0	Fusarium pseudograminearum CS3096 hypothetical protein partial mRNA 0.0
TRINITY_DN7107_c0_g1	399.789	58.04096667	2.784095325	0.000305283	0.003560044	up	-	-	-	-	-	-	KAF0643232.1 hypothetical protein FPSE5266_09569 [Fusarium pseudograminearum] 9.12e-51	Fusarium pseudograminearum strain Fp22-2 chromosome 2 0.0
TRINITY_DN2293_c0_g1	3.886376667	0.170387333	4.511535739	0.000210568	0.002601163	up	-	-	-	-	-	-	KAF0645240.1 hypothetical protein FPSE5266_11443 [Fusarium pseudograminearum] 2.27e-132	Fusarium pseudograminearum strain Fp22-2 chromosome 1 0.0
TRINITY_DN2619_c0_g1	8.615343333	28.7756	-1.739865814	6.29E-05	0.000923319	down	-	-	-	-	-	-	UZP43012.1 hypothetical protein NXS19_010828 [Fusarium pseudograminearum] 1.13e-256	Fusarium graminearum strain FG-12 chromosome 3 3.00e-90
TRINITY_DN9229_c2_g6	193.9902179	15.8736198	3.611280844	1.55E-08	5.36E-07	up	cd07262, VOC_like, uncharacterized subfamily of vicinal oxygen chelate (VOC) family. The vicinal oxygen chelate (VOC) superfamily is composed of structurally related proteins with paired beta.alpha.beta.beta.beta motifs that provide a metal coordination environment with two or three open or readily accessible coordination sites to promote direct electrophilic participation of the metal ion in cat…	-	-	-	-	-	CAF3519886.1 unnamed protein product [Fusarium graminearum] >CAF3559007.1 unnamed protein product [Fusarium graminearum] >CAF3614045.1 unnamed protein product [Fusarium graminearum] >CAG1972838.1 unnamed protein product [Fusarium graminearum] >CAG1973471.1 unnamed protein product [Fusarium graminearum] 6.65e-119	Fusarium pseudograminearum strain Fp22-2 chromosome 1 0.0
TRINITY_DN8963_c0_g1	0.466409333	3.182395	-2.770444351	0.001918126	0.016502149	down	cd03860, M14_CP_A-B_like, Peptidase M14 carboxypeptidase subfamily A/B-like. The Peptidase M14 Carboxypeptidase (CP) A/B subfamily is one of two main M14 CP subfamilies defined by sequence and structural homology, the other being the N/E subfamily. CPs hydrolyze single, C-terminal amino acids from polypeptide chains. They have a recognition site for the free C-terminal carboxyl group, which is a …	pfam00246, Peptidase_M14, Zinc carboxypeptidase. 9.97e-52	-	KOG2650, KOG2650, KOG2650, Zinc carboxypeptidase [Function unknown]. 3.43e-57	sp|C5FH26|MCPAL_ARTOC Metallocarboxypeptidase A-like protein MCYG_01475 OS=Arthroderma otae (strain ATCC MYA-4605 / CBS 113480) GN=MCYG_01475 PE=3 SV=1 6.77e-81	-	QPC67755.1 hypothetical protein HYE67_009986 [Fusarium culmorum] 2.89e-227	Fusarium pseudograminearum strain Fp22-2 chromosome 1 2.49e-21
TRINITY_DN5646_c0_g1	71.89715667	9.420411239	2.932072771	2.92E-07	7.66E-06	up	cd05244, BVR-B_like_SDR_a, biliverdin IX beta reductase (BVR-B, aka flavin reductase)-like proteins; atypical (a) SDRs. Human BVR-B catalyzes pyridine nucleotide-dependent production of bilirubin-IX beta during fetal development; in the adult BVR-B has flavin and ferric reductase activities. Human BVR-B catalyzes the reduction of FMN, FAD, and riboflavin. Recognition of flavin occurs mostly by hy…	-	-	-	-	-	KAF0640029.1 hypothetical protein FPSE5266_04520 [Fusarium pseudograminearum] >UZP41714.1 hypothetical protein NXS19_009530 [Fusarium pseudograminearum] 5.14e-165	Fusarium pseudograminearum strain Fp22-2 chromosome 3 1.54e-47
TRINITY_DN2829_c0_g1	287.5980763	71.48565567	2.008328342	2.99E-06	6.36E-05	up	-	-	-	-	-	-	KAF0644032.1 hypothetical protein FPSE5266_07467 [Fusarium pseudograminearum] 3.67e-174	Fusarium pseudograminearum strain Fp22-2 chromosome 3 0.0
TRINITY_DN1558_c0_g2	3.72448	108.0105	-4.857988742	1.47E-26	5.72E-24	down	-	pfam02958, EcKinase, Ecdysteroid kinase. This family includes ecdysteroid 22-kinase, an enzyme responsible for the phosphorylation of ecdysteroids (insect growth and moulting hormones) at C-22, to form physiologically inactive ecdysteroid 22-phosphates. 2.21e-10	-	-	-	-	XP_009259302.1 hypothetical protein FPSE_07909 [Fusarium pseudograminearum CS3096] >EKJ71906.1 hypothetical protein FPSE_07909 [Fusarium pseudograminearum CS3096] >KAF0636124.1 hypothetical protein FPSE5266_07909 [Fusarium pseudograminearum] >UZP45233.1 hypothetical protein NXS19_013045 [Fusarium pseudograminearum] 1.75e-261	Fusarium pseudograminearum strain Fp22-2 chromosome 4 0.0
TRINITY_DN223_c0_g1	0.0001	1.735547667	-14.08310337	0.003240705	0.025414846	down	-	pfam14856, Hce2, Pathogen effector; putative necrosis-inducing factor. The domain corresponds to the mature part of the Ecp2 effector protein from the tomato pathogen Cladopsorium fulvum. Effectors are low molecular weight proteins that are secreted by bacteria, oomycetes and fungi to manipulate their hosts and adapt to their environment. Ecp2 is a 165 amino acid secreted protein that was origina…	-	-	-	-	XP_009263596.1 hypothetical protein FPSE_12204 [Fusarium pseudograminearum CS3096] >EKJ67623.1 hypothetical protein FPSE_12204 [Fusarium pseudograminearum CS3096] 1.09e-112	Fusarium pseudograminearum strain Fp22-2 chromosome 1 0.0
TRINITY_DN9034_c0_g1	23.38382	2.801342	3.061320599	0.005866396	0.04136964	up	-	pfam09994, DUF2235, Uncharacterized alpha/beta hydrolase domain (DUF2235). This domain, found in various hypothetical bacterial proteins, has no known function. 4.30e-17	-	-	-	-	XP_009261822.1 hypothetical protein FPSE_10430 [Fusarium pseudograminearum CS3096] >EKJ69364.1 hypothetical protein FPSE_10430 [Fusarium pseudograminearum CS3096] 0.0	Fusarium pseudograminearum CS3096 hypothetical protein partial mRNA 0.0
TRINITY_DN8911_c0_g1	15.57560333	0.882519422	4.141516209	1.47E-07	4.15E-06	up	cd05227, AR_SDR_e, aldehyde reductase, extended (e) SDRs. This subgroup contains aldehyde reductase of the extended SDR-type and related proteins. Aldehyde reductase I (aka carbonyl reductase) is an NADP-binding SDR; it has an NADP-binding motif consensus that is slightly different from the canonical SDR form and lacks the Asn of the extended SDR active site tetrad. Aldehyde reductase I catalyzes…	-	-	KOG1502, KOG1502, KOG1502, Flavonol reductase/cinnamoyl-CoA reductase [Defense mechanisms]. 1.66e-26	sp|Q9UT59|YKJ7_SCHPO Putative uncharacterized oxidoreductase C513.07 OS=Schizosaccharomyces pombe (strain 972 / ATCC 24843) GN=SPAC513.07 PE=3 SV=1 1.46e-32	-	XP_009253279.1 hypothetical protein FPSE_01885 [Fusarium pseudograminearum CS3096] >EKJ77959.1 hypothetical protein FPSE_01885 [Fusarium pseudograminearum CS3096] 3.24e-247	Fusarium pseudograminearum strain Fp22-2 chromosome 2 0.0
TRINITY_DN7664_c0_g3	79.04434667	28.95818	1.44869135	0.003272988	0.025578433	up	cd03369, ABCC_NFT1, ATP-binding cassette domain 2 of NFT1, subfamily C. Domain 2 of NFT1 (New full-length MRP-type transporter 1). NFT1 belongs to the MRP (multidrug resistance-associated protein) family of ABC transporters. Some of the MRP members have five additional transmembrane segments in their N-terminus, but the function of these additional membrane-spanning domains is not clear. The MRP …	pfam00005, ABC_tran, ABC transporter. ABC transporters for a large family of proteins responsible for translocation of a variety of compounds across biological membranes. ABC transporters are the largest family of proteins in many completely sequenced bacteria. ABC transporters are composed of two copies of this domain and two copies of a transmembrane domain pfam00664. These four domains may bel…	-	KOG0054, KOG0054, KOG0054, Multidrug resistance-associated protein/mitoxantrone resistance protein, ABC superfamily [Secondary metabolites biosynthesis, transport and catabolism]. 1.46e-23	sp|P32386|YBT1_YEAST ATP-dependent bile acid permease OS=Saccharomyces cerevisiae (strain ATCC 204508 / S288c) GN=YBT1 PE=1 SV=2 0.0	-	KAF0645591.1 hypothetical protein FPSE5266_00640 [Fusarium pseudograminearum] 0.0	Fusarium graminearum strain FG-12 chromosome 1 0.0
TRINITY_DN5780_c0_g1	59.030295	20.48131067	1.52714751	0.007228001	0.048672166	up	-	pfam14033, DUF4246, Protein of unknown function (DUF4246). This family of proteins is functionally uncharacterized. This family of proteins is found in bacteria and fungi. Proteins in this family are typically between 392 and 644 amino acids in length. 2.89e-63	-	-	-	-	UZP35373.1 hypothetical protein NXS19_003189 [Fusarium pseudograminearum] 0.0	Fusarium pseudograminearum strain Fp22-2 chromosome 1 0.0
TRINITY_DN6930_c0_g1	1.282007667	19.68132567	-3.940350604	0.00017029	0.002166365	down	cd05251, NmrA_like_SDR_a, NmrA (a transcriptional regulator) and HSCARG (an NADPH sensor) like proteins, atypical (a) SDRs. NmrA and HSCARG like proteins. NmrA is a negative transcriptional regulator of various fungi, involved in the post-translational modulation of the GATA-type transcription factor AreA. NmrA lacks the canonical GXXGXXG NAD-binding motif and has altered residues at the catalyti…	pfam05368, NmrA, NmrA-like family. NmrA is a negative transcriptional regulator involved in the post-translational modification of the transcription factor AreA. NmrA is part of a system controlling nitrogen metabolite repression in fungi. This family only contains a few sequences as iteration results in significant matches to other Rossmann fold families. 7.29e-20	-	-	sp|Q54LJ8|NMRL1_DICDI NmrA-like family domain-containing protein DDB_G0286605 OS=Dictyostelium discoideum GN=DDB_G0286605 PE=2 SV=1 3.75e-12	-	KAF0640854.1 hypothetical protein FPSE5266_02388 [Fusarium pseudograminearum] 1.57e-150	Fusarium pseudograminearum strain Fp22-2 chromosome 2 3.33e-14
TRINITY_DN9452_c1_g1	3363.183979	95.27957945	5.141516846	2.47E-07	6.63E-06	up	cd17356, MFS_HXT, Fungal Hexose transporter subfamily of the Major Facilitator Superfamily of transporters and similar proteins. The fungal hexose transporter (HXT) subfamily is comprised of functionally redundant proteins that function mainly in the transport of glucose, as well as other sugars such as galactose and fructose. Saccharomyces cerevisiae has 20 genes that encode proteins in this fam…	pfam04506, Rft-1, Rft protein. 1.04e-87	-	KOG0944, KOG0944, KOG0944, Ubiquitin-specific protease UBP14 [Posttranslational modification, protein turnover, chaperones]. 1.26e-169	sp|Q4IJH1|DBP3_GIBZE ATP-dependent RNA helicase DBP3 OS=Gibberella zeae (strain PH-1 / ATCC MYA-4620 / FGSC 9075 / NRRL 31084) GN=DBP3 PE=3 SV=1 0.0	-	XP_009251738.1 hypothetical protein FPSE_00343 [Fusarium pseudograminearum CS3096] >EKJ79412.1 hypothetical protein FPSE_00343 [Fusarium pseudograminearum CS3096] 0.0	Fusarium graminearum strain FG-12 chromosome 1 2.41e-11
TRINITY_DN3114_c0_g1	0.884882333	26.84745333	-4.923155808	0.00051171	0.005534869	down	cd06914, GT8_GNT1, GNT1 is a fungal enzyme that belongs to the GT 8 family. N-acetylglucosaminyltransferase is a fungal enzyme that catalyzes the addition of N-acetyl-D-glucosamine to mannotetraose side chains by an alpha 1-2 linkage during the synthesis of mannan. The N-acetyl-D-glucosamine moiety in mannan plays a role in the attachment of mannan to asparagine residues in proteins. The mannotet…	-	-	-	sp|Q4HVS2|GNT1_GIBZE Glucose N-acetyltransferase 1 OS=Gibberella zeae (strain PH-1 / ATCC MYA-4620 / FGSC 9075 / NRRL 31084) GN=GNT1 PE=3 SV=1 0.0	-	XP_009257442.1 hypothetical protein FPSE_06049 [Fusarium pseudograminearum CS3096] >EKJ73768.1 hypothetical protein FPSE_06049 [Fusarium pseudograminearum CS3096] >KAF0635775.1 hypothetical protein FPSE5266_06049 [Fusarium pseudograminearum] 0.0	Fusarium pseudograminearum CS3096 hypothetical protein partial mRNA 0.0
TRINITY_DN7972_c0_g2	378.772732	4.490439	6.39833217	4.00E-39	3.26E-36	up	cd03232, ABCG_PDR_domain2, Second domain of the pleiotropic drug resistance-like (PDR) subfamily G of ATP-binding cassette transporters. The pleiotropic drug resistance (PDR) is a well-described phenomenon occurring in fungi and shares several similarities with processes in bacteria and higher eukaryotes. This PDR subfamily represents domain I of its (ABC-IM)2 organization. ABC transporters are a…	pfam06422, PDR_CDR, CDR ABC transporter. Corresponds to a region of the PDR/CDR subgroup of ABC transporters comprising extracellular loop 3, transmembrane segment 6 and linker region. 1.14e-21	-	KOG0065, KOG0065, KOG0065, Pleiotropic drug resistance proteins (PDR1-15), ABC superfamily [Secondary metabolites biosynthesis, transport and catabolism]. 6.61e-10	sp|P32568|SNQ2_YEAST Protein SNQ2 OS=Saccharomyces cerevisiae (strain ATCC 204508 / S288c) GN=SNQ2 PE=1 SV=2 1.03e-07	-	KAF0634730.1 hypothetical protein FPSE5266_12004 [Fusarium pseudograminearum] 0.0	Fusarium pseudograminearum strain Fp22-2 chromosome 2 0.0
TRINITY_DN3743_c0_g1	14.24543167	248.1751667	-4.122787517	1.50E-19	2.79E-17	down	-	-	-	-	-	-	CZS73750.1 unnamed protein product [Fusarium graminearum] 1.56e-171	Fusarium pseudograminearum strain Fp22-2 chromosome 4 6.05e-66
TRINITY_DN6093_c0_g1	0.0286178	8.041679667	-8.13444029	6.03E-08	1.87E-06	down	-	-	-	-	sp|D4B1P2|A2372_ARTBC Uncharacterized FAD-linked oxidoreductase ARB_02372 OS=Arthroderma benhamiae (strain ATCC MYA-4681 / CBS 112371) GN=ARB_02372 PE=1 SV=1 7.97e-23	-	UZP37281.1 hypothetical protein NXS19_005097 [Fusarium pseudograminearum] 5.43e-143	Fusarium pseudograminearum strain Fp22-2 chromosome 2 3.27e-29
TRINITY_DN7044_c0_g2	29.7712	5.80542478	2.358443837	0.004164726	0.031134628	up	cd17352, MFS_MCT_SLC16, Monocarboxylate transporter (MCT) family of the Major Facilitator Superfamily of transporters. The animal Monocarboxylate transporter (MCT) family is also called Solute carrier family 16 (SLC16 or SLC16A). It is composed of 14 members, MCT1-14. MCTs play an integral role in cellular metabolism via lactate transport and have been implicated in metabolic synergy in tumors. M…	-	-	KOG2504, KOG2504, KOG2504, Monocarboxylate transporter [Carbohydrate transport and metabolism]. 2.65e-17	sp|Q08268|MCH4_YEAST Probable transporter MCH4 OS=Saccharomyces cerevisiae (strain ATCC 204508 / S288c) GN=MCH4 PE=1 SV=1 7.08e-41	-	UZP36509.1 hypothetical protein NXS19_004325 [Fusarium pseudograminearum] 0.0	Fusarium pseudograminearum CS3096 hypothetical protein partial mRNA 0.0
TRINITY_DN3283_c0_g1	68.89146667	18.65545667	1.884727616	0.00153287	0.013687323	up	cd17327, MFS_FEN2_like, Pantothenate transporter FEN2 and similar transporters of the Major Facilitator Superfamily. This family is composed of Saccharomyces cerevisiae pantothenate transporter FEN2 (or fenpropimorph resistance protein 2) and similar proteins from fungi and bacteria including fungal vitamin H transporter, allantoate permease, and high-affinity nicotinic acid transporter, as well …	-	-	KOG2533, KOG2533, KOG2533, Permease of the major facilitator superfamily [Carbohydrate transport and metabolism]. 3.44e-49	sp|Q44470|TUB4_AGRVI Putative tartrate transporter OS=Agrobacterium vitis GN=ttuB PE=2 SV=1 2.32e-61	-	XP_009256293.1 hypothetical protein FPSE_04900 [Fusarium pseudograminearum CS3096] >EKJ74864.1 hypothetical protein FPSE_04900 [Fusarium pseudograminearum CS3096] >KAF0644879.1 hypothetical protein FPSE5266_04900 [Fusarium pseudograminearum] 0.0	Fusarium pseudograminearum CS3096 hypothetical protein partial mRNA 0.0
TRINITY_DN8669_c0_g2	0.121081067	61.538466	-8.989371381	4.59E-12	3.29E-10	down	cd08249, enoyl_reductase_like, enoyl_reductase_like. Member identified as possible enoyl reductase of the MDR family. 2-enoyl thioester reductase (ETR) catalyzes the NADPH-dependent dependent conversion of trans-2-enoyl acyl carrier protein/coenzyme A (ACP/CoA) to acyl-(ACP/CoA) in fatty acid synthesis. 2-enoyl thioester reductase activity has been linked in Candida tropicalis as essential in mai…	pfam00107, ADH_zinc_N, Zinc-binding dehydrogenase. 3.45e-06	-	KOG1197, KOG1197, KOG1197, Predicted quinone oxidoreductase [Energy production and conversion, General function prediction only]. 6.54e-07	sp|P54006|TOXD_COCCA Protein TOXD OS=Cochliobolus carbonum GN=TOXD PE=3 SV=1 1.48e-18	-	UZP38894.1 hypothetical protein NXS19_006710 [Fusarium pseudograminearum] 1.01e-278	Fusarium pseudograminearum strain Fp22-2 chromosome 2 0.0
TRINITY_DN9251_c0_g2	19.0106891	227.6907788	-3.582193132	8.34E-14	7.70E-12	down	cd00250, CAS_like, Clavaminic acid synthetase (CAS) -like; CAS is a trifunctional Fe(II)/ 2-oxoglutarate (2OG) oxygenase carrying out three reactions in the biosynthesis of clavulanic acid, an inhibitor of class A serine beta-lactamases. In general, Fe(II)-2OG oxygenases catalyze a hydroxylation reaction, which leads to the incorporation of an oxygen atom from dioxygen into a hydroxyl group and c…	-	-	KOG3888, KOG3888, KOG3888, Gamma-butyrobetaine,2-oxoglutarate dioxygenase [Lipid transport and metabolism]. 4.44e-06	-	-	XP_009256568.1 hypothetical protein FPSE_05175 [Fusarium pseudograminearum CS3096] >EKJ74707.1 hypothetical protein FPSE_05175 [Fusarium pseudograminearum CS3096] >KAF0636796.1 hypothetical protein FPSE5266_05175 [Fusarium pseudograminearum] 6.56e-229	Fusarium pseudograminearum strain Fp22-2 chromosome 1 6.34e-28
TRINITY_DN8739_c4_g2	75.71616856	13.3051248	2.508619366	3.28E-09	1.31E-07	up	cd08267, MDR1, Medium chain dehydrogenases/reductase (MDR)/zinc-dependent alcohol dehydrogenase-like family. This group is a member of the medium chain dehydrogenases/reductase (MDR)/zinc-dependent alcohol dehydrogenase-like family, but lacks the zinc-binding sites of the zinc-dependent alcohol dehydrogenases. The medium chain dehydrogenases/reductase (MDR)/zinc-dependent alcohol dehydrogenase-li…	-	-	KOG1198, KOG1198, KOG1198, Zinc-binding oxidoreductase [Energy production and conversion, General function prediction only]. 5.04e-16	sp|O42909|YBI2_SCHPO Zinc-type alcohol dehydrogenase-like protein C16A3.02c OS=Schizosaccharomyces pombe (strain 972 / ATCC 24843) GN=SPBC16A3.02c PE=3 SV=1 1.65e-24	-	XP_009256920.1 hypothetical protein FPSE_05527 [Fusarium pseudograminearum CS3096] >EKJ74230.1 hypothetical protein FPSE_05527 [Fusarium pseudograminearum CS3096] 1.81e-275	Fusarium pseudograminearum CS3096 hypothetical protein partial mRNA 0.0
TRINITY_DN7875_c0_g1	3.730347233	10.97662333	-1.557052483	2.25E-08	7.61E-07	down	-	pfam00144, Beta-lactamase, Beta-lactamase. This family appears to be distantly related to pfam00905 and PF00768 D-alanyl-D-alanine carboxypeptidase. 2.63e-23	-	KOG1840, KOG1840, KOG1840, Kinesin light chain [Cytoskeleton]. 1.43e-09	sp|P00811|AMPC_ECOLI Beta-lactamase OS=Escherichia coli (strain K12) GN=ampC PE=1 SV=1 9.69e-19	-	KAF0640532.1 hypothetical protein FPSE5266_04065 [Fusarium pseudograminearum] 0.0	Fusarium culmorum strain Class2-1B chromosome 4 0.0
TRINITY_DN16859_c0_g1	0.409889933	6.50033	-3.987204497	1.24E-05	0.000225188	down	-	-	-	-	-	-	KAF0637864.1 hypothetical protein FPSE5266_00557 [Fusarium pseudograminearum] >UZP34854.1 hypothetical protein NXS19_002670 [Fusarium pseudograminearum] 0.0	Fusarium pseudograminearum CS3096 hypothetical protein partial mRNA 0.0
TRINITY_DN8959_c0_g2	0.831024	8.701714	-3.388337553	8.61E-05	0.00120877	down	-	-	-	-	-	-	XP_009255916.1 hypothetical protein FPSE_04523 [Fusarium pseudograminearum CS3096] >EKJ75334.1 hypothetical protein FPSE_04523 [Fusarium pseudograminearum CS3096] >UZP41717.1 hypothetical protein NXS19_009533 [Fusarium pseudograminearum] 1.03e-244	Fusarium pseudograminearum CS3096 hypothetical protein partial mRNA 0.0
TRINITY_DN6241_c0_g1	2.03485	25.04853667	-3.621731969	7.07E-09	2.64E-07	down	-	pfam00583, Acetyltransf_1, Acetyltransferase (GNAT) family. This family contains proteins with N-acetyltransferase functions such as Elp3-related proteins. 1.00e-08	-	KOG3139, KOG3139, KOG3139, N-acetyltransferase [General function prediction only]. 4.49e-06	sp|O31443|YBFA_BACSU Putative HTH-type DNA-binding domain-containing acetyltransferase YbfA OS=Bacillus subtilis (strain 168) GN=ybfA PE=3 SV=1 2.88e-16	-	UZP46511.1 hypothetical protein NXS19_014323 [Fusarium pseudograminearum] 4.63e-124	Fusarium pseudograminearum strain Fp22-2 chromosome 4 0.0
TRINITY_DN9383_c0_g3	53.28286667	2.43987	4.448795517	4.32E-14	4.22E-12	up	cd00833, PKS, polyketide synthases (PKSs) polymerize simple fatty acids into a large variety of different products, called polyketides, by successive decarboxylating Claisen condensations. PKSs can be divided into 2 groups, modular type I PKSs consisting of one or more large multifunctional proteins and iterative type II PKSs, complexes of several monofunctional subunits. 5.94e-134	pfam00109, ketoacyl-synt, Beta-ketoacyl synthase, N-terminal domain. The structure of beta-ketoacyl synthase is similar to that of the thiolase family (pfam00108) and also chalcone synthase. The active site of beta-ketoacyl synthase is located between the N and C-terminal domains. The N-terminal domain contains most of the structures involved in dimer formation and also the active site cysteine. …	-	KOG1202, KOG1202, KOG1202, Animal-type fatty acid synthase and related proteins [Lipid transport and metabolism]. 1.12e-14	sp|Q4WAZ9|NRP14_ASPFU Nonribosomal peptide synthetase 14 OS=Neosartorya fumigata (strain ATCC MYA-4609 / Af293 / CBS 101355 / FGSC A1100) GN=NRPS14 PE=2 SV=2 0.0	-	XP_009259307.1 PKS10 [Fusarium pseudograminearum CS3096] >EKJ71911.1 PKS10 [Fusarium pseudograminearum CS3096] >KAF0636129.1 hypothetical protein FPSE5266_07914 [Fusarium pseudograminearum] 0.0	Fusarium pseudograminearum CS3096 PKS10 (PKS10), partial mRNA 0.0
TRINITY_DN4457_c0_g1	70.06772333	12.79052667	2.45367435	0.001344595	0.012363648	up	-	-	-	-	-	-	KAI6768827.1 hypothetical protein HG531_011016 [Fusarium graminearum] >PCD36895.1 hypothetical protein FGRA07_07899 [Fusarium graminearum] >CAF3482261.1 unnamed protein product [Fusarium graminearum] >CAF3633525.1 unnamed protein product [Fusarium graminearum] >CAG1973208.1 unnamed protein product [Fusarium graminearum] 0.0	Fusarium pseudograminearum CS3096 hypothetical protein partial mRNA 0.0
TRINITY_DN1799_c0_g1	1.784288333	9.008575667	-2.335950254	0.00618004	0.042953966	down	-	-	-	-	-	-	QPC72935.1 hypothetical protein HYE68_003687 [Fusarium pseudograminearum] 1.35e-307	Fusarium pseudograminearum CS3096 hypothetical protein partial mRNA 0.0
TRINITY_DN8876_c0_g2	1.523221667	0.011848933	7.006224905	1.02E-05	0.000189135	up	cd00833, PKS, polyketide synthases (PKSs) polymerize simple fatty acids into a large variety of different products, called polyketides, by successive decarboxylating Claisen condensations. PKSs can be divided into 2 groups, modular type I PKSs consisting of one or more large multifunctional proteins and iterative type II PKSs, complexes of several monofunctional subunits. 2.47e-113	pfam00109, ketoacyl-synt, Beta-ketoacyl synthase, N-terminal domain. The structure of beta-ketoacyl synthase is similar to that of the thiolase family (pfam00108) and also chalcone synthase. The active site of beta-ketoacyl synthase is located between the N and C-terminal domains. The N-terminal domain contains most of the structures involved in dimer formation and also the active site cysteine. …	-	KOG1202, KOG1202, KOG1202, Animal-type fatty acid synthase and related proteins [Lipid transport and metabolism]. 4.98e-26	sp|Q8J0F5|MLCB_PENCI Compactin diketide synthase mokB OS=Penicillium citrinum GN=mlcB PE=1 SV=1 6.95e-171	-	KAF0638614.1 hypothetical protein FPSE5266_04671 [Fusarium pseudograminearum] 0.0	Fusarium pseudograminearum CS3096 PKS8 (PKS8), partial mRNA 1.93e-54
TRINITY_DN4964_c0_g1	11.33974	1.277633667	3.149841423	0.000121888	0.00163173	up	cd05352, MDH-like_SDR_c, mannitol dehydrogenase (MDH)-like, classical (c) SDRs. NADP-mannitol dehydrogenase catalyzes the conversion of fructose to mannitol, an acyclic 6-carbon sugar. MDH is a tetrameric member of the SDR family. This subgroup also includes various other tetrameric SDRs, including Pichia stipitis D-arabinitol dehydrogenase (aka polyol dehydrogenase), Candida albicans Sou1p, a so…	pfam00106, adh_short, short chain dehydrogenase. This family contains a wide variety of dehydrogenases. 1.92e-15	-	KOG0725, KOG0725, KOG0725, Reductases with broad range of substrate specificities [General function prediction only]. 2.89e-13	sp|A0A097ZPE8|ANDI_EMEVA Short chain dehydrogenase andI OS=Emericella variicolor GN=andI PE=1 SV=1 5.71e-14	-	XP_009258773.1 hypothetical protein FPSE_07380 [Fusarium pseudograminearum CS3096] >EKJ72499.1 hypothetical protein FPSE_07380 [Fusarium pseudograminearum CS3096] 1.04e-155	Fusarium pseudograminearum strain Fp22-2 chromosome 4 0.0
TRINITY_DN9125_c0_g6	287.6348583	17.14974022	4.067979898	2.34E-09	9.81E-08	up	cd07106, ALDH_AldA-AAD23400, Streptomyces aureofaciens putative aldehyde dehydrogenase AldA (AAD23400)-like. Putative aldehyde dehydrogenase, AldA, from Streptomyces aureofaciens (locus AAD23400) and other similar sequences are present in this CD. 3.52e-97	pfam00171, Aldedh, Aldehyde dehydrogenase family. This family of dehydrogenases act on aldehyde substrates. Members use NADP as a cofactor. The family includes the following members: The prototypical members are the aldehyde dehydrogenases EC:1.2.1.3. Succinate-semialdehyde dehydrogenase EC:1.2.1.16. Lactaldehyde dehydrogenase EC:1.2.1.22. Benzaldehyde dehydrogenase EC:1.2.1.28. Methylmalonate-se…	-	KOG2451, KOG2451, KOG2451, Aldehyde dehydrogenase [Energy production and conversion]. 3.12e-40	sp|O74187|ALDH_AGABI Aldehyde dehydrogenase OS=Agaricus bisporus GN=aldA PE=3 SV=1 4.15e-55	-	CAG2010579.1 unnamed protein product [Fusarium graminearum] 0.0	Fusarium pseudograminearum strain Fp22-2 chromosome 4 2.38e-41
TRINITY_DN5881_c0_g1	8.164143333	66.68537367	-3.029996949	0.005295578	0.038094131	down	-	-	-	-	-	-	XP_009261320.1 hypothetical protein FPSE_09928 [Fusarium pseudograminearum CS3096] >EKJ69905.1 hypothetical protein FPSE_09928 [Fusarium pseudograminearum CS3096] >UZP40023.1 hypothetical protein NXS19_007839 [Fusarium pseudograminearum] 2.92e-261	Fusarium pseudograminearum strain Fp22-2 chromosome 2 0.0
TRINITY_DN9219_c2_g1	0.344129333	30.21864667	-6.456344369	0.003154129	0.024822831	down	-	-	-	-	-	-	-	Uncultured Uromyces sp. clone sw-xj209 16S ribosomal RNA gene, partial sequence 4.95e-135
TRINITY_DN1046_c0_g1	0.436073133	23.3834	-5.744770798	7.90E-10	3.57E-08	down	cd02872, GH18_chitolectin_chitotriosidase, This conserved domain family includes a large number of catalytically inactive chitinase-like lectins (chitolectins) including YKL-39, YKL-40 (HCGP39), YM1, oviductin, and AMCase (acidic mammalian chitinase), as well as catalytically active chitotriosidases. The conserved domain is an eight-stranded alpha/beta barrel fold belonging to the family 18 glyco…	pfam00704, Glyco_hydro_18, Glycosyl hydrolases family 18. 6.96e-43	-	KOG2806, KOG2806, KOG2806, Chitinase [Carbohydrate transport and metabolism]. 1.61e-24	sp|Q9D7Q1|CHIT1_MOUSE Chitotriosidase-1 OS=Mus musculus GN=Chit1 PE=1 SV=2 6.71e-48	-	XP_025586964.1 uncharacterized protein FVRRES_07680 [Fusarium venenatum] >KAH6994579.1 hypothetical protein EDB82DRAFT_556850 [Fusarium venenatum] >CEI63244.1 unnamed protein product [Fusarium venenatum] 0.0	Fusarium venenatum uncharacterized protein (FVRRES_07680), partial mRNA 6.61e-26
TRINITY_DN1120_c0_g1	6.485083333	22.36087667	-1.785779732	0.003751838	0.028637966	down	-	-	-	-	-	-	XP_009262260.1 hypothetical protein FPSE_10868 [Fusarium pseudograminearum CS3096] >EKJ68943.1 hypothetical protein FPSE_10868 [Fusarium pseudograminearum CS3096] 0.0	Fusarium pseudograminearum CS3096 hypothetical protein partial mRNA 0.0
TRINITY_DN6932_c0_g1	0.6568	3.046504	-2.213628602	0.00039214	0.004434347	down	cd01884, EF_Tu, Elongation Factor Tu (EF-Tu) GTP-binding proteins. EF-Tu subfamily. This subfamily includes orthologs of translation elongation factor EF-Tu in bacteria, mitochondria, and chloroplasts. It is one of several GTP-binding translation factors found in the larger family of GTP-binding elongation factors. The eukaryotic counterpart, eukaryotic translation elongation factor 1 (eEF-1 alph…	pfam03764, EFG_IV, Elongation factor G, domain IV. This domain is found in elongation factor G, elongation factor 2 and some tetracycline resistance proteins and adopts a ribosomal protein S5 domain 2-like fold. 5.54e-36	-	KOG0460, KOG0460, KOG0460, Mitochondrial translation elongation factor Tu [Translation, ribosomal structure and biogenesis]. 5.76e-155	sp|C6DG80|EFG_PECCP Elongation factor G OS=Pectobacterium carotovorum subsp. carotovorum (strain PC1) GN=fusA PE=3 SV=1 0.0	-	CAG8947760.1 unnamed protein product, partial [Penicillium salamii] 1.12e-250	Sporisorium graminicola uncharacterized protein (EX895_000164), partial mRNA 8.56e-27
TRINITY_DN7115_c0_g1	3.897621037	11.38597125	-1.546591632	0.002648059	0.021638701	down	cd00448, YjgF_YER057c_UK114_family, YjgF, YER057c, and UK114 belong to a large family of proteins present in bacteria, archaea, and eukaryotes with no definitive function. The conserved domain is similar in structure to chorismate mutase but there is no sequence similarity and no functional connection. Members of this family have been implicated in isoleucine (Yeo7, Ibm1, aldR) and purine (YjgF) …	-	-	-	-	-	UZP46483.1 hypothetical protein NXS19_014295 [Fusarium pseudograminearum] 6.18e-121	Fusarium pseudograminearum strain Fp22-2 chromosome 4 0.0
TRINITY_DN7569_c0_g1	36.9814	80.82636667	-1.128026155	0.002503458	0.020584532	down	cd09078, nSMase, Neutral sphingomyelinases (nSMase) catalyze the hydrolysis of sphingomyelin in biological membranes to ceramide and phosphorylcholine. Sphingomyelinases (SMase) are phosphodiesterases that catalyze the hydrolysis of sphingomyelin to ceramide and phosphorylcholine. Eukaryotic SMases have been classified according to their pH optima and are known as acid SMase, alkaline SMase, and …	-	-	KOG3873, KOG3873, KOG3873, Sphingomyelinase family protein [Signal transduction mechanisms]. 3.80e-11	sp|P64744|Y912_MYCBO Uncharacterized protein Mb0912 OS=Mycobacterium bovis (strain ATCC BAA-935 / AF2122/97) GN=Mb0912 PE=4 SV=1 1.81e-46	-	QPC71104.1 hypothetical protein HYE68_001856 [Fusarium pseudograminearum] 1.28e-214	Fusarium pseudograminearum CS3096 hypothetical protein partial mRNA 0.0
TRINITY_DN8828_c0_g2	143.5513567	31.497518	2.188256911	0.000373958	0.004244826	up	-	pfam01243, Putative_PNPOx, Pyridoxamine 5'-phosphate oxidase. Family of domains with putative PNPOx function. Family members were predicted to encode pyridoxamine 5'-phosphate oxidase, based on sequence similarity. However, there is no experimental data to validate the predicted activity and purified proteins, such as yeast YLR456W and its paralogs, do not possess this activity, nor do they bind …	-	KOG2586, KOG2586, KOG2586, Pyridoxamine-phosphate oxidase [Coenzyme transport and metabolism]. 2.38e-26	sp|Q5WZ02|PDXH_LEGPL Pyridoxine/pyridoxamine 5'-phosphate oxidase OS=Legionella pneumophila (strain Lens) GN=pdxH PE=3 SV=1 3.34e-37	-	UZP43443.1 hypothetical protein NXS19_011259 [Fusarium pseudograminearum] 5.95e-157	Fusarium pseudograminearum strain Fp22-2 chromosome 3 0.0
TRINITY_DN9362_c0_g7	297.1596767	96.22162701	1.626805262	0.005982689	0.041958468	up	-	pfam10382, DUF2439, Protein of unknown function (DUF2439). Proteins in this family have been implicated in telomere maintenance in Saccharomyces cerevisiae and in meiotic chromosome segregation in Schizosaccharomyces pombe. 3.66e-15	-	-	-	GO:0000003, reproduction;GO:0000280, nuclear division;GO:0000712, resolution of meiotic recombination intermediates;GO:0005575, cellular_component;GO:0005622, intracellular;GO:0005623, cell;GO:0005694, chromosome;GO:0006139, nucleobase-containing compound metabolic process;GO:0006259, DNA metabolic process;GO:0006281, DNA repair;GO:0006302, double-strand break repair;GO:0006310, DNA recombination…	XP_009260268.1 hypothetical protein FPSE_08875 [Fusarium pseudograminearum CS3096] >EKJ70907.1 hypothetical protein FPSE_08875 [Fusarium pseudograminearum CS3096] 0.0	Fusarium pseudograminearum strain Fp22-2 chromosome 2 3.67e-15
TRINITY_DN8379_c0_g1	25.09264167	4.658107	2.429448676	8.95E-06	0.000168475	up	cd07038, TPP_PYR_PDC_IPDC_like, Pyrimidine (PYR) binding domain of pyruvate decarboxylase (PDC), indolepyruvate decarboxylase (IPDC) and related proteins. Thiamine pyrophosphate (TPP family), pyrimidine (PYR) binding domain of pyruvate decarboxylase (PDC) and indolepyruvate decarboxylase (IPDC) subfamily. The PYR domain is found in many key metabolic enzymes which use TPP (also known as thiamine …	pfam02775, TPP_enzyme_C, Thiamine pyrophosphate enzyme, C-terminal TPP binding domain. 6.39e-09	K01568-ko00010 Glycolysis / Gluconeogenesis	KOG1184, KOG1184, KOG1184, Thiamine pyrophosphate-requiring enzyme [Amino acid transport and metabolism, Coenzyme transport and metabolism]. 4.48e-87	sp|P0CY36|Y1806_PHANO SET domain-containing protein SNOG_11806 OS=Phaeosphaeria nodorum (strain SN15 / ATCC MYA-4574 / FGSC 10173) GN=SNOG_11806 PE=3 SV=1 0.0	-	KAI6771570.1 hypothetical protein HG531_009195 [Fusarium graminearum] 0.0	Fusarium pseudograminearum strain Fp22-2 chromosome 2 0.0
TRINITY_DN7206_c0_g1	18.9063	115.6062667	-2.612280646	0.001224155	0.011361171	down	cd17371, MFS_MucK, Cis,cis-muconate transport protein and similar proteins of the Major Facilitator Superfamily. This subfamily is composed of Acinetobacter sp. Cis,cis-muconate transport protein (MucK), Escherichia coli putative sialic acid transporter 1, and similar proteins. MucK functions in the uptake of muconate and allows Acinetobacter calcoaceticus ADP1 (BD413) to grow on exogenous cis,ci…	-	-	KOG0254, KOG0254, KOG0254, Predicted transporter (major facilitator superfamily) [General function prediction only]. 8.57e-07	sp|P36035|JEN1_YEAST Carboxylic acid transporter protein homolog OS=Saccharomyces cerevisiae (strain ATCC 204508 / S288c) GN=JEN1 PE=1 SV=1 1.18e-55	-	XP_009263649.1 hypothetical protein FPSE_12257 [Fusarium pseudograminearum CS3096] >EKJ67583.1 hypothetical protein FPSE_12257 [Fusarium pseudograminearum CS3096] >KAF0635142.1 hypothetical protein FPSE5266_12257 [Fusarium pseudograminearum] >UZP41822.1 hypothetical protein NXS19_009638 [Fusarium pseudograminearum] 0.0	Fusarium pseudograminearum CS3096 hypothetical protein partial mRNA 0.0
TRINITY_DN4429_c0_g1	0.0001	1.491257667	-13.86424193	0.004671065	0.034262125	down	cd17323, MFS_Tpo1_MDR_like, Yeast Polyamine transporter 1 (Tpo1) and similar multidrug resistance (MDR) transporters of the Major Facilitator Superfamily. This family is composed of fungal multidrug resistance (MDR) transporters including several proteins from Saccharomyces cerevisiae such as polyamine transporters 1-4 (Tpo1-4), quinidine resistance proteins 1-3 (Qdr1-3), dityrosine transporter 1…	-	-	KOG0255, KOG0255, KOG0255, Synaptic vesicle transporter SVOP and related transporters (major facilitator superfamily) [General function prediction only]. 4.05e-06	sp|O94343|YHMA_SCHPO Uncharacterized MFS-type transporter C1271.10c OS=Schizosaccharomyces pombe (strain 972 / ATCC 24843) GN=SPBC1271.10c PE=1 SV=1 2.03e-40	-	XP_009258189.1 hypothetical protein FPSE_06796 [Fusarium pseudograminearum CS3096] >EKJ73008.1 hypothetical protein FPSE_06796 [Fusarium pseudograminearum CS3096] >KAF0641034.1 hypothetical protein FPSE5266_06796 [Fusarium pseudograminearum] >UZP46421.1 hypothetical protein NXS19_014233 [Fusarium pseudograminearum] 0.0	Fusarium pseudograminearum CS3096 hypothetical protein partial mRNA 0.0
TRINITY_DN8550_c0_g4	2820.545657	619.5128323	2.186768219	0.001295886	0.011952579	up	cd17356, MFS_HXT, Fungal Hexose transporter subfamily of the Major Facilitator Superfamily of transporters and similar proteins. The fungal hexose transporter (HXT) subfamily is comprised of functionally redundant proteins that function mainly in the transport of glucose, as well as other sugars such as galactose and fructose. Saccharomyces cerevisiae has 20 genes that encode proteins in this fam…	pfam00083, Sugar_tr, Sugar (and other) transporter. 4.21e-08	-	KOG0254, KOG0254, KOG0254, Predicted transporter (major facilitator superfamily) [General function prediction only]. 9.66e-11	sp|Q92253|RCO3_NEUCR Probable glucose transporter rco-3 OS=Neurospora crassa (strain ATCC 24698 / 74-OR23-1A / CBS 708.71 / DSM 1257 / FGSC 987) GN=rco-3 PE=3 SV=2 9.03e-10	-	KAF0639737.1 hypothetical protein FPSE5266_05446 [Fusarium pseudograminearum] >QPC69379.1 hypothetical protein HYE68_000131 [Fusarium pseudograminearum] >UZP36933.1 hypothetical protein NXS19_004749 [Fusarium pseudograminearum] 1.38e-282	Fusarium pseudograminearum strain Fp22-2 chromosome 2 0.0
TRINITY_DN7340_c0_g3	6.150178667	12.63065233	-1.038228924	0.005828175	0.041132495	down	-	-	-	-	-	-	UZP43950.1 hypothetical protein NXS19_011762 [Fusarium pseudograminearum] 2.38e-185	Fusarium pseudograminearum strain Fp22-2 chromosome 4 0.0
TRINITY_DN8459_c0_g1	0.537760667	2.660936667	-2.306898032	0.001853363	0.016006483	down	cd11041, CYP503A1-like, cytochrome P450 family 503, subfamily A, polypeptide 1 and similar cytochrome P450s. This family is composed of predominantly fungal cytochrome P450s (CYPs) with similarity to Fusarium fujikuroi Cytochrome P450 503A1 (CYP503A1, also called ent-kaurene oxidase or cytochrome P450-4), Aspergillus nidulans austinol synthesis protein I (ausI), Alternaria alternata tentoxin synt…	pfam00067, p450, Cytochrome P450. Cytochrome P450s are haem-thiolate proteins involved in the oxidative degradation of various compounds. They are particularly well known for their role in the degradation of environmental toxins and mutagens. They can be divided into 4 classes, according to the method by which electrons from NAD(P)H are delivered to the catalytic site. Sequence conservation is re…	-	KOG0684, KOG0684, KOG0684, Cytochrome P450 [Secondary metabolites biosynthesis, transport and catabolism]. 7.80e-19	sp|O94142|KO1_GIBFU Ent-kaurene oxidase OS=Gibberella fujikuroi GN=CYP503A1 PE=1 SV=1 2.88e-52	-	UZP34407.1 hypothetical protein NXS19_002223 [Fusarium pseudograminearum] 0.0	Fusarium pseudograminearum CS3096 hypothetical protein partial mRNA 0.0
TRINITY_DN9404_c0_g1	1.917838333	9.715050333	-2.340740359	0.000461219	0.005080785	down	sd00045, ANK, ankyrin repeats. Ankyrin repeats are one of the most abundant repeat motifs, and generally function as scaffolds for protein-protein interactions in processes including cell cycle, transcriptional regulation, signal transduction, vesicular trafficking, and inflammatory response. Although predominantly found in eukaryotic proteins, they are also found in some bacterial and viral prot…	-	-	KOG4177, KOG4177, KOG4177, Ankyrin [Cell wall/membrane/envelope biogenesis]. 2.96e-06	sp|Q9GZV1|ANKR2_HUMAN Ankyrin repeat domain-containing protein 2 OS=Homo sapiens GN=ANKRD2 PE=1 SV=3 1.39e-10	-	UZP32308.1 hypothetical protein NXS19_000124 [Fusarium pseudograminearum] 0.0	Fusarium pseudograminearum CS3096 hypothetical protein partial mRNA 5.95e-30
TRINITY_DN9077_c0_g1	10.22689409	167.5281203	-4.033963308	1.29E-16	1.89E-14	down	cd05345, BKR_3_SDR_c, putative beta-ketoacyl acyl carrier protein [ACP] reductase (BKR), subgroup 3, classical (c) SDR. This subgroup includes the putative Brucella melitensis biovar Abortus 2308 BKR, FabG, Mesorhizobium loti MAFF303099 FabG, and other classical SDRs. BKR, a member of the SDR family, catalyzes the NADPH-dependent reduction of acyl carrier protein in the first reductive step of de…	pfam00083, Sugar_tr, Sugar (and other) transporter. 7.41e-37	-	KOG0254, KOG0254, KOG0254, Predicted transporter (major facilitator superfamily) [General function prediction only]. 9.85e-32	sp|P49374|HGT1_KLULA High-affinity glucose transporter OS=Kluyveromyces lactis (strain ATCC 8585 / CBS 2359 / DSM 70799 / NBRC 1267 / NRRL Y-1140 / WM37) GN=HGT1 PE=3 SV=1 7.09e-36	-	UZP39376.1 hypothetical protein NXS19_007192 [Fusarium pseudograminearum] 0.0	Fusarium graminearum strain FG-12 chromosome 2 0.0
TRINITY_DN8614_c0_g3	1.530402333	5.039813333	-1.719459321	0.000486557	0.005313867	down	-	-	-	-	-	-	-	Fusarium pseudograminearum strain Fp22-2 chromosome 1 1.22e-118
TRINITY_DN7642_c0_g2	736.0483633	37.53016667	4.293677962	3.51E-07	9.05E-06	up	-	-	-	-	-	-	XP_009258083.1 hypothetical protein FPSE_06690 [Fusarium pseudograminearum CS3096] >EKJ73077.1 hypothetical protein FPSE_06690 [Fusarium pseudograminearum CS3096] 6.55e-243	Fusarium pseudograminearum strain Class2-1C chromosome 1 0.0
TRINITY_DN3925_c0_g1	2.751066667	0.0001	14.74770348	0.00277353	0.022418537	up	-	-	-	-	-	-	-	Fusarium pseudograminearum strain Fp22-2 chromosome 1 1.09e-104
TRINITY_DN6981_c0_g1	1.549510802	6.48229083	-2.064690937	8.67E-07	2.04E-05	down	cd16015, LTA_synthase, Lipoteichoic acid synthase like. Lipoteichoic acid (LTA) is an important cell wall polymer found in Gram-positive bacteria. It may contain long chains of ribitol or glycerol phosphate. LTA synthase catalyzes the reaction to extend the polymer by the repeated addition of glycerolphosphate (GroP) subunits to the end of the growing chain. 5.70e-10	pfam00884, Sulfatase, Sulfatase. 6.89e-09	-	-	-	-	XP_009262707.1 hypothetical protein FPSE_11315 [Fusarium pseudograminearum CS3096] >EKJ68539.1 hypothetical protein FPSE_11315 [Fusarium pseudograminearum CS3096] >KAF0640404.1 hypothetical protein FPSE5266_11315 [Fusarium pseudograminearum] 0.0	Fusarium pseudograminearum CS3096 hypothetical protein partial mRNA 0.0
TRINITY_DN9464_c1_g1	837.2130792	1915.820293	-1.194295485	4.53E-05	0.000695606	down	-	pfam15406, PH_6, Pleckstrin homology domain. This Pleckstrin homology domain is found in some fungal species. 7.04e-16	-	-	-	-	UZP33235.1 hypothetical protein NXS19_001051 [Fusarium pseudograminearum] 6.87e-174	Fusarium pseudograminearum strain Fp22-2 chromosome 1 0.0
TRINITY_DN8686_c0_g1	1.784552333	104.324814	-5.869376328	2.16E-12	1.63E-10	down	-	-	-	-	-	-	KAH7144693.1 hypothetical protein DER46DRAFT_672344, partial [Fusarium sp. MPI-SDFR-AT-0072] 1.56e-209	Fusarium graminearum strain FG-12 chromosome 1 1.56e-98
TRINITY_DN7105_c0_g1	16.64065553	3.531113485	2.236517174	0.001956609	0.016768796	up	cd05917, FACL_like_2, Uncharacterized subfamily of fatty acid CoA ligase (FACL). Fatty acyl-CoA ligases catalyze the ATP-dependent activation of fatty acids in a two-step reaction. The carboxylate substrate first reacts with ATP to form an acyl-adenylate intermediate, which then reacts with CoA to produce an acyl-CoA ester. This is a required step before free fatty acids can participate in most c…	pfam00501, AMP-binding, AMP-binding enzyme. 1.16e-33	-	KOG1177, KOG1177, KOG1177, Long chain fatty acid acyl-CoA ligase [Lipid transport and metabolism]. 2.03e-89	sp|O31826|YNGI_BACSU Putative acyl-CoA synthetase YngI OS=Bacillus subtilis (strain 168) GN=yngI PE=3 SV=1 9.14e-88	GO:0000302, response to reactive oxygen species;GO:0005575, cellular_component;GO:0005622, intracellular;GO:0005623, cell;GO:0005737, cytoplasm;GO:0005777, peroxisome;GO:0006066, alcohol metabolic process;GO:0006082, organic acid metabolic process;GO:0006518, peptide metabolic process;GO:0006629, lipid metabolic process;GO:0006694, steroid biosynthetic process;GO:0006696, ergosterol biosynthetic …	KAF0635901.1 hypothetical protein FPSE5266_10598 [Fusarium pseudograminearum] 5.40e-251	Fusarium pseudograminearum strain Fp22-2 chromosome 2 0.0
TRINITY_DN9540_c4_g1	2.145600333	36.216027	-4.077175016	3.72E-05	0.000585627	down	cd05918, A_NRPS_SidN3_like, The adenylation (A) domain of siderophore-synthesizing nonribosomal peptide synthetases (NRPS). The adenylation (A) domain of NRPS recognizes a specific amino acid or hydroxy acid and activates it as an (amino) acyl adenylate by hydrolysis of ATP. The activated acyl moiety then forms a thioester to the enzyme-bound cofactor phosphopantetheine of a peptidyl carrier prot…	pfam00501, AMP-binding, AMP-binding enzyme. 9.95e-24	-	KOG1176, KOG1176, KOG1176, Acyl-CoA synthetase [Lipid transport and metabolism]. 2.89e-22	sp|Q4WT66|NRPS1_ASPFU Nonribosomal peptide synthetase 1 OS=Neosartorya fumigata (strain ATCC MYA-4609 / Af293 / CBS 101355 / FGSC A1100) GN=NRPS1 PE=1 SV=1 3.46e-52	-	KAF0645849.1 hypothetical protein FPSE5266_03808 [Fusarium pseudograminearum] 0.0	Fusarium pseudograminearum strain Fp22-2 chromosome 1 0.0
TRINITY_DN8302_c0_g3	48.1887	18.88396667	1.35153304	0.001820851	0.01581721	up	-	-	-	-	-	-	XP_009253881.1 hypothetical protein FPSE_02487 [Fusarium pseudograminearum CS3096] >EKJ77409.1 hypothetical protein FPSE_02487 [Fusarium pseudograminearum CS3096] 0.0	Fusarium pseudograminearum CS3096 hypothetical protein partial mRNA 0.0
TRINITY_DN4825_c0_g1	0.069595	4.855283	-6.124427918	0.000216622	0.002661274	down	cd00685, Trans_IPPS_HT, Trans-Isoprenyl Diphosphate Synthases, head-to-tail. These trans-Isoprenyl Diphosphate Synthases (Trans_IPPS) catalyze head-to-tail (HT) (1'-4) condensation reactions. This CD includes all-trans (E)-isoprenyl diphosphate synthases which synthesize various chain length (C10, C15, C20, C25, C30, C35, C40, C45, and C50) linear isoprenyl diphosphates from precursors, isopenten…	pfam00348, polyprenyl_synt, Polyprenyl synthetase. 8.88e-44	K00804-ko00900 Terpenoid backbone biosynthesis	KOG0777, KOG0777, KOG0777, Geranylgeranyl pyrophosphate synthase/Polyprenyl synthetase [Coenzyme transport and metabolism]. 5.53e-114	sp|Q672V6|ATMG_ASPFL Geranylgeranyl pyrophosphate synthase atmG OS=Aspergillus flavus GN=atmG PE=2 SV=1 3.67e-131	-	XP_009262233.1 hypothetical protein FPSE_10841 [Fusarium pseudograminearum CS3096] >EKJ68997.1 hypothetical protein FPSE_10841 [Fusarium pseudograminearum CS3096] >KAF0643047.1 hypothetical protein FPSE5266_10841 [Fusarium pseudograminearum] >UZP40185.1 hypothetical protein NXS19_008001 [Fusarium pseudograminearum] 5.65e-230	Fusarium pseudograminearum CS3096 hypothetical protein partial mRNA 0.0
TRINITY_DN7757_c0_g2	2.42904	14.66276667	-2.593699194	0.000309404	0.003594067	down	-	-	-	-	-	-	XP_009259147.1 hypothetical protein FPSE_07754 [Fusarium pseudograminearum CS3096] >EKJ72064.1 hypothetical protein FPSE_07754 [Fusarium pseudograminearum CS3096] 1.66e-307	Fusarium pseudograminearum CS3096 hypothetical protein partial mRNA 0.0
[truncated: 775 more rows]
