# Supplementary material for: Velvet Family Protein FpVelB Affects Virulence in Association with Secondary Metabolism in Fusarium pseudograminearum
Source: Cells. 2024 May 30;13(11):950. doi: 10.3390/cells13110950 (PMC11171821; doi:10.3390/cells13110950)
Supplement: Supplementary file 1 [file cells-13-00950-s001.zip › Table S3.xls]

GO.ID	Term	Ontology	Significant	Annotated	Pvalue	Qvalue	Signi_id	Signi_symbol
GO:0042783	active evasion of host immune response	biological process	3/54	5/4537	1.6e-05	0.047972	TRINITY_DN3472_c0_g1(-2.48480260234),TRINITY_DN8514_c0_g1(-4.70399289573),TRINITY_DN8514_c0_g3(-4.33668351592)	TRINITY_DN3472_c0_g1(-2.48480260234),TRINITY_DN8514_c0_g1(-4.70399289573),TRINITY_DN8514_c0_g3(-4.33668351592)
GO:0042784	active evasion of host immune response via regulation of host complement system	biological process	3/54	5/4537	1.6e-05	0.047972	TRINITY_DN3472_c0_g1(-2.48480260234),TRINITY_DN8514_c0_g1(-4.70399289573),TRINITY_DN8514_c0_g3(-4.33668351592)	TRINITY_DN3472_c0_g1(-2.48480260234),TRINITY_DN8514_c0_g1(-4.70399289573),TRINITY_DN8514_c0_g3(-4.33668351592)
GO:0051810	active evasion of immune response of other organism involved in symbiotic interaction	biological process	3/54	5/4537	1.6e-05	0.047972	TRINITY_DN3472_c0_g1(-2.48480260234),TRINITY_DN8514_c0_g1(-4.70399289573),TRINITY_DN8514_c0_g3(-4.33668351592)	TRINITY_DN3472_c0_g1(-2.48480260234),TRINITY_DN8514_c0_g1(-4.70399289573),TRINITY_DN8514_c0_g3(-4.33668351592)
GO:0051811	active evasion of immune response of other organism via regulation of complement system of other org...	biological process	3/54	5/4537	1.6e-05	0.047972	TRINITY_DN3472_c0_g1(-2.48480260234),TRINITY_DN8514_c0_g1(-4.70399289573),TRINITY_DN8514_c0_g3(-4.33668351592)	TRINITY_DN3472_c0_g1(-2.48480260234),TRINITY_DN8514_c0_g1(-4.70399289573),TRINITY_DN8514_c0_g3(-4.33668351592)
GO:0070051	fibrinogen binding	molecular function	3/49	6/4092	3.1e-05	0.093682	TRINITY_DN3472_c0_g1(-2.48480260234),TRINITY_DN8514_c0_g1(-4.70399289573),TRINITY_DN8514_c0_g3(-4.33668351592)	TRINITY_DN3472_c0_g1(-2.48480260234),TRINITY_DN8514_c0_g1(-4.70399289573),TRINITY_DN8514_c0_g3(-4.33668351592)
GO:0050525	cutinase activity	molecular function	2/49	2/4092	0.00014	0.21154	TRINITY_DN6059_c0_g1(-2.19404761242),TRINITY_DN7395_c0_g1(-3.20809436978)	TRINITY_DN6059_c0_g1(-2.19404761242),TRINITY_DN7395_c0_g1(-3.20809436978)
GO:0010393	galacturonan metabolic process	biological process	3/54	10/4537	0.00018	0.308391428571429	TRINITY_DN17192_c0_g1(-5.01973037473),TRINITY_DN7321_c0_g1(-4.00491188732),TRINITY_DN8377_c0_g1(-1.66033606054)	TRINITY_DN17192_c0_g1(-5.01973037473),TRINITY_DN7321_c0_g1(-4.00491188732),TRINITY_DN8377_c0_g1(-1.66033606054)
GO:0045488	pectin metabolic process	biological process	3/54	10/4537	0.00018	0.308391428571429	TRINITY_DN17192_c0_g1(-5.01973037473),TRINITY_DN7321_c0_g1(-4.00491188732),TRINITY_DN8377_c0_g1(-1.66033606054)	TRINITY_DN17192_c0_g1(-5.01973037473),TRINITY_DN7321_c0_g1(-4.00491188732),TRINITY_DN8377_c0_g1(-1.66033606054)
GO:0045490	pectin catabolic process	biological process	3/54	10/4537	0.00018	0.308391428571429	TRINITY_DN17192_c0_g1(-5.01973037473),TRINITY_DN7321_c0_g1(-4.00491188732),TRINITY_DN8377_c0_g1(-1.66033606054)	TRINITY_DN17192_c0_g1(-5.01973037473),TRINITY_DN7321_c0_g1(-4.00491188732),TRINITY_DN8377_c0_g1(-1.66033606054)
GO:0006956	complement activation	biological process	3/54	11/4537	0.00025	0.37478125	TRINITY_DN3472_c0_g1(-2.48480260234),TRINITY_DN8514_c0_g1(-4.70399289573),TRINITY_DN8514_c0_g3(-4.33668351592)	TRINITY_DN3472_c0_g1(-2.48480260234),TRINITY_DN8514_c0_g1(-4.70399289573),TRINITY_DN8514_c0_g3(-4.33668351592)
GO:0072376	protein activation cascade	biological process	3/54	13/4537	0.00042	0.559673333333333	TRINITY_DN3472_c0_g1(-2.48480260234),TRINITY_DN8514_c0_g1(-4.70399289573),TRINITY_DN8514_c0_g3(-4.33668351592)	TRINITY_DN3472_c0_g1(-2.48480260234),TRINITY_DN8514_c0_g1(-4.70399289573),TRINITY_DN8514_c0_g3(-4.33668351592)
GO:2000780	negative regulation of double-strand break repair	biological process	2/54	4/4537	0.00082	0.822377142857143	TRINITY_DN7890_c0_g1(-1.08801674278),TRINITY_DN9005_c0_g4(-2.35496917812)	TRINITY_DN7890_c0_g1(-1.08801674278),TRINITY_DN9005_c0_g4(-2.35496917812)
GO:0020012	evasion or tolerance of host immune response	biological process	3/54	17/4537	0.00096	0.822377142857143	TRINITY_DN3472_c0_g1(-2.48480260234),TRINITY_DN8514_c0_g1(-4.70399289573),TRINITY_DN8514_c0_g3(-4.33668351592)	TRINITY_DN3472_c0_g1(-2.48480260234),TRINITY_DN8514_c0_g1(-4.70399289573),TRINITY_DN8514_c0_g3(-4.33668351592)
GO:0030682	evasion or tolerance of host defense response	biological process	3/54	17/4537	0.00096	0.822377142857143	TRINITY_DN3472_c0_g1(-2.48480260234),TRINITY_DN8514_c0_g1(-4.70399289573),TRINITY_DN8514_c0_g3(-4.33668351592)	TRINITY_DN3472_c0_g1(-2.48480260234),TRINITY_DN8514_c0_g1(-4.70399289573),TRINITY_DN8514_c0_g3(-4.33668351592)
GO:0051805	evasion or tolerance of immune response of other organism involved in symbiotic interaction	biological process	3/54	17/4537	0.00096	0.822377142857143	TRINITY_DN3472_c0_g1(-2.48480260234),TRINITY_DN8514_c0_g1(-4.70399289573),TRINITY_DN8514_c0_g3(-4.33668351592)	TRINITY_DN3472_c0_g1(-2.48480260234),TRINITY_DN8514_c0_g1(-4.70399289573),TRINITY_DN8514_c0_g3(-4.33668351592)
GO:0051807	evasion or tolerance of defense response of other organism involved in symbiotic interaction	biological process	3/54	17/4537	0.00096	0.822377142857143	TRINITY_DN3472_c0_g1(-2.48480260234),TRINITY_DN8514_c0_g1(-4.70399289573),TRINITY_DN8514_c0_g3(-4.33668351592)	TRINITY_DN3472_c0_g1(-2.48480260234),TRINITY_DN8514_c0_g1(-4.70399289573),TRINITY_DN8514_c0_g3(-4.33668351592)
GO:0044415	evasion or tolerance of host defenses	biological process	3/54	18/4537	0.00115	0.906137777777778	TRINITY_DN3472_c0_g1(-2.48480260234),TRINITY_DN8514_c0_g1(-4.70399289573),TRINITY_DN8514_c0_g3(-4.33668351592)	TRINITY_DN3472_c0_g1(-2.48480260234),TRINITY_DN8514_c0_g1(-4.70399289573),TRINITY_DN8514_c0_g3(-4.33668351592)
GO:0045738	negative regulation of DNA repair	biological process	2/54	5/4537	0.00136	0.906137777777778	TRINITY_DN7890_c0_g1(-1.08801674278),TRINITY_DN9005_c0_g4(-2.35496917812)	TRINITY_DN7890_c0_g1(-1.08801674278),TRINITY_DN9005_c0_g4(-2.35496917812)
GO:0051541	elastin metabolic process	biological process	2/54	5/4537	0.00136	0.906137777777778	TRINITY_DN8514_c0_g1(-4.70399289573),TRINITY_DN8514_c0_g3(-4.33668351592)	TRINITY_DN8514_c0_g1(-4.70399289573),TRINITY_DN8514_c0_g3(-4.33668351592)
GO:0060309	elastin catabolic process	biological process	2/54	5/4537	0.00136	0.906137777777778	TRINITY_DN8514_c0_g1(-4.70399289573),TRINITY_DN8514_c0_g3(-4.33668351592)	TRINITY_DN8514_c0_g1(-4.70399289573),TRINITY_DN8514_c0_g3(-4.33668351592)
GO:0044413	avoidance of host defenses	biological process	3/54	20/4537	0.00157	0.9414505	TRINITY_DN3472_c0_g1(-2.48480260234),TRINITY_DN8514_c0_g1(-4.70399289573),TRINITY_DN8514_c0_g3(-4.33668351592)	TRINITY_DN3472_c0_g1(-2.48480260234),TRINITY_DN8514_c0_g1(-4.70399289573),TRINITY_DN8514_c0_g3(-4.33668351592)
GO:0051834	evasion or tolerance of defenses of other organism involved in symbiotic interaction	biological process	3/54	20/4537	0.00157	0.9414505	TRINITY_DN3472_c0_g1(-2.48480260234),TRINITY_DN8514_c0_g1(-4.70399289573),TRINITY_DN8514_c0_g3(-4.33668351592)	TRINITY_DN3472_c0_g1(-2.48480260234),TRINITY_DN8514_c0_g1(-4.70399289573),TRINITY_DN8514_c0_g3(-4.33668351592)
GO:0009532	plastid stroma	cellular component	4/51	43/4387	0.0014	0.9456	TRINITY_DN1104_c0_g2(-5.71615701062),TRINITY_DN14332_c0_g1(-13.8821558283),TRINITY_DN7389_c0_g1(-7.27134908097),TRINITY_DN8274_c0_g1(-6.38649048435)	TRINITY_DN1104_c0_g2(-5.71615701062),TRINITY_DN14332_c0_g1(-13.8821558283),TRINITY_DN7389_c0_g1(-7.27134908097),TRINITY_DN8274_c0_g1(-6.38649048435)
GO:0009570	chloroplast stroma	cellular component	4/51	43/4387	0.0014	0.9456	TRINITY_DN1104_c0_g2(-5.71615701062),TRINITY_DN14332_c0_g1(-13.8821558283),TRINITY_DN7389_c0_g1(-7.27134908097),TRINITY_DN8274_c0_g1(-6.38649048435)	TRINITY_DN1104_c0_g2(-5.71615701062),TRINITY_DN14332_c0_g1(-13.8821558283),TRINITY_DN7389_c0_g1(-7.27134908097),TRINITY_DN8274_c0_g1(-6.38649048435)
GO:0005576	extracellular region	cellular component	11/51	344/4387	0.0016	0.9456	TRINITY_DN17192_c0_g1(-5.01973037473),TRINITY_DN3472_c0_g1(-2.48480260234),TRINITY_DN6059_c0_g1(-2.19404761242),TRINITY_DN7395_c0_g1(-3.20809436978),TRINITY_DN8317_c0_g1(-6.42610434857),TRINITY_DN8377_c0_g1(-1.66033606054),TRINITY_DN8514_c0_g1(-4.70399289573),TRINITY_DN8514_c0_g3(-4.33668351592),TRINITY_DN9171_c0_g2(-1.87925061514),TRINITY_DN9330_c0_g2(-6.09604953525),TRINITY_DN9453_c3_g3(-3.0084…	TRINITY_DN17192_c0_g1(-5.01973037473),TRINITY_DN3472_c0_g1(-2.48480260234),TRINITY_DN6059_c0_g1(-2.19404761242),TRINITY_DN7395_c0_g1(-3.20809436978),TRINITY_DN8317_c0_g1(-6.42610434857),TRINITY_DN8377_c0_g1(-1.66033606054),TRINITY_DN8514_c0_g1(-4.70399289573),TRINITY_DN8514_c0_g3(-4.33668351592),TRINITY_DN9171_c0_g2(-1.87925061514),TRINITY_DN9330_c0_g2(-6.09604953525),TRINITY_DN9453_c3_g3(-3.0084…
GO:0052564	response to immune response of other organism involved in symbiotic interaction	biological process	3/54	21/4537	0.00182	0.992148181818182	TRINITY_DN3472_c0_g1(-2.48480260234),TRINITY_DN8514_c0_g1(-4.70399289573),TRINITY_DN8514_c0_g3(-4.33668351592)	TRINITY_DN3472_c0_g1(-2.48480260234),TRINITY_DN8514_c0_g1(-4.70399289573),TRINITY_DN8514_c0_g3(-4.33668351592)
GO:0052572	response to host immune response	biological process	3/54	21/4537	0.00182	0.992148181818182	TRINITY_DN3472_c0_g1(-2.48480260234),TRINITY_DN8514_c0_g1(-4.70399289573),TRINITY_DN8514_c0_g3(-4.33668351592)	TRINITY_DN3472_c0_g1(-2.48480260234),TRINITY_DN8514_c0_g1(-4.70399289573),TRINITY_DN8514_c0_g3(-4.33668351592)
GO:0051832	avoidance of defenses of other organism involved in symbiotic interaction	biological process	3/54	24/4537	0.00270	1	TRINITY_DN3472_c0_g1(-2.48480260234),TRINITY_DN8514_c0_g1(-4.70399289573),TRINITY_DN8514_c0_g3(-4.33668351592)	TRINITY_DN3472_c0_g1(-2.48480260234),TRINITY_DN8514_c0_g1(-4.70399289573),TRINITY_DN8514_c0_g3(-4.33668351592)
GO:0042737	drug catabolic process	biological process	5/54	95/4537	0.00509	1	TRINITY_DN17192_c0_g1(-5.01973037473),TRINITY_DN7321_c0_g1(-4.00491188732),TRINITY_DN8074_c0_g1(-4.59478951153),TRINITY_DN8377_c0_g1(-1.66033606054),TRINITY_DN9330_c0_g2(-6.09604953525)	TRINITY_DN17192_c0_g1(-5.01973037473),TRINITY_DN7321_c0_g1(-4.00491188732),TRINITY_DN8074_c0_g1(-4.59478951153),TRINITY_DN8377_c0_g1(-1.66033606054),TRINITY_DN9330_c0_g2(-6.09604953525)
GO:2000779	regulation of double-strand break repair	biological process	2/54	11/4537	0.00714	1	TRINITY_DN7890_c0_g1(-1.08801674278),TRINITY_DN9005_c0_g4(-2.35496917812)	TRINITY_DN7890_c0_g1(-1.08801674278),TRINITY_DN9005_c0_g4(-2.35496917812)
GO:0052200	response to host defenses	biological process	3/54	34/4537	0.00735	1	TRINITY_DN3472_c0_g1(-2.48480260234),TRINITY_DN8514_c0_g1(-4.70399289573),TRINITY_DN8514_c0_g3(-4.33668351592)	TRINITY_DN3472_c0_g1(-2.48480260234),TRINITY_DN8514_c0_g1(-4.70399289573),TRINITY_DN8514_c0_g3(-4.33668351592)
GO:0075136	response to host	biological process	3/54	34/4537	0.00735	1	TRINITY_DN3472_c0_g1(-2.48480260234),TRINITY_DN8514_c0_g1(-4.70399289573),TRINITY_DN8514_c0_g3(-4.33668351592)	TRINITY_DN3472_c0_g1(-2.48480260234),TRINITY_DN8514_c0_g1(-4.70399289573),TRINITY_DN8514_c0_g3(-4.33668351592)
GO:0006516	glycoprotein catabolic process	biological process	2/54	12/4537	0.00850	1	TRINITY_DN8514_c0_g1(-4.70399289573),TRINITY_DN8514_c0_g3(-4.33668351592)	TRINITY_DN8514_c0_g1(-4.70399289573),TRINITY_DN8514_c0_g3(-4.33668351592)
GO:0019684	photosynthesis, light reaction	biological process	2/54	12/4537	0.00850	1	TRINITY_DN14332_c0_g1(-13.8821558283),TRINITY_DN8274_c0_g1(-6.38649048435)	TRINITY_DN14332_c0_g1(-13.8821558283),TRINITY_DN8274_c0_g1(-6.38649048435)
GO:0052173	response to defenses of other organism involved in symbiotic interaction	biological process	3/54	36/4537	0.00862	1	TRINITY_DN3472_c0_g1(-2.48480260234),TRINITY_DN8514_c0_g1(-4.70399289573),TRINITY_DN8514_c0_g3(-4.33668351592)	TRINITY_DN3472_c0_g1(-2.48480260234),TRINITY_DN8514_c0_g1(-4.70399289573),TRINITY_DN8514_c0_g3(-4.33668351592)
GO:0006554	lysine catabolic process	biological process	1/54	1/4537	0.01190	1	TRINITY_DN8074_c0_g1(-4.59478951153)	TRINITY_DN8074_c0_g1(-4.59478951153)
GO:0018937	nitroglycerin metabolic process	biological process	1/54	1/4537	0.01190	1	TRINITY_DN2844_c0_g1(-14.8128758833)	TRINITY_DN2844_c0_g1(-14.8128758833)
GO:0018973	trinitrotoluene metabolic process	biological process	1/54	1/4537	0.01190	1	TRINITY_DN2844_c0_g1(-14.8128758833)	TRINITY_DN2844_c0_g1(-14.8128758833)
GO:0018974	2,4,6-trinitrotoluene metabolic process	biological process	1/54	1/4537	0.01190	1	TRINITY_DN2844_c0_g1(-14.8128758833)	TRINITY_DN2844_c0_g1(-14.8128758833)
GO:0019326	nitrotoluene metabolic process	biological process	1/54	1/4537	0.01190	1	TRINITY_DN2844_c0_g1(-14.8128758833)	TRINITY_DN2844_c0_g1(-14.8128758833)
GO:0019477	L-lysine catabolic process	biological process	1/54	1/4537	0.01190	1	TRINITY_DN8074_c0_g1(-4.59478951153)	TRINITY_DN8074_c0_g1(-4.59478951153)
GO:0046256	2,4,6-trinitrotoluene catabolic process	biological process	1/54	1/4537	0.01190	1	TRINITY_DN2844_c0_g1(-14.8128758833)	TRINITY_DN2844_c0_g1(-14.8128758833)
GO:0046260	trinitrotoluene catabolic process	biological process	1/54	1/4537	0.01190	1	TRINITY_DN2844_c0_g1(-14.8128758833)	TRINITY_DN2844_c0_g1(-14.8128758833)
GO:0046263	nitrotoluene catabolic process	biological process	1/54	1/4537	0.01190	1	TRINITY_DN2844_c0_g1(-14.8128758833)	TRINITY_DN2844_c0_g1(-14.8128758833)
GO:0046440	L-lysine metabolic process	biological process	1/54	1/4537	0.01190	1	TRINITY_DN8074_c0_g1(-4.59478951153)	TRINITY_DN8074_c0_g1(-4.59478951153)
GO:0052083	negative regulation by symbiont of host cell-mediated immune response	biological process	1/54	1/4537	0.01190	1	TRINITY_DN3472_c0_g1(-2.48480260234)	TRINITY_DN3472_c0_g1(-2.48480260234)
GO:0052085	negative regulation by symbiont of host T-cell mediated immune response	biological process	1/54	1/4537	0.01190	1	TRINITY_DN3472_c0_g1(-2.48480260234)	TRINITY_DN3472_c0_g1(-2.48480260234)
GO:0052155	modulation by symbiont of host cell-mediated immune response	biological process	1/54	1/4537	0.01190	1	TRINITY_DN3472_c0_g1(-2.48480260234)	TRINITY_DN3472_c0_g1(-2.48480260234)
GO:0052156	modulation by symbiont of host T-cell mediated immune response	biological process	1/54	1/4537	0.01190	1	TRINITY_DN3472_c0_g1(-2.48480260234)	TRINITY_DN3472_c0_g1(-2.48480260234)
GO:0052278	negative regulation by organism of cell-mediated immune response of other organism involved in symbi...	biological process	1/54	1/4537	0.01190	1	TRINITY_DN3472_c0_g1(-2.48480260234)	TRINITY_DN3472_c0_g1(-2.48480260234)
GO:0052280	negative regulation by organism of T-cell mediated immune response of other organism involved in sym...	biological process	1/54	1/4537	0.01190	1	TRINITY_DN3472_c0_g1(-2.48480260234)	TRINITY_DN3472_c0_g1(-2.48480260234)
GO:0052294	modulation by organism of cell-mediated immune response of other organism involved in symbiotic inte...	biological process	1/54	1/4537	0.01190	1	TRINITY_DN3472_c0_g1(-2.48480260234)	TRINITY_DN3472_c0_g1(-2.48480260234)
GO:0052295	modulation by organism of T-cell mediated immune response of other organism involved in symbiotic in...	biological process	1/54	1/4537	0.01190	1	TRINITY_DN3472_c0_g1(-2.48480260234)	TRINITY_DN3472_c0_g1(-2.48480260234)
GO:0072491	toluene-containing compound catabolic process	biological process	1/54	1/4537	0.01190	1	TRINITY_DN2844_c0_g1(-14.8128758833)	TRINITY_DN2844_c0_g1(-14.8128758833)
GO:1901195	positive regulation of formation of translation preinitiation complex	biological process	1/54	1/4537	0.01190	1	TRINITY_DN10800_c0_g1(-14.1298832099)	TRINITY_DN10800_c0_g1(-14.1298832099)
GO:1904690	positive regulation of cytoplasmic translational initiation	biological process	1/54	1/4537	0.01190	1	TRINITY_DN10800_c0_g1(-14.1298832099)	TRINITY_DN10800_c0_g1(-14.1298832099)
GO:2000042	negative regulation of double-strand break repair via homologous recombination	biological process	1/54	1/4537	0.01190	1	TRINITY_DN9005_c0_g4(-2.35496917812)	TRINITY_DN9005_c0_g4(-2.35496917812)
GO:0000272	polysaccharide catabolic process	biological process	3/54	42/4537	0.01319	1	TRINITY_DN17192_c0_g1(-5.01973037473),TRINITY_DN7321_c0_g1(-4.00491188732),TRINITY_DN8377_c0_g1(-1.66033606054)	TRINITY_DN17192_c0_g1(-5.01973037473),TRINITY_DN7321_c0_g1(-4.00491188732),TRINITY_DN8377_c0_g1(-1.66033606054)
GO:0015979	photosynthesis	biological process	2/54	15/4537	0.01322	1	TRINITY_DN14332_c0_g1(-13.8821558283),TRINITY_DN8274_c0_g1(-6.38649048435)	TRINITY_DN14332_c0_g1(-13.8821558283),TRINITY_DN8274_c0_g1(-6.38649048435)
GO:0051085	chaperone cofactor-dependent protein refolding	biological process	2/54	15/4537	0.01322	1	TRINITY_DN2129_c0_g1(-13.6544704492),TRINITY_DN3511_c0_g1(-6.41662837563)	TRINITY_DN2129_c0_g1(-13.6544704492),TRINITY_DN3511_c0_g1(-6.41662837563)
GO:2001021	negative regulation of response to DNA damage stimulus	biological process	2/54	15/4537	0.01322	1	TRINITY_DN7890_c0_g1(-1.08801674278),TRINITY_DN9005_c0_g4(-2.35496917812)	TRINITY_DN7890_c0_g1(-1.08801674278),TRINITY_DN9005_c0_g4(-2.35496917812)
GO:0006959	humoral immune response	biological process	3/54	43/4537	0.01406	1	TRINITY_DN3472_c0_g1(-2.48480260234),TRINITY_DN8514_c0_g1(-4.70399289573),TRINITY_DN8514_c0_g3(-4.33668351592)	TRINITY_DN3472_c0_g1(-2.48480260234),TRINITY_DN8514_c0_g1(-4.70399289573),TRINITY_DN8514_c0_g3(-4.33668351592)
GO:0051084	'de novo' posttranslational protein folding	biological process	2/54	16/4537	0.01500	1	TRINITY_DN2129_c0_g1(-13.6544704492),TRINITY_DN3511_c0_g1(-6.41662837563)	TRINITY_DN2129_c0_g1(-13.6544704492),TRINITY_DN3511_c0_g1(-6.41662837563)
GO:0009405	pathogenesis	biological process	4/54	83/4537	0.01646	1	TRINITY_DN2129_c0_g1(-13.6544704492),TRINITY_DN8514_c0_g1(-4.70399289573),TRINITY_DN8514_c0_g3(-4.33668351592),TRINITY_DN9171_c0_g2(-1.87925061514)	TRINITY_DN2129_c0_g1(-13.6544704492),TRINITY_DN8514_c0_g1(-4.70399289573),TRINITY_DN8514_c0_g3(-4.33668351592),TRINITY_DN9171_c0_g2(-1.87925061514)
GO:0051701	interaction with host	biological process	4/54	83/4537	0.01646	1	TRINITY_DN3472_c0_g1(-2.48480260234),TRINITY_DN5715_c0_g1(-14.8056407708),TRINITY_DN8514_c0_g1(-4.70399289573),TRINITY_DN8514_c0_g3(-4.33668351592)	TRINITY_DN3472_c0_g1(-2.48480260234),TRINITY_DN5715_c0_g1(-14.8056407708),TRINITY_DN8514_c0_g1(-4.70399289573),TRINITY_DN8514_c0_g3(-4.33668351592)
GO:2000105	positive regulation of DNA-dependent DNA replication	biological process	2/54	17/4537	0.01687	1	TRINITY_DN5662_c0_g1(-1.08596545703),TRINITY_DN9314_c0_g1(-2.62276222137)	TRINITY_DN5662_c0_g1(-1.08596545703),TRINITY_DN9314_c0_g1(-2.62276222137)
GO:0016052	carbohydrate catabolic process	biological process	5/54	133/4537	0.02011	1	TRINITY_DN17192_c0_g1(-5.01973037473),TRINITY_DN6059_c0_g1(-2.19404761242),TRINITY_DN7321_c0_g1(-4.00491188732),TRINITY_DN7395_c0_g1(-3.20809436978),TRINITY_DN8377_c0_g1(-1.66033606054)	TRINITY_DN17192_c0_g1(-5.01973037473),TRINITY_DN6059_c0_g1(-2.19404761242),TRINITY_DN7321_c0_g1(-4.00491188732),TRINITY_DN7395_c0_g1(-3.20809436978),TRINITY_DN8377_c0_g1(-1.66033606054)
GO:0044419	interspecies interaction between organisms	biological process	7/54	235/4537	0.02022	1	TRINITY_DN2129_c0_g1(-13.6544704492),TRINITY_DN3472_c0_g1(-2.48480260234),TRINITY_DN3511_c0_g1(-6.41662837563),TRINITY_DN5715_c0_g1(-14.8056407708),TRINITY_DN8514_c0_g1(-4.70399289573),TRINITY_DN8514_c0_g3(-4.33668351592),TRINITY_DN9171_c0_g2(-1.87925061514)	TRINITY_DN2129_c0_g1(-13.6544704492),TRINITY_DN3472_c0_g1(-2.48480260234),TRINITY_DN3511_c0_g1(-6.41662837563),TRINITY_DN5715_c0_g1(-14.8056407708),TRINITY_DN8514_c0_g1(-4.70399289573),TRINITY_DN8514_c0_g3(-4.33668351592),TRINITY_DN9171_c0_g2(-1.87925061514)
GO:0045861	negative regulation of proteolysis	biological process	3/54	51/4537	0.02220	1	TRINITY_DN3472_c0_g1(-2.48480260234),TRINITY_DN7890_c0_g1(-1.08801674278),TRINITY_DN7929_c0_g1(-3.17394119368)	TRINITY_DN3472_c0_g1(-2.48480260234),TRINITY_DN7890_c0_g1(-1.08801674278),TRINITY_DN7929_c0_g1(-3.17394119368)
GO:0044403	symbiont process	biological process	6/54	187/4537	0.02257	1	TRINITY_DN2129_c0_g1(-13.6544704492),TRINITY_DN3472_c0_g1(-2.48480260234),TRINITY_DN3511_c0_g1(-6.41662837563),TRINITY_DN5715_c0_g1(-14.8056407708),TRINITY_DN8514_c0_g1(-4.70399289573),TRINITY_DN8514_c0_g3(-4.33668351592)	TRINITY_DN2129_c0_g1(-13.6544704492),TRINITY_DN3472_c0_g1(-2.48480260234),TRINITY_DN3511_c0_g1(-6.41662837563),TRINITY_DN5715_c0_g1(-14.8056407708),TRINITY_DN8514_c0_g1(-4.70399289573),TRINITY_DN8514_c0_g3(-4.33668351592)
GO:0045740	positive regulation of DNA replication	biological process	2/54	20/4537	0.02304	1	TRINITY_DN5662_c0_g1(-1.08596545703),TRINITY_DN9314_c0_g1(-2.62276222137)	TRINITY_DN5662_c0_g1(-1.08596545703),TRINITY_DN9314_c0_g1(-2.62276222137)
GO:0002921	negative regulation of humoral immune response	biological process	1/54	2/4537	0.02367	1	TRINITY_DN3472_c0_g1(-2.48480260234)	TRINITY_DN3472_c0_g1(-2.48480260234)
GO:0010731	protein glutathionylation	biological process	1/54	2/4537	0.02367	1	TRINITY_DN3369_c0_g1(-2.18414326439)	TRINITY_DN3369_c0_g1(-2.18414326439)
GO:0015887	pantothenate transmembrane transport	biological process	1/54	2/4537	0.02367	1	TRINITY_DN5544_c0_g1(-2.29962801643)	TRINITY_DN5544_c0_g1(-2.29962801643)
GO:0042262	DNA protection	biological process	1/54	2/4537	0.02367	1	TRINITY_DN7890_c0_g1(-1.08801674278)	TRINITY_DN7890_c0_g1(-1.08801674278)
GO:0042438	melanin biosynthetic process	biological process	1/54	2/4537	0.02367	1	TRINITY_DN6335_c0_g1(-2.90456094506)	TRINITY_DN6335_c0_g1(-2.90456094506)
GO:0045916	negative regulation of complement activation	biological process	1/54	2/4537	0.02367	1	TRINITY_DN3472_c0_g1(-2.48480260234)	TRINITY_DN3472_c0_g1(-2.48480260234)
GO:0070924	heterochromatin assembly involved in chromatin silencing by small RNA	biological process	1/54	2/4537	0.02367	1	TRINITY_DN8310_c0_g1(-2.25759124863)	TRINITY_DN8310_c0_g1(-2.25759124863)
GO:0072490	toluene-containing compound metabolic process	biological process	1/54	2/4537	0.02367	1	TRINITY_DN2844_c0_g1(-14.8128758833)	TRINITY_DN2844_c0_g1(-14.8128758833)
GO:2000258	negative regulation of protein activation cascade	biological process	1/54	2/4537	0.02367	1	TRINITY_DN3472_c0_g1(-2.48480260234)	TRINITY_DN3472_c0_g1(-2.48480260234)
GO:0051054	positive regulation of DNA metabolic process	biological process	3/54	54/4537	0.02579	1	TRINITY_DN5662_c0_g1(-1.08596545703),TRINITY_DN9005_c0_g4(-2.35496917812),TRINITY_DN9314_c0_g1(-2.62276222137)	TRINITY_DN5662_c0_g1(-1.08596545703),TRINITY_DN9005_c0_g4(-2.35496917812),TRINITY_DN9314_c0_g1(-2.62276222137)
GO:0006260	DNA replication	biological process	5/54	143/4537	0.02658	1	TRINITY_DN3511_c0_g1(-6.41662837563),TRINITY_DN5662_c0_g1(-1.08596545703),TRINITY_DN7890_c0_g1(-1.08801674278),TRINITY_DN9005_c0_g4(-2.35496917812),TRINITY_DN9314_c0_g1(-2.62276222137)	TRINITY_DN3511_c0_g1(-6.41662837563),TRINITY_DN5662_c0_g1(-1.08596545703),TRINITY_DN7890_c0_g1(-1.08801674278),TRINITY_DN9005_c0_g4(-2.35496917812),TRINITY_DN9314_c0_g1(-2.62276222137)
GO:0006303	double-strand break repair via nonhomologous end joining	biological process	2/54	24/4537	0.03247	1	TRINITY_DN7890_c0_g1(-1.08801674278),TRINITY_DN9005_c0_g4(-2.35496917812)	TRINITY_DN7890_c0_g1(-1.08801674278),TRINITY_DN9005_c0_g4(-2.35496917812)
GO:0006282	regulation of DNA repair	biological process	2/54	25/4537	0.03503	1	TRINITY_DN7890_c0_g1(-1.08801674278),TRINITY_DN9005_c0_g4(-2.35496917812)	TRINITY_DN7890_c0_g1(-1.08801674278),TRINITY_DN9005_c0_g4(-2.35496917812)
GO:0006285	base-excision repair, AP site formation	biological process	1/54	3/4537	0.03529	1	TRINITY_DN5662_c0_g1(-1.08596545703)	TRINITY_DN5662_c0_g1(-1.08596545703)
GO:0006582	melanin metabolic process	biological process	1/54	3/4537	0.03529	1	TRINITY_DN6335_c0_g1(-2.90456094506)	TRINITY_DN6335_c0_g1(-2.90456094506)
GO:0009597	detection of virus	biological process	1/54	3/4537	0.03529	1	TRINITY_DN5715_c0_g1(-14.8056407708)	TRINITY_DN5715_c0_g1(-14.8056407708)
GO:0010167	response to nitrate	biological process	1/54	3/4537	0.03529	1	TRINITY_DN5837_c0_g2(-14.5576790846)	TRINITY_DN5837_c0_g2(-14.5576790846)
GO:0010207	photosystem II assembly	biological process	1/54	3/4537	0.03529	1	TRINITY_DN14332_c0_g1(-13.8821558283)	TRINITY_DN14332_c0_g1(-13.8821558283)
GO:0033168	conversion of ds siRNA to ss siRNA involved in RNA interference	biological process	1/54	3/4537	0.03529	1	TRINITY_DN8310_c0_g1(-2.25759124863)	TRINITY_DN8310_c0_g1(-2.25759124863)
GO:0036404	conversion of ds siRNA to ss siRNA	biological process	1/54	3/4537	0.03529	1	TRINITY_DN8310_c0_g1(-2.25759124863)	TRINITY_DN8310_c0_g1(-2.25759124863)
GO:0045491	xylan metabolic process	biological process	1/54	3/4537	0.03529	1	TRINITY_DN8377_c0_g1(-1.66033606054)	TRINITY_DN8377_c0_g1(-1.66033606054)
GO:0045493	xylan catabolic process	biological process	1/54	3/4537	0.03529	1	TRINITY_DN8377_c0_g1(-1.66033606054)	TRINITY_DN8377_c0_g1(-1.66033606054)
GO:0045948	positive regulation of translational initiation	biological process	1/54	3/4537	0.03529	1	TRINITY_DN10800_c0_g1(-14.1298832099)	TRINITY_DN10800_c0_g1(-14.1298832099)
GO:0052212	modification of morphology or physiology of other organism via secreted substance involved in symbio...	biological process	1/54	3/4537	0.03529	1	TRINITY_DN2129_c0_g1(-13.6544704492)	TRINITY_DN2129_c0_g1(-13.6544704492)
GO:0090296	regulation of mitochondrial DNA replication	biological process	1/54	3/4537	0.03529	1	TRINITY_DN5662_c0_g1(-1.08596545703)	TRINITY_DN5662_c0_g1(-1.08596545703)
GO:0090297	positive regulation of mitochondrial DNA replication	biological process	1/54	3/4537	0.03529	1	TRINITY_DN5662_c0_g1(-1.08596545703)	TRINITY_DN5662_c0_g1(-1.08596545703)
GO:1901858	regulation of mitochondrial DNA metabolic process	biological process	1/54	3/4537	0.03529	1	TRINITY_DN5662_c0_g1(-1.08596545703)	TRINITY_DN5662_c0_g1(-1.08596545703)
GO:1901860	positive regulation of mitochondrial DNA metabolic process	biological process	1/54	3/4537	0.03529	1	TRINITY_DN5662_c0_g1(-1.08596545703)	TRINITY_DN5662_c0_g1(-1.08596545703)
GO:2001033	negative regulation of double-strand break repair via nonhomologous end joining	biological process	1/54	3/4537	0.03529	1	TRINITY_DN7890_c0_g1(-1.08801674278)	TRINITY_DN7890_c0_g1(-1.08801674278)
GO:0002253	activation of immune response	biological process	3/54	61/4537	0.03532	1	TRINITY_DN3472_c0_g1(-2.48480260234),TRINITY_DN8514_c0_g1(-4.70399289573),TRINITY_DN8514_c0_g3(-4.33668351592)	TRINITY_DN3472_c0_g1(-2.48480260234),TRINITY_DN8514_c0_g1(-4.70399289573),TRINITY_DN8514_c0_g3(-4.33668351592)
GO:0009063	cellular amino acid catabolic process	biological process	3/54	64/4537	0.03989	1	TRINITY_DN5491_c0_g1(-13.6505166374),TRINITY_DN8074_c0_g1(-4.59478951153),TRINITY_DN8079_c0_g1(-6.97757646533)	TRINITY_DN5491_c0_g1(-13.6505166374),TRINITY_DN8074_c0_g1(-4.59478951153),TRINITY_DN8079_c0_g1(-6.97757646533)
GO:0000726	non-recombinational repair	biological process	2/54	27/4537	0.04037	1	TRINITY_DN7890_c0_g1(-1.08801674278),TRINITY_DN9005_c0_g4(-2.35496917812)	TRINITY_DN7890_c0_g1(-1.08801674278),TRINITY_DN9005_c0_g4(-2.35496917812)
GO:0044248	cellular catabolic process	biological process	16/54	868/4537	0.04109	1	TRINITY_DN17192_c0_g1(-5.01973037473),TRINITY_DN2844_c0_g1(-14.8128758833),TRINITY_DN5491_c0_g1(-13.6505166374),TRINITY_DN6059_c0_g1(-2.19404761242),TRINITY_DN7321_c0_g1(-4.00491188732),TRINITY_DN7395_c0_g1(-3.20809436978),TRINITY_DN7890_c0_g1(-1.08801674278),TRINITY_DN8060_c0_g1(-6.68703158047),TRINITY_DN8074_c0_g1(-4.59478951153),TRINITY_DN8079_c0_g1(-6.97757646533),TRINITY_DN8310_c0_g1(-2.2575…	TRINITY_DN17192_c0_g1(-5.01973037473),TRINITY_DN2844_c0_g1(-14.8128758833),TRINITY_DN5491_c0_g1(-13.6505166374),TRINITY_DN6059_c0_g1(-2.19404761242),TRINITY_DN7321_c0_g1(-4.00491188732),TRINITY_DN7395_c0_g1(-3.20809436978),TRINITY_DN7890_c0_g1(-1.08801674278),TRINITY_DN8060_c0_g1(-6.68703158047),TRINITY_DN8074_c0_g1(-4.59478951153),TRINITY_DN8079_c0_g1(-6.97757646533),TRINITY_DN8310_c0_g1(-2.2575…
GO:1901136	carbohydrate derivative catabolic process	biological process	3/54	66/4537	0.04309	1	TRINITY_DN8514_c0_g1(-4.70399289573),TRINITY_DN8514_c0_g3(-4.33668351592),TRINITY_DN9330_c0_g2(-6.09604953525)	TRINITY_DN8514_c0_g1(-4.70399289573),TRINITY_DN8514_c0_g3(-4.33668351592),TRINITY_DN9330_c0_g2(-6.09604953525)
GO:0006458	'de novo' protein folding	biological process	2/54	28/4537	0.04315	1	TRINITY_DN2129_c0_g1(-13.6544704492),TRINITY_DN3511_c0_g1(-6.41662837563)	TRINITY_DN2129_c0_g1(-13.6544704492),TRINITY_DN3511_c0_g1(-6.41662837563)
GO:0010672	regulation of transcription from RNA polymerase II promoter involved in meiotic cell cycle	biological process	1/54	4/4537	0.04678	1	TRINITY_DN7892_c0_g1(-4.04731423339)	TRINITY_DN7892_c0_g1(-4.04731423339)
GO:0010955	negative regulation of protein processing	biological process	1/54	4/4537	0.04678	1	TRINITY_DN3472_c0_g1(-2.48480260234)	TRINITY_DN3472_c0_g1(-2.48480260234)
GO:0032075	positive regulation of nuclease activity	biological process	1/54	4/4537	0.04678	1	TRINITY_DN9005_c0_g4(-2.35496917812)	TRINITY_DN9005_c0_g4(-2.35496917812)
GO:0032077	positive regulation of deoxyribonuclease activity	biological process	1/54	4/4537	0.04678	1	TRINITY_DN9005_c0_g4(-2.35496917812)	TRINITY_DN9005_c0_g4(-2.35496917812)
GO:0032079	positive regulation of endodeoxyribonuclease activity	biological process	1/54	4/4537	0.04678	1	TRINITY_DN9005_c0_g4(-2.35496917812)	TRINITY_DN9005_c0_g4(-2.35496917812)
GO:0032119	sequestering of zinc ion	biological process	1/54	4/4537	0.04678	1	TRINITY_DN3472_c0_g1(-2.48480260234)	TRINITY_DN3472_c0_g1(-2.48480260234)
GO:0033169	histone H3-K9 demethylation	biological process	1/54	4/4537	0.04678	1	TRINITY_DN8987_c0_g9(-1.80732619926)	TRINITY_DN8987_c0_g9(-1.80732619926)
GO:0051953	negative regulation of amine transport	biological process	1/54	4/4537	0.04678	1	TRINITY_DN8700_c0_g1(-2.9972877012)	TRINITY_DN8700_c0_g1(-2.9972877012)
GO:0051956	negative regulation of amino acid transport	biological process	1/54	4/4537	0.04678	1	TRINITY_DN8700_c0_g1(-2.9972877012)	TRINITY_DN8700_c0_g1(-2.9972877012)
GO:0052707	N-alpha,N-alpha,N-alpha-trimethyl-L-histidine biosynthesis from histidine	biological process	1/54	4/4537	0.04678	1	TRINITY_DN8079_c0_g1(-6.97757646533)	TRINITY_DN8079_c0_g1(-6.97757646533)
GO:0052708	N-alpha,N-alpha,N-alpha-trimethyl-L-histidine metabolic process	biological process	1/54	4/4537	0.04678	1	TRINITY_DN8079_c0_g1(-6.97757646533)	TRINITY_DN8079_c0_g1(-6.97757646533)
GO:0052709	N-alpha,N-alpha,N-alpha-trimethyl-L-histidine biosynthetic process	biological process	1/54	4/4537	0.04678	1	TRINITY_DN8079_c0_g1(-6.97757646533)	TRINITY_DN8079_c0_g1(-6.97757646533)
GO:0070790	phialide development	biological process	1/54	4/4537	0.04678	1	TRINITY_DN9453_c3_g3(-3.00842632993)	TRINITY_DN9453_c3_g3(-3.00842632993)
GO:1901193	regulation of formation of translation preinitiation complex	biological process	1/54	4/4537	0.04678	1	TRINITY_DN10800_c0_g1(-14.1298832099)	TRINITY_DN10800_c0_g1(-14.1298832099)
GO:1903252	hercynylcysteine sulfoxide metabolic process	biological process	1/54	4/4537	0.04678	1	TRINITY_DN8079_c0_g1(-6.97757646533)	TRINITY_DN8079_c0_g1(-6.97757646533)
GO:1903253	hercynylcysteine sulfoxide biosynthetic process	biological process	1/54	4/4537	0.04678	1	TRINITY_DN8079_c0_g1(-6.97757646533)	TRINITY_DN8079_c0_g1(-6.97757646533)
GO:1903254	hercynylselenocysteine metabolic process	biological process	1/54	4/4537	0.04678	1	TRINITY_DN8079_c0_g1(-6.97757646533)	TRINITY_DN8079_c0_g1(-6.97757646533)
GO:1903255	hercynylselenocysteine biosynthetic process	biological process	1/54	4/4537	0.04678	1	TRINITY_DN8079_c0_g1(-6.97757646533)	TRINITY_DN8079_c0_g1(-6.97757646533)
GO:1903318	negative regulation of protein maturation	biological process	1/54	4/4537	0.04678	1	TRINITY_DN3472_c0_g1(-2.48480260234)	TRINITY_DN3472_c0_g1(-2.48480260234)
GO:1905533	negative regulation of leucine import across plasma membrane	biological process	1/54	4/4537	0.04678	1	TRINITY_DN8700_c0_g1(-2.9972877012)	TRINITY_DN8700_c0_g1(-2.9972877012)
GO:1901575	organic substance catabolic process	biological process	15/54	818/4537	0.05026	1	TRINITY_DN17192_c0_g1(-5.01973037473),TRINITY_DN2844_c0_g1(-14.8128758833),TRINITY_DN5491_c0_g1(-13.6505166374),TRINITY_DN6059_c0_g1(-2.19404761242),TRINITY_DN7321_c0_g1(-4.00491188732),TRINITY_DN7395_c0_g1(-3.20809436978),TRINITY_DN7890_c0_g1(-1.08801674278),TRINITY_DN8074_c0_g1(-4.59478951153),TRINITY_DN8079_c0_g1(-6.97757646533),TRINITY_DN8310_c0_g1(-2.25759124863),TRINITY_DN8377_c0_g1(-1.6603…	TRINITY_DN17192_c0_g1(-5.01973037473),TRINITY_DN2844_c0_g1(-14.8128758833),TRINITY_DN5491_c0_g1(-13.6505166374),TRINITY_DN6059_c0_g1(-2.19404761242),TRINITY_DN7321_c0_g1(-4.00491188732),TRINITY_DN7395_c0_g1(-3.20809436978),TRINITY_DN7890_c0_g1(-1.08801674278),TRINITY_DN8074_c0_g1(-4.59478951153),TRINITY_DN8079_c0_g1(-6.97757646533),TRINITY_DN8310_c0_g1(-2.25759124863),TRINITY_DN8377_c0_g1(-1.6603…
GO:1902101	positive regulation of metaphase/anaphase transition of cell cycle	biological process	2/54	32/4537	0.05494	1	TRINITY_DN9314_c0_g1(-2.62276222137),TRINITY_DN9380_c0_g4(-1.45429304676)	TRINITY_DN9314_c0_g1(-2.62276222137),TRINITY_DN9380_c0_g4(-1.45429304676)
GO:0000905	sporocarp development involved in asexual reproduction	biological process	1/54	5/4537	0.05814	1	TRINITY_DN9453_c3_g3(-3.00842632993)	TRINITY_DN9453_c3_g3(-3.00842632993)
GO:0006264	mitochondrial DNA replication	biological process	1/54	5/4537	0.05814	1	TRINITY_DN5662_c0_g1(-1.08596545703)	TRINITY_DN5662_c0_g1(-1.08596545703)
GO:0006529	asparagine biosynthetic process	biological process	1/54	5/4537	0.05814	1	TRINITY_DN5491_c0_g1(-13.6505166374)	TRINITY_DN5491_c0_g1(-13.6505166374)
GO:0006548	histidine catabolic process	biological process	1/54	5/4537	0.05814	1	TRINITY_DN8079_c0_g1(-6.97757646533)	TRINITY_DN8079_c0_g1(-6.97757646533)
GO:0006578	amino-acid betaine biosynthetic process	biological process	1/54	5/4537	0.05814	1	TRINITY_DN8079_c0_g1(-6.97757646533)	TRINITY_DN8079_c0_g1(-6.97757646533)
GO:0010410	hemicellulose metabolic process	biological process	1/54	5/4537	0.05814	1	TRINITY_DN8377_c0_g1(-1.66033606054)	TRINITY_DN8377_c0_g1(-1.66033606054)
GO:0010569	regulation of double-strand break repair via homologous recombination	biological process	1/54	5/4537	0.05814	1	TRINITY_DN9005_c0_g4(-2.35496917812)	TRINITY_DN9005_c0_g4(-2.35496917812)
GO:0017182	peptidyl-diphthamide metabolic process	biological process	1/54	5/4537	0.05814	1	TRINITY_DN9413_c0_g5(-1.1059347988)	TRINITY_DN9413_c0_g5(-1.1059347988)
GO:0017183	peptidyl-diphthamide biosynthetic process from peptidyl-histidine	biological process	1/54	5/4537	0.05814	1	TRINITY_DN9413_c0_g5(-1.1059347988)	TRINITY_DN9413_c0_g5(-1.1059347988)
GO:0052698	ergothioneine metabolic process	biological process	1/54	5/4537	0.05814	1	TRINITY_DN8079_c0_g1(-6.97757646533)	TRINITY_DN8079_c0_g1(-6.97757646533)
GO:0052699	ergothioneine biosynthetic process	biological process	1/54	5/4537	0.05814	1	TRINITY_DN8079_c0_g1(-6.97757646533)	TRINITY_DN8079_c0_g1(-6.97757646533)
GO:0052701	cellular modified histidine metabolic process	biological process	1/54	5/4537	0.05814	1	TRINITY_DN8079_c0_g1(-6.97757646533)	TRINITY_DN8079_c0_g1(-6.97757646533)
GO:0052703	cellular modified histidine biosynthetic process	biological process	1/54	5/4537	0.05814	1	TRINITY_DN8079_c0_g1(-6.97757646533)	TRINITY_DN8079_c0_g1(-6.97757646533)
GO:0052805	imidazole-containing compound catabolic process	biological process	1/54	5/4537	0.05814	1	TRINITY_DN8079_c0_g1(-6.97757646533)	TRINITY_DN8079_c0_g1(-6.97757646533)
GO:1902298	cell cycle DNA replication maintenance of fidelity	biological process	1/54	5/4537	0.05814	1	TRINITY_DN7890_c0_g1(-1.08801674278)	TRINITY_DN7890_c0_g1(-1.08801674278)
GO:1903256	selenoneine metabolic process	biological process	1/54	5/4537	0.05814	1	TRINITY_DN8079_c0_g1(-6.97757646533)	TRINITY_DN8079_c0_g1(-6.97757646533)
GO:1903257	selenoneine biosynthetic process	biological process	1/54	5/4537	0.05814	1	TRINITY_DN8079_c0_g1(-6.97757646533)	TRINITY_DN8079_c0_g1(-6.97757646533)
GO:1904688	regulation of cytoplasmic translational initiation	biological process	1/54	5/4537	0.05814	1	TRINITY_DN10800_c0_g1(-14.1298832099)	TRINITY_DN10800_c0_g1(-14.1298832099)
GO:1990505	mitotic DNA replication maintenance of fidelity	biological process	1/54	5/4537	0.05814	1	TRINITY_DN7890_c0_g1(-1.08801674278)	TRINITY_DN7890_c0_g1(-1.08801674278)
GO:2000395	regulation of ubiquitin-dependent endocytosis	biological process	1/54	5/4537	0.05814	1	TRINITY_DN8700_c0_g1(-2.9972877012)	TRINITY_DN8700_c0_g1(-2.9972877012)
GO:2000397	positive regulation of ubiquitin-dependent endocytosis	biological process	1/54	5/4537	0.05814	1	TRINITY_DN8700_c0_g1(-2.9972877012)	TRINITY_DN8700_c0_g1(-2.9972877012)
GO:1905820	positive regulation of chromosome separation	biological process	2/54	34/4537	0.06122	1	TRINITY_DN9314_c0_g1(-2.62276222137),TRINITY_DN9380_c0_g4(-1.45429304676)	TRINITY_DN9314_c0_g1(-2.62276222137),TRINITY_DN9380_c0_g4(-1.45429304676)
GO:0045005	DNA-dependent DNA replication maintenance of fidelity	biological process	2/54	35/4537	0.06445	1	TRINITY_DN7890_c0_g1(-1.08801674278),TRINITY_DN9005_c0_g4(-2.35496917812)	TRINITY_DN7890_c0_g1(-1.08801674278),TRINITY_DN9005_c0_g4(-2.35496917812)
GO:0006261	DNA-dependent DNA replication	biological process	4/54	128/4537	0.06476	1	TRINITY_DN5662_c0_g1(-1.08596545703),TRINITY_DN7890_c0_g1(-1.08801674278),TRINITY_DN9005_c0_g4(-2.35496917812),TRINITY_DN9314_c0_g1(-2.62276222137)	TRINITY_DN5662_c0_g1(-1.08596545703),TRINITY_DN7890_c0_g1(-1.08801674278),TRINITY_DN9005_c0_g4(-2.35496917812),TRINITY_DN9314_c0_g1(-2.62276222137)
GO:0050778	positive regulation of immune response	biological process	3/54	79/4537	0.06693	1	TRINITY_DN3472_c0_g1(-2.48480260234),TRINITY_DN8514_c0_g1(-4.70399289573),TRINITY_DN8514_c0_g3(-4.33668351592)	TRINITY_DN3472_c0_g1(-2.48480260234),TRINITY_DN8514_c0_g1(-4.70399289573),TRINITY_DN8514_c0_g3(-4.33668351592)
GO:0001887	selenium compound metabolic process	biological process	1/54	6/4537	0.06936	1	TRINITY_DN8079_c0_g1(-6.97757646533)	TRINITY_DN8079_c0_g1(-6.97757646533)
GO:0002092	positive regulation of receptor internalization	biological process	1/54	6/4537	0.06936	1	TRINITY_DN8700_c0_g1(-2.9972877012)	TRINITY_DN8700_c0_g1(-2.9972877012)
GO:0032070	regulation of deoxyribonuclease activity	biological process	1/54	6/4537	0.06936	1	TRINITY_DN9005_c0_g4(-2.35496917812)	TRINITY_DN9005_c0_g4(-2.35496917812)
GO:0032071	regulation of endodeoxyribonuclease activity	biological process	1/54	6/4537	0.06936	1	TRINITY_DN9005_c0_g4(-2.35496917812)	TRINITY_DN9005_c0_g4(-2.35496917812)
GO:0032790	ribosome disassembly	biological process	1/54	6/4537	0.06936	1	TRINITY_DN10800_c0_g1(-14.1298832099)	TRINITY_DN10800_c0_g1(-14.1298832099)
GO:0046189	phenol-containing compound biosynthetic process	biological process	1/54	6/4537	0.06936	1	TRINITY_DN6335_c0_g1(-2.90456094506)	TRINITY_DN6335_c0_g1(-2.90456094506)
GO:0051728	cell cycle switching, mitotic to meiotic cell cycle	biological process	1/54	6/4537	0.06936	1	TRINITY_DN9314_c0_g1(-2.62276222137)	TRINITY_DN9314_c0_g1(-2.62276222137)
GO:0060184	cell cycle switching	biological process	1/54	6/4537	0.06936	1	TRINITY_DN9314_c0_g1(-2.62276222137)	TRINITY_DN9314_c0_g1(-2.62276222137)
GO:0070787	conidiophore development	biological process	1/54	6/4537	0.06936	1	TRINITY_DN9453_c3_g3(-3.00842632993)	TRINITY_DN9453_c3_g3(-3.00842632993)
GO:2000765	regulation of cytoplasmic translation	biological process	2/54	38/4537	0.07446	1	TRINITY_DN10800_c0_g1(-14.1298832099),TRINITY_DN9413_c0_g5(-1.1059347988)	TRINITY_DN10800_c0_g1(-14.1298832099),TRINITY_DN9413_c0_g5(-1.1059347988)
GO:0051052	regulation of DNA metabolic process	biological process	4/54	137/4537	0.07892	1	TRINITY_DN5662_c0_g1(-1.08596545703),TRINITY_DN7890_c0_g1(-1.08801674278),TRINITY_DN9005_c0_g4(-2.35496917812),TRINITY_DN9314_c0_g1(-2.62276222137)	TRINITY_DN5662_c0_g1(-1.08596545703),TRINITY_DN7890_c0_g1(-1.08801674278),TRINITY_DN9005_c0_g4(-2.35496917812),TRINITY_DN9314_c0_g1(-2.62276222137)
GO:0006032	chitin catabolic process	biological process	1/54	7/4537	0.08045	1	TRINITY_DN9330_c0_g2(-6.09604953525)	TRINITY_DN9330_c0_g2(-6.09604953525)
GO:0006296	nucleotide-excision repair, DNA incision, 5'-to lesion	biological process	1/54	7/4537	0.08045	1	TRINITY_DN5662_c0_g1(-1.08596545703)	TRINITY_DN5662_c0_g1(-1.08596545703)
GO:0006482	protein demethylation	biological process	1/54	7/4537	0.08045	1	TRINITY_DN8987_c0_g9(-1.80732619926)	TRINITY_DN8987_c0_g9(-1.80732619926)
GO:0006528	asparagine metabolic process	biological process	1/54	7/4537	0.08045	1	TRINITY_DN5491_c0_g1(-13.6505166374)	TRINITY_DN5491_c0_g1(-13.6505166374)
GO:0008214	protein dealkylation	biological process	1/54	7/4537	0.08045	1	TRINITY_DN8987_c0_g9(-1.80732619926)	TRINITY_DN8987_c0_g9(-1.80732619926)
GO:0010446	response to alkaline pH	biological process	1/54	7/4537	0.08045	1	TRINITY_DN6392_c0_g1(-1.3981372917)	TRINITY_DN6392_c0_g1(-1.3981372917)
GO:0016577	histone demethylation	biological process	1/54	7/4537	0.08045	1	TRINITY_DN8987_c0_g9(-1.80732619926)	TRINITY_DN8987_c0_g9(-1.80732619926)
GO:0030449	regulation of complement activation	biological process	1/54	7/4537	0.08045	1	TRINITY_DN3472_c0_g1(-2.48480260234)	TRINITY_DN3472_c0_g1(-2.48480260234)
GO:0033562	co-transcriptional gene silencing by RNA interference machinery	biological process	1/54	7/4537	0.08045	1	TRINITY_DN8310_c0_g1(-2.25759124863)	TRINITY_DN8310_c0_g1(-2.25759124863)
GO:0070076	histone lysine demethylation	biological process	1/54	7/4537	0.08045	1	TRINITY_DN8987_c0_g9(-1.80732619926)	TRINITY_DN8987_c0_g9(-1.80732619926)
GO:0070919	production of siRNA involved in chromatin silencing by small RNA	biological process	1/54	7/4537	0.08045	1	TRINITY_DN8310_c0_g1(-2.25759124863)	TRINITY_DN8310_c0_g1(-2.25759124863)
GO:0071469	cellular response to alkaline pH	biological process	1/54	7/4537	0.08045	1	TRINITY_DN6392_c0_g1(-1.3981372917)	TRINITY_DN6392_c0_g1(-1.3981372917)
GO:1902104	positive regulation of metaphase/anaphase transition of meiotic cell cycle	biological process	1/54	7/4537	0.08045	1	TRINITY_DN9314_c0_g1(-2.62276222137)	TRINITY_DN9314_c0_g1(-2.62276222137)
GO:1905134	positive regulation of meiotic chromosome separation	biological process	1/54	7/4537	0.08045	1	TRINITY_DN9314_c0_g1(-2.62276222137)	TRINITY_DN9314_c0_g1(-2.62276222137)
GO:1905189	regulation of metaphase/anaphase transition of meiosis II	biological process	1/54	7/4537	0.08045	1	TRINITY_DN9314_c0_g1(-2.62276222137)	TRINITY_DN9314_c0_g1(-2.62276222137)
GO:1905191	positive regulation of metaphase/anaphase transition of meiosis II	biological process	1/54	7/4537	0.08045	1	TRINITY_DN9314_c0_g1(-2.62276222137)	TRINITY_DN9314_c0_g1(-2.62276222137)
GO:1905532	regulation of leucine import across plasma membrane	biological process	1/54	7/4537	0.08045	1	TRINITY_DN8700_c0_g1(-2.9972877012)	TRINITY_DN8700_c0_g1(-2.9972877012)
GO:1990950	metaphase/anaphase transition of meiosis II	biological process	1/54	7/4537	0.08045	1	TRINITY_DN9314_c0_g1(-2.62276222137)	TRINITY_DN9314_c0_g1(-2.62276222137)
GO:2000257	regulation of protein activation cascade	biological process	1/54	7/4537	0.08045	1	TRINITY_DN3472_c0_g1(-2.48480260234)	TRINITY_DN3472_c0_g1(-2.48480260234)
GO:2001032	regulation of double-strand break repair via nonhomologous end joining	biological process	1/54	7/4537	0.08045	1	TRINITY_DN7890_c0_g1(-1.08801674278)	TRINITY_DN7890_c0_g1(-1.08801674278)
GO:0009314	response to radiation	biological process	4/54	138/4537	0.08059	1	TRINITY_DN2129_c0_g1(-13.6544704492),TRINITY_DN2867_c0_g1(-3.24231557617),TRINITY_DN8274_c0_g1(-6.38649048435),TRINITY_DN9005_c0_g4(-2.35496917812)	TRINITY_DN2129_c0_g1(-13.6544704492),TRINITY_DN2867_c0_g1(-3.24231557617),TRINITY_DN8274_c0_g1(-6.38649048435),TRINITY_DN9005_c0_g4(-2.35496917812)
GO:0032508	DNA duplex unwinding	biological process	2/54	40/4537	0.08140	1	TRINITY_DN7890_c0_g1(-1.08801674278),TRINITY_DN9005_c0_g4(-2.35496917812)	TRINITY_DN7890_c0_g1(-1.08801674278),TRINITY_DN9005_c0_g4(-2.35496917812)
GO:0009056	catabolic process	biological process	16/54	950/4537	0.08289	1	TRINITY_DN17192_c0_g1(-5.01973037473),TRINITY_DN2844_c0_g1(-14.8128758833),TRINITY_DN5491_c0_g1(-13.6505166374),TRINITY_DN6059_c0_g1(-2.19404761242),TRINITY_DN7321_c0_g1(-4.00491188732),TRINITY_DN7395_c0_g1(-3.20809436978),TRINITY_DN7890_c0_g1(-1.08801674278),TRINITY_DN8060_c0_g1(-6.68703158047),TRINITY_DN8074_c0_g1(-4.59478951153),TRINITY_DN8079_c0_g1(-6.97757646533),TRINITY_DN8310_c0_g1(-2.2575…	TRINITY_DN17192_c0_g1(-5.01973037473),TRINITY_DN2844_c0_g1(-14.8128758833),TRINITY_DN5491_c0_g1(-13.6505166374),TRINITY_DN6059_c0_g1(-2.19404761242),TRINITY_DN7321_c0_g1(-4.00491188732),TRINITY_DN7395_c0_g1(-3.20809436978),TRINITY_DN7890_c0_g1(-1.08801674278),TRINITY_DN8060_c0_g1(-6.68703158047),TRINITY_DN8074_c0_g1(-4.59478951153),TRINITY_DN8079_c0_g1(-6.97757646533),TRINITY_DN8310_c0_g1(-2.2575…
GO:0009416	response to light stimulus	biological process	3/54	87/4537	0.08403	1	TRINITY_DN2867_c0_g1(-3.24231557617),TRINITY_DN8274_c0_g1(-6.38649048435),TRINITY_DN9005_c0_g4(-2.35496917812)	TRINITY_DN2867_c0_g1(-3.24231557617),TRINITY_DN8274_c0_g1(-6.38649048435),TRINITY_DN9005_c0_g4(-2.35496917812)
GO:0051984	positive regulation of chromosome segregation	biological process	2/54	41/4537	0.08494	1	TRINITY_DN9314_c0_g1(-2.62276222137),TRINITY_DN9380_c0_g4(-1.45429304676)	TRINITY_DN9314_c0_g1(-2.62276222137),TRINITY_DN9380_c0_g4(-1.45429304676)
GO:0009768	photosynthesis, light harvesting in photosystem I	biological process	1/54	8/4537	0.09141	1	TRINITY_DN8274_c0_g1(-6.38649048435)	TRINITY_DN8274_c0_g1(-6.38649048435)
GO:0010958	regulation of amino acid import across plasma membrane	biological process	1/54	8/4537	0.09141	1	TRINITY_DN8700_c0_g1(-2.9972877012)	TRINITY_DN8700_c0_g1(-2.9972877012)
GO:0015837	amine transport	biological process	1/54	8/4537	0.09141	1	TRINITY_DN8700_c0_g1(-2.9972877012)	TRINITY_DN8700_c0_g1(-2.9972877012)
GO:0030422	production of siRNA involved in RNA interference	biological process	1/54	8/4537	0.09141	1	TRINITY_DN8310_c0_g1(-2.25759124863)	TRINITY_DN8310_c0_g1(-2.25759124863)
GO:0032891	negative regulation of organic acid transport	biological process	1/54	8/4537	0.09141	1	TRINITY_DN8700_c0_g1(-2.9972877012)	TRINITY_DN8700_c0_g1(-2.9972877012)
GO:0044785	metaphase/anaphase transition of meiotic cell cycle	biological process	1/54	8/4537	0.09141	1	TRINITY_DN9314_c0_g1(-2.62276222137)	TRINITY_DN9314_c0_g1(-2.62276222137)
GO:0051037	regulation of transcription involved in meiotic cell cycle	biological process	1/54	8/4537	0.09141	1	TRINITY_DN7892_c0_g1(-4.04731423339)	TRINITY_DN7892_c0_g1(-4.04731423339)
GO:0051952	regulation of amine transport	biological process	1/54	8/4537	0.09141	1	TRINITY_DN8700_c0_g1(-2.9972877012)	TRINITY_DN8700_c0_g1(-2.9972877012)
GO:0051955	regulation of amino acid transport	biological process	1/54	8/4537	0.09141	1	TRINITY_DN8700_c0_g1(-2.9972877012)	TRINITY_DN8700_c0_g1(-2.9972877012)
GO:0070869	heterochromatin assembly involved in chromatin silencing	biological process	1/54	8/4537	0.09141	1	TRINITY_DN8310_c0_g1(-2.25759124863)	TRINITY_DN8310_c0_g1(-2.25759124863)
GO:0098713	leucine import across plasma membrane	biological process	1/54	8/4537	0.09141	1	TRINITY_DN8700_c0_g1(-2.9972877012)	TRINITY_DN8700_c0_g1(-2.9972877012)
GO:1901995	positive regulation of meiotic cell cycle phase transition	biological process	1/54	8/4537	0.09141	1	TRINITY_DN9314_c0_g1(-2.62276222137)	TRINITY_DN9314_c0_g1(-2.62276222137)
GO:1902102	regulation of metaphase/anaphase transition of meiotic cell cycle	biological process	1/54	8/4537	0.09141	1	TRINITY_DN9314_c0_g1(-2.62276222137)	TRINITY_DN9314_c0_g1(-2.62276222137)
GO:1903789	regulation of amino acid transmembrane transport	biological process	1/54	8/4537	0.09141	1	TRINITY_DN8700_c0_g1(-2.9972877012)	TRINITY_DN8700_c0_g1(-2.9972877012)
GO:1903960	negative regulation of anion transmembrane transport	biological process	1/54	8/4537	0.09141	1	TRINITY_DN8700_c0_g1(-2.9972877012)	TRINITY_DN8700_c0_g1(-2.9972877012)
GO:1905132	regulation of meiotic chromosome separation	biological process	1/54	8/4537	0.09141	1	TRINITY_DN9314_c0_g1(-2.62276222137)	TRINITY_DN9314_c0_g1(-2.62276222137)
GO:0032392	DNA geometric change	biological process	2/54	43/4537	0.09216	1	TRINITY_DN7890_c0_g1(-1.08801674278),TRINITY_DN9005_c0_g4(-2.35496917812)	TRINITY_DN7890_c0_g1(-1.08801674278),TRINITY_DN9005_c0_g4(-2.35496917812)
GO:2001020	regulation of response to DNA damage stimulus	biological process	2/54	43/4537	0.09216	1	TRINITY_DN7890_c0_g1(-1.08801674278),TRINITY_DN9005_c0_g4(-2.35496917812)	TRINITY_DN7890_c0_g1(-1.08801674278),TRINITY_DN9005_c0_g4(-2.35496917812)
GO:0033865	nucleoside bisphosphate metabolic process	biological process	2/54	44/4537	0.09584	1	TRINITY_DN6392_c0_g1(-1.3981372917),TRINITY_DN9218_c0_g2(-3.10709185221)	TRINITY_DN6392_c0_g1(-1.3981372917),TRINITY_DN9218_c0_g2(-3.10709185221)
GO:0033875	ribonucleoside bisphosphate metabolic process	biological process	2/54	44/4537	0.09584	1	TRINITY_DN6392_c0_g1(-1.3981372917),TRINITY_DN9218_c0_g2(-3.10709185221)	TRINITY_DN6392_c0_g1(-1.3981372917),TRINITY_DN9218_c0_g2(-3.10709185221)
GO:0034032	purine nucleoside bisphosphate metabolic process	biological process	2/54	44/4537	0.09584	1	TRINITY_DN6392_c0_g1(-1.3981372917),TRINITY_DN9218_c0_g2(-3.10709185221)	TRINITY_DN6392_c0_g1(-1.3981372917),TRINITY_DN9218_c0_g2(-3.10709185221)
GO:0006882	cellular zinc ion homeostasis	biological process	1/54	9/4537	0.10224	1	TRINITY_DN3472_c0_g1(-2.48480260234)	TRINITY_DN3472_c0_g1(-2.48480260234)
GO:0009765	photosynthesis, light harvesting	biological process	1/54	9/4537	0.10224	1	TRINITY_DN8274_c0_g1(-6.38649048435)	TRINITY_DN8274_c0_g1(-6.38649048435)
GO:0015937	coenzyme A biosynthetic process	biological process	1/54	9/4537	0.10224	1	TRINITY_DN9218_c0_g2(-3.10709185221)	TRINITY_DN9218_c0_g2(-3.10709185221)
GO:0055069	zinc ion homeostasis	biological process	1/54	9/4537	0.10224	1	TRINITY_DN3472_c0_g1(-2.48480260234)	TRINITY_DN3472_c0_g1(-2.48480260234)
GO:0070086	ubiquitin-dependent endocytosis	biological process	1/54	9/4537	0.10224	1	TRINITY_DN8700_c0_g1(-2.9972877012)	TRINITY_DN8700_c0_g1(-2.9972877012)
GO:0072691	initiation of premeiotic DNA replication	biological process	1/54	9/4537	0.10224	1	TRINITY_DN9314_c0_g1(-2.62276222137)	TRINITY_DN9314_c0_g1(-2.62276222137)
GO:1900247	regulation of cytoplasmic translational elongation	biological process	1/54	9/4537	0.10224	1	TRINITY_DN9413_c0_g5(-1.1059347988)	TRINITY_DN9413_c0_g5(-1.1059347988)
GO:1902974	meiotic DNA replication initiation	biological process	1/54	9/4537	0.10224	1	TRINITY_DN9314_c0_g1(-2.62276222137)	TRINITY_DN9314_c0_g1(-2.62276222137)
GO:1904063	negative regulation of cation transmembrane transport	biological process	1/54	9/4537	0.10224	1	TRINITY_DN8700_c0_g1(-2.9972877012)	TRINITY_DN8700_c0_g1(-2.9972877012)
GO:1904512	regulation of initiation of premeiotic DNA replication	biological process	1/54	9/4537	0.10224	1	TRINITY_DN9314_c0_g1(-2.62276222137)	TRINITY_DN9314_c0_g1(-2.62276222137)
GO:1904514	positive regulation of initiation of premeiotic DNA replication	biological process	1/54	9/4537	0.10224	1	TRINITY_DN9314_c0_g1(-2.62276222137)	TRINITY_DN9314_c0_g1(-2.62276222137)
GO:0006633	fatty acid biosynthetic process	biological process	2/54	48/4537	0.11095	1	TRINITY_DN6392_c0_g1(-1.3981372917),TRINITY_DN9449_c0_g1(-3.37480976817)	TRINITY_DN6392_c0_g1(-1.3981372917),TRINITY_DN9449_c0_g1(-3.37480976817)
GO:0061077	chaperone-mediated protein folding	biological process	2/54	48/4537	0.11095	1	TRINITY_DN2129_c0_g1(-13.6544704492),TRINITY_DN3511_c0_g1(-6.41662837563)	TRINITY_DN2129_c0_g1(-13.6544704492),TRINITY_DN3511_c0_g1(-6.41662837563)
GO:0002090	regulation of receptor internalization	biological process	1/54	10/4537	0.11295	1	TRINITY_DN8700_c0_g1(-2.9972877012)	TRINITY_DN8700_c0_g1(-2.9972877012)
GO:0002920	regulation of humoral immune response	biological process	1/54	10/4537	0.11295	1	TRINITY_DN3472_c0_g1(-2.48480260234)	TRINITY_DN3472_c0_g1(-2.48480260234)
GO:0009068	aspartate family amino acid catabolic process	biological process	1/54	10/4537	0.11295	1	TRINITY_DN8074_c0_g1(-4.59478951153)	TRINITY_DN8074_c0_g1(-4.59478951153)
GO:0009735	response to cytokinin	biological process	1/54	10/4537	0.11295	1	TRINITY_DN5837_c0_g2(-14.5576790846)	TRINITY_DN5837_c0_g2(-14.5576790846)
GO:0010822	positive regulation of mitochondrion organization	biological process	1/54	10/4537	0.11295	1	TRINITY_DN5662_c0_g1(-1.08596545703)	TRINITY_DN5662_c0_g1(-1.08596545703)
GO:0015820	leucine transport	biological process	1/54	10/4537	0.11295	1	TRINITY_DN8700_c0_g1(-2.9972877012)	TRINITY_DN8700_c0_g1(-2.9972877012)
GO:0016998	cell wall macromolecule catabolic process	biological process	1/54	10/4537	0.11295	1	TRINITY_DN8377_c0_g1(-1.66033606054)	TRINITY_DN8377_c0_g1(-1.66033606054)
GO:0019068	virion assembly	biological process	1/54	10/4537	0.11295	1	TRINITY_DN2129_c0_g1(-13.6544704492)	TRINITY_DN2129_c0_g1(-13.6544704492)
GO:0032069	regulation of nuclease activity	biological process	1/54	10/4537	0.11295	1	TRINITY_DN9005_c0_g4(-2.35496917812)	TRINITY_DN9005_c0_g4(-2.35496917812)
GO:0032298	positive regulation of DNA-dependent DNA replication initiation	biological process	1/54	10/4537	0.11295	1	TRINITY_DN9314_c0_g1(-2.62276222137)	TRINITY_DN9314_c0_g1(-2.62276222137)
GO:0032435	negative regulation of proteasomal ubiquitin-dependent protein catabolic process	biological process	1/54	10/4537	0.11295	1	TRINITY_DN7890_c0_g1(-1.08801674278)	TRINITY_DN7890_c0_g1(-1.08801674278)
GO:0033683	nucleotide-excision repair, DNA incision	biological process	1/54	10/4537	0.11295	1	TRINITY_DN5662_c0_g1(-1.08596545703)	TRINITY_DN5662_c0_g1(-1.08596545703)
GO:0044771	meiotic cell cycle phase transition	biological process	1/54	10/4537	0.11295	1	TRINITY_DN9314_c0_g1(-2.62276222137)	TRINITY_DN9314_c0_g1(-2.62276222137)
GO:0051182	coenzyme transport	biological process	1/54	10/4537	0.11295	1	TRINITY_DN5544_c0_g1(-2.29962801643)	TRINITY_DN5544_c0_g1(-2.29962801643)
GO:0052047	interaction with other organism via secreted substance involved in symbiotic interaction	biological process	1/54	10/4537	0.11295	1	TRINITY_DN2129_c0_g1(-13.6544704492)	TRINITY_DN2129_c0_g1(-13.6544704492)
GO:1901993	regulation of meiotic cell cycle phase transition	biological process	1/54	10/4537	0.11295	1	TRINITY_DN9314_c0_g1(-2.62276222137)	TRINITY_DN9314_c0_g1(-2.62276222137)
GO:2000767	positive regulation of cytoplasmic translation	biological process	1/54	10/4537	0.11295	1	TRINITY_DN10800_c0_g1(-14.1298832099)	TRINITY_DN10800_c0_g1(-14.1298832099)
GO:1901565	organonitrogen compound catabolic process	biological process	8/54	413/4537	0.11322	1	TRINITY_DN5491_c0_g1(-13.6505166374),TRINITY_DN7890_c0_g1(-1.08801674278),TRINITY_DN8074_c0_g1(-4.59478951153),TRINITY_DN8079_c0_g1(-6.97757646533),TRINITY_DN8514_c0_g1(-4.70399289573),TRINITY_DN8514_c0_g3(-4.33668351592),TRINITY_DN9330_c0_g2(-6.09604953525),TRINITY_DN9380_c0_g4(-1.45429304676)	TRINITY_DN5491_c0_g1(-13.6505166374),TRINITY_DN7890_c0_g1(-1.08801674278),TRINITY_DN8074_c0_g1(-4.59478951153),TRINITY_DN8079_c0_g1(-6.97757646533),TRINITY_DN8514_c0_g1(-4.70399289573),TRINITY_DN8514_c0_g3(-4.33668351592),TRINITY_DN9330_c0_g2(-6.09604953525),TRINITY_DN9380_c0_g4(-1.45429304676)
GO:0032434	regulation of proteasomal ubiquitin-dependent protein catabolic process	biological process	2/54	50/4537	0.11872	1	TRINITY_DN7890_c0_g1(-1.08801674278),TRINITY_DN9380_c0_g4(-1.45429304676)	TRINITY_DN7890_c0_g1(-1.08801674278),TRINITY_DN9380_c0_g4(-1.45429304676)
GO:0051785	positive regulation of nuclear division	biological process	2/54	50/4537	0.11872	1	TRINITY_DN9314_c0_g1(-2.62276222137),TRINITY_DN9380_c0_g4(-1.45429304676)	TRINITY_DN9314_c0_g1(-2.62276222137),TRINITY_DN9380_c0_g4(-1.45429304676)
GO:0044275	cellular carbohydrate catabolic process	biological process	2/54	51/4537	0.12266	1	TRINITY_DN6059_c0_g1(-2.19404761242),TRINITY_DN7395_c0_g1(-3.20809436978)	TRINITY_DN6059_c0_g1(-2.19404761242),TRINITY_DN7395_c0_g1(-3.20809436978)
GO:1902099	regulation of metaphase/anaphase transition of cell cycle	biological process	2/54	51/4537	0.12266	1	TRINITY_DN9314_c0_g1(-2.62276222137),TRINITY_DN9380_c0_g4(-1.45429304676)	TRINITY_DN9314_c0_g1(-2.62276222137),TRINITY_DN9380_c0_g4(-1.45429304676)
GO:0002673	regulation of acute inflammatory response	biological process	1/54	11/4537	0.12353	1	TRINITY_DN3472_c0_g1(-2.48480260234)	TRINITY_DN3472_c0_g1(-2.48480260234)
GO:0006083	acetate metabolic process	biological process	1/54	11/4537	0.12353	1	TRINITY_DN6392_c0_g1(-1.3981372917)	TRINITY_DN6392_c0_g1(-1.3981372917)
GO:0006577	amino-acid betaine metabolic process	biological process	1/54	11/4537	0.12353	1	TRINITY_DN8079_c0_g1(-6.97757646533)	TRINITY_DN8079_c0_g1(-6.97757646533)
GO:0015936	coenzyme A metabolic process	biological process	1/54	11/4537	0.12353	1	TRINITY_DN9218_c0_g2(-3.10709185221)	TRINITY_DN9218_c0_g2(-3.10709185221)
GO:0018958	phenol-containing compound metabolic process	biological process	1/54	11/4537	0.12353	1	TRINITY_DN6335_c0_g1(-2.90456094506)	TRINITY_DN6335_c0_g1(-2.90456094506)
GO:0032986	protein-DNA complex disassembly	biological process	1/54	11/4537	0.12353	1	TRINITY_DN9005_c0_g4(-2.35496917812)	TRINITY_DN9005_c0_g4(-2.35496917812)
GO:0032988	ribonucleoprotein complex disassembly	biological process	1/54	11/4537	0.12353	1	TRINITY_DN10800_c0_g1(-14.1298832099)	TRINITY_DN10800_c0_g1(-14.1298832099)
GO:0051570	regulation of histone H3-K9 methylation	biological process	1/54	11/4537	0.12353	1	TRINITY_DN8310_c0_g1(-2.25759124863)	TRINITY_DN8310_c0_g1(-2.25759124863)
GO:0089718	amino acid import across plasma membrane	biological process	1/54	11/4537	0.12353	1	TRINITY_DN8700_c0_g1(-2.9972877012)	TRINITY_DN8700_c0_g1(-2.9972877012)
GO:0030162	regulation of proteolysis	biological process	4/54	162/4537	0.12556	1	TRINITY_DN3472_c0_g1(-2.48480260234),TRINITY_DN7890_c0_g1(-1.08801674278),TRINITY_DN7929_c0_g1(-3.17394119368),TRINITY_DN9380_c0_g4(-1.45429304676)	TRINITY_DN3472_c0_g1(-2.48480260234),TRINITY_DN7890_c0_g1(-1.08801674278),TRINITY_DN7929_c0_g1(-3.17394119368),TRINITY_DN9380_c0_g4(-1.45429304676)
GO:0044784	metaphase/anaphase transition of cell cycle	biological process	2/54	52/4537	0.12663	1	TRINITY_DN9314_c0_g1(-2.62276222137),TRINITY_DN9380_c0_g4(-1.45429304676)	TRINITY_DN9314_c0_g1(-2.62276222137),TRINITY_DN9380_c0_g4(-1.45429304676)
GO:1901606	alpha-amino acid catabolic process	biological process	2/54	53/4537	0.13064	1	TRINITY_DN8074_c0_g1(-4.59478951153),TRINITY_DN8079_c0_g1(-6.97757646533)	TRINITY_DN8074_c0_g1(-4.59478951153),TRINITY_DN8079_c0_g1(-6.97757646533)
GO:0044237	cellular metabolic process	biological process	44/54	3355/4537	0.13124	1	TRINITY_DN10800_c0_g1(-14.1298832099),TRINITY_DN12163_c0_g1(-4.6772465855),TRINITY_DN12581_c0_g1(-14.3833478941),TRINITY_DN14332_c0_g1(-13.8821558283),TRINITY_DN17009_c0_g1(-14.6439097263),TRINITY_DN17192_c0_g1(-5.01973037473),TRINITY_DN17507_c0_g1(-13.950823173),TRINITY_DN2844_c0_g1(-14.8128758833),TRINITY_DN3369_c0_g1(-2.18414326439),TRINITY_DN3472_c0_g1(-2.48480260234),TRINITY_DN3511_c0_g1(-6.…	TRINITY_DN10800_c0_g1(-14.1298832099),TRINITY_DN12163_c0_g1(-4.6772465855),TRINITY_DN12581_c0_g1(-14.3833478941),TRINITY_DN14332_c0_g1(-13.8821558283),TRINITY_DN17009_c0_g1(-14.6439097263),TRINITY_DN17192_c0_g1(-5.01973037473),TRINITY_DN17507_c0_g1(-13.950823173),TRINITY_DN2844_c0_g1(-14.8128758833),TRINITY_DN3369_c0_g1(-2.18414326439),TRINITY_DN3472_c0_g1(-2.48480260234),TRINITY_DN3511_c0_g1(-6.…
GO:0002182	cytoplasmic translational elongation	biological process	1/54	12/4537	0.13399	1	TRINITY_DN9413_c0_g5(-1.1059347988)	TRINITY_DN9413_c0_g5(-1.1059347988)
GO:0002698	negative regulation of immune effector process	biological process	1/54	12/4537	0.13399	1	TRINITY_DN3472_c0_g1(-2.48480260234)	TRINITY_DN3472_c0_g1(-2.48480260234)
GO:0019679	propionate metabolic process, methylcitrate cycle	biological process	1/54	12/4537	0.13399	1	TRINITY_DN6392_c0_g1(-1.3981372917)	TRINITY_DN6392_c0_g1(-1.3981372917)
GO:0032042	mitochondrial DNA metabolic process	biological process	1/54	12/4537	0.13399	1	TRINITY_DN5662_c0_g1(-1.08596545703)	TRINITY_DN5662_c0_g1(-1.08596545703)
GO:0032780	negative regulation of ATPase activity	biological process	1/54	12/4537	0.13399	1	TRINITY_DN2867_c0_g1(-3.24231557617)	TRINITY_DN2867_c0_g1(-3.24231557617)
GO:0042537	benzene-containing compound metabolic process	biological process	1/54	12/4537	0.13399	1	TRINITY_DN2844_c0_g1(-14.8128758833)	TRINITY_DN2844_c0_g1(-14.8128758833)
GO:0043634	polyadenylation-dependent ncRNA catabolic process	biological process	1/54	12/4537	0.13399	1	TRINITY_DN8310_c0_g1(-2.25759124863)	TRINITY_DN8310_c0_g1(-2.25759124863)
GO:0045836	positive regulation of meiotic nuclear division	biological process	1/54	12/4537	0.13399	1	TRINITY_DN9314_c0_g1(-2.62276222137)	TRINITY_DN9314_c0_g1(-2.62276222137)
GO:0051238	sequestering of metal ion	biological process	1/54	12/4537	0.13399	1	TRINITY_DN3472_c0_g1(-2.48480260234)	TRINITY_DN3472_c0_g1(-2.48480260234)
GO:0051567	histone H3-K9 methylation	biological process	1/54	12/4537	0.13399	1	TRINITY_DN8310_c0_g1(-2.25759124863)	TRINITY_DN8310_c0_g1(-2.25759124863)
GO:0071029	nuclear ncRNA surveillance	biological process	1/54	12/4537	0.13399	1	TRINITY_DN8310_c0_g1(-2.25759124863)	TRINITY_DN8310_c0_g1(-2.25759124863)
GO:0071046	nuclear polyadenylation-dependent ncRNA catabolic process	biological process	1/54	12/4537	0.13399	1	TRINITY_DN8310_c0_g1(-2.25759124863)	TRINITY_DN8310_c0_g1(-2.25759124863)
GO:1901799	negative regulation of proteasomal protein catabolic process	biological process	1/54	12/4537	0.13399	1	TRINITY_DN7890_c0_g1(-1.08801674278)	TRINITY_DN7890_c0_g1(-1.08801674278)
GO:1903792	negative regulation of anion transport	biological process	1/54	12/4537	0.13399	1	TRINITY_DN8700_c0_g1(-2.9972877012)	TRINITY_DN8700_c0_g1(-2.9972877012)
GO:2000059	negative regulation of ubiquitin-dependent protein catabolic process	biological process	1/54	12/4537	0.13399	1	TRINITY_DN7890_c0_g1(-1.08801674278)	TRINITY_DN7890_c0_g1(-1.08801674278)
GO:0017144	drug metabolic process	biological process	8/54	430/4537	0.13422	1	TRINITY_DN17192_c0_g1(-5.01973037473),TRINITY_DN2844_c0_g1(-14.8128758833),TRINITY_DN6392_c0_g1(-1.3981372917),TRINITY_DN7321_c0_g1(-4.00491188732),TRINITY_DN8074_c0_g1(-4.59478951153),TRINITY_DN8377_c0_g1(-1.66033606054),TRINITY_DN8577_c1_g2(-3.46230741961),TRINITY_DN9330_c0_g2(-6.09604953525)	TRINITY_DN17192_c0_g1(-5.01973037473),TRINITY_DN2844_c0_g1(-14.8128758833),TRINITY_DN6392_c0_g1(-1.3981372917),TRINITY_DN7321_c0_g1(-4.00491188732),TRINITY_DN8074_c0_g1(-4.59478951153),TRINITY_DN8377_c0_g1(-1.66033606054),TRINITY_DN8577_c1_g2(-3.46230741961),TRINITY_DN9330_c0_g2(-6.09604953525)
GO:0051817	modification of morphology or physiology of other organism involved in symbiotic interaction	biological process	2/54	54/4537	0.13467	1	TRINITY_DN2129_c0_g1(-13.6544704492),TRINITY_DN3472_c0_g1(-2.48480260234)	TRINITY_DN2129_c0_g1(-13.6544704492),TRINITY_DN3472_c0_g1(-2.48480260234)
GO:1901989	positive regulation of cell cycle phase transition	biological process	2/54	54/4537	0.13467	1	TRINITY_DN9314_c0_g1(-2.62276222137),TRINITY_DN9380_c0_g4(-1.45429304676)	TRINITY_DN9314_c0_g1(-2.62276222137),TRINITY_DN9380_c0_g4(-1.45429304676)
GO:1905818	regulation of chromosome separation	biological process	2/54	54/4537	0.13467	1	TRINITY_DN9314_c0_g1(-2.62276222137),TRINITY_DN9380_c0_g4(-1.45429304676)	TRINITY_DN9314_c0_g1(-2.62276222137),TRINITY_DN9380_c0_g4(-1.45429304676)
GO:0009057	macromolecule catabolic process	biological process	9/54	503/4537	0.13763	1	TRINITY_DN17192_c0_g1(-5.01973037473),TRINITY_DN7321_c0_g1(-4.00491188732),TRINITY_DN7890_c0_g1(-1.08801674278),TRINITY_DN8310_c0_g1(-2.25759124863),TRINITY_DN8377_c0_g1(-1.66033606054),TRINITY_DN8514_c0_g1(-4.70399289573),TRINITY_DN8514_c0_g3(-4.33668351592),TRINITY_DN9330_c0_g2(-6.09604953525),TRINITY_DN9380_c0_g4(-1.45429304676)	TRINITY_DN17192_c0_g1(-5.01973037473),TRINITY_DN7321_c0_g1(-4.00491188732),TRINITY_DN7890_c0_g1(-1.08801674278),TRINITY_DN8310_c0_g1(-2.25759124863),TRINITY_DN8377_c0_g1(-1.66033606054),TRINITY_DN8514_c0_g1(-4.70399289573),TRINITY_DN8514_c0_g3(-4.33668351592),TRINITY_DN9330_c0_g2(-6.09604953525),TRINITY_DN9380_c0_g4(-1.45429304676)
GO:2000058	regulation of ubiquitin-dependent protein catabolic process	biological process	2/54	55/4537	0.13873	1	TRINITY_DN7890_c0_g1(-1.08801674278),TRINITY_DN9380_c0_g4(-1.45429304676)	TRINITY_DN7890_c0_g1(-1.08801674278),TRINITY_DN9380_c0_g4(-1.45429304676)
GO:0050776	regulation of immune response	biological process	3/54	110/4537	0.14203	1	TRINITY_DN3472_c0_g1(-2.48480260234),TRINITY_DN8514_c0_g1(-4.70399289573),TRINITY_DN8514_c0_g3(-4.33668351592)	TRINITY_DN3472_c0_g1(-2.48480260234),TRINITY_DN8514_c0_g1(-4.70399289573),TRINITY_DN8514_c0_g3(-4.33668351592)
GO:0006547	histidine metabolic process	biological process	1/54	13/4537	0.14432	1	TRINITY_DN8079_c0_g1(-6.97757646533)	TRINITY_DN8079_c0_g1(-6.97757646533)
GO:0010571	positive regulation of nuclear cell cycle DNA replication	biological process	1/54	13/4537	0.14432	1	TRINITY_DN9314_c0_g1(-2.62276222137)	TRINITY_DN9314_c0_g1(-2.62276222137)
GO:0035461	vitamin transmembrane transport	biological process	1/54	13/4537	0.14432	1	TRINITY_DN5544_c0_g1(-2.29962801643)	TRINITY_DN5544_c0_g1(-2.29962801643)
GO:0043090	amino acid import	biological process	1/54	13/4537	0.14432	1	TRINITY_DN8700_c0_g1(-2.9972877012)	TRINITY_DN8700_c0_g1(-2.9972877012)
GO:0043633	polyadenylation-dependent RNA catabolic process	biological process	1/54	13/4537	0.14432	1	TRINITY_DN8310_c0_g1(-2.25759124863)	TRINITY_DN8310_c0_g1(-2.25759124863)
GO:0052552	modulation by organism of immune response of other organism involved in symbiotic interaction	biological process	1/54	13/4537	0.14432	1	TRINITY_DN3472_c0_g1(-2.48480260234)	TRINITY_DN3472_c0_g1(-2.48480260234)
GO:0052553	modulation by symbiont of host immune response	biological process	1/54	13/4537	0.14432	1	TRINITY_DN3472_c0_g1(-2.48480260234)	TRINITY_DN3472_c0_g1(-2.48480260234)
GO:0052561	negative regulation by organism of immune response of other organism involved in symbiotic interacti...	biological process	1/54	13/4537	0.14432	1	TRINITY_DN3472_c0_g1(-2.48480260234)	TRINITY_DN3472_c0_g1(-2.48480260234)
GO:0052562	negative regulation by symbiont of host immune response	biological process	1/54	13/4537	0.14432	1	TRINITY_DN3472_c0_g1(-2.48480260234)	TRINITY_DN3472_c0_g1(-2.48480260234)
GO:0052803	imidazole-containing compound metabolic process	biological process	1/54	13/4537	0.14432	1	TRINITY_DN8079_c0_g1(-6.97757646533)	TRINITY_DN8079_c0_g1(-6.97757646533)
GO:0070988	demethylation	biological process	1/54	13/4537	0.14432	1	TRINITY_DN8987_c0_g9(-1.80732619926)	TRINITY_DN8987_c0_g9(-1.80732619926)
GO:1901072	glucosamine-containing compound catabolic process	biological process	1/54	13/4537	0.14432	1	TRINITY_DN9330_c0_g2(-6.09604953525)	TRINITY_DN9330_c0_g2(-6.09604953525)
GO:0002684	positive regulation of immune system process	biological process	3/54	111/4537	0.14481	1	TRINITY_DN3472_c0_g1(-2.48480260234),TRINITY_DN8514_c0_g1(-4.70399289573),TRINITY_DN8514_c0_g3(-4.33668351592)	TRINITY_DN3472_c0_g1(-2.48480260234),TRINITY_DN8514_c0_g1(-4.70399289573),TRINITY_DN8514_c0_g3(-4.33668351592)
GO:0090329	regulation of DNA-dependent DNA replication	biological process	2/54	57/4537	0.14693	1	TRINITY_DN5662_c0_g1(-1.08596545703),TRINITY_DN9314_c0_g1(-2.62276222137)	TRINITY_DN5662_c0_g1(-1.08596545703),TRINITY_DN9314_c0_g1(-2.62276222137)
GO:0016032	viral process	biological process	3/54	112/4537	0.14760	1	TRINITY_DN2129_c0_g1(-13.6544704492),TRINITY_DN3511_c0_g1(-6.41662837563),TRINITY_DN5715_c0_g1(-14.8056407708)	TRINITY_DN2129_c0_g1(-13.6544704492),TRINITY_DN3511_c0_g1(-6.41662837563),TRINITY_DN5715_c0_g1(-14.8056407708)
GO:0005976	polysaccharide metabolic process	biological process	3/54	114/4537	0.15325	1	TRINITY_DN17192_c0_g1(-5.01973037473),TRINITY_DN7321_c0_g1(-4.00491188732),TRINITY_DN8377_c0_g1(-1.66033606054)	TRINITY_DN17192_c0_g1(-5.01973037473),TRINITY_DN7321_c0_g1(-4.00491188732),TRINITY_DN8377_c0_g1(-1.66033606054)
GO:0016246	RNA interference	biological process	1/54	14/4537	0.15454	1	TRINITY_DN8310_c0_g1(-2.25759124863)	TRINITY_DN8310_c0_g1(-2.25759124863)
GO:0030582	reproductive fruiting body development	biological process	1/54	14/4537	0.15454	1	TRINITY_DN9453_c3_g3(-3.00842632993)	TRINITY_DN9453_c3_g3(-3.00842632993)
GO:0030584	sporocarp development	biological process	1/54	14/4537	0.15454	1	TRINITY_DN9453_c3_g3(-3.00842632993)	TRINITY_DN9453_c3_g3(-3.00842632993)
GO:0034766	negative regulation of ion transmembrane transport	biological process	1/54	14/4537	0.15454	1	TRINITY_DN8700_c0_g1(-2.9972877012)	TRINITY_DN8700_c0_g1(-2.9972877012)
GO:0046348	amino sugar catabolic process	biological process	1/54	14/4537	0.15454	1	TRINITY_DN9330_c0_g2(-6.09604953525)	TRINITY_DN9330_c0_g2(-6.09604953525)
GO:1903051	negative regulation of proteolysis involved in cellular protein catabolic process	biological process	1/54	14/4537	0.15454	1	TRINITY_DN7890_c0_g1(-1.08801674278)	TRINITY_DN7890_c0_g1(-1.08801674278)
GO:0035821	modification of morphology or physiology of other organism	biological process	2/54	59/4537	0.15523	1	TRINITY_DN2129_c0_g1(-13.6544704492),TRINITY_DN3472_c0_g1(-2.48480260234)	TRINITY_DN2129_c0_g1(-13.6544704492),TRINITY_DN3472_c0_g1(-2.48480260234)
GO:0051053	negative regulation of DNA metabolic process	biological process	2/54	59/4537	0.15523	1	TRINITY_DN7890_c0_g1(-1.08801674278),TRINITY_DN9005_c0_g4(-2.35496917812)	TRINITY_DN7890_c0_g1(-1.08801674278),TRINITY_DN9005_c0_g4(-2.35496917812)
GO:0006805	xenobiotic metabolic process	biological process	1/54	15/4537	0.16463	1	TRINITY_DN2844_c0_g1(-14.8128758833)	TRINITY_DN2844_c0_g1(-14.8128758833)
GO:0045910	negative regulation of DNA recombination	biological process	1/54	15/4537	0.16463	1	TRINITY_DN9005_c0_g4(-2.35496917812)	TRINITY_DN9005_c0_g4(-2.35496917812)
GO:1903959	regulation of anion transmembrane transport	biological process	1/54	15/4537	0.16463	1	TRINITY_DN8700_c0_g1(-2.9972877012)	TRINITY_DN8700_c0_g1(-2.9972877012)
GO:0061136	regulation of proteasomal protein catabolic process	biological process	2/54	62/4537	0.16785	1	TRINITY_DN7890_c0_g1(-1.08801674278),TRINITY_DN9380_c0_g4(-1.45429304676)	TRINITY_DN7890_c0_g1(-1.08801674278),TRINITY_DN9380_c0_g4(-1.45429304676)
GO:0043603	cellular amide metabolic process	biological process	10/54	604/4537	0.17357	1	TRINITY_DN10800_c0_g1(-14.1298832099),TRINITY_DN12581_c0_g1(-14.3833478941),TRINITY_DN17507_c0_g1(-13.950823173),TRINITY_DN3369_c0_g1(-2.18414326439),TRINITY_DN5491_c0_g1(-13.6505166374),TRINITY_DN6392_c0_g1(-1.3981372917),TRINITY_DN7247_c0_g1(-14.9763118684),TRINITY_DN7389_c0_g1(-7.27134908097),TRINITY_DN8784_c1_g1(-6.54416679019),TRINITY_DN9413_c0_g5(-1.1059347988)	TRINITY_DN10800_c0_g1(-14.1298832099),TRINITY_DN12581_c0_g1(-14.3833478941),TRINITY_DN17507_c0_g1(-13.950823173),TRINITY_DN3369_c0_g1(-2.18414326439),TRINITY_DN5491_c0_g1(-13.6505166374),TRINITY_DN6392_c0_g1(-1.3981372917),TRINITY_DN7247_c0_g1(-14.9763118684),TRINITY_DN7389_c0_g1(-7.27134908097),TRINITY_DN8784_c1_g1(-6.54416679019),TRINITY_DN9413_c0_g5(-1.1059347988)
GO:0002526	acute inflammatory response	biological process	1/54	16/4537	0.17461	1	TRINITY_DN3472_c0_g1(-2.48480260234)	TRINITY_DN3472_c0_g1(-2.48480260234)
GO:0015803	branched-chain amino acid transport	biological process	1/54	16/4537	0.17461	1	TRINITY_DN8700_c0_g1(-2.9972877012)	TRINITY_DN8700_c0_g1(-2.9972877012)
GO:0031050	dsRNA fragmentation	biological process	1/54	16/4537	0.17461	1	TRINITY_DN8310_c0_g1(-2.25759124863)	TRINITY_DN8310_c0_g1(-2.25759124863)
GO:0031297	replication fork processing	biological process	1/54	16/4537	0.17461	1	TRINITY_DN9005_c0_g4(-2.35496917812)	TRINITY_DN9005_c0_g4(-2.35496917812)
GO:0031623	receptor internalization	biological process	1/54	16/4537	0.17461	1	TRINITY_DN8700_c0_g1(-2.9972877012)	TRINITY_DN8700_c0_g1(-2.9972877012)
GO:0061647	histone H3-K9 modification	biological process	1/54	16/4537	0.17461	1	TRINITY_DN8310_c0_g1(-2.25759124863)	TRINITY_DN8310_c0_g1(-2.25759124863)
GO:0070918	production of small RNA involved in gene silencing by RNA	biological process	1/54	16/4537	0.17461	1	TRINITY_DN8310_c0_g1(-2.25759124863)	TRINITY_DN8310_c0_g1(-2.25759124863)
GO:0072337	modified amino acid transport	biological process	1/54	16/4537	0.17461	1	TRINITY_DN5544_c0_g1(-2.29962801643)	TRINITY_DN5544_c0_g1(-2.29962801643)
GO:0075259	spore-bearing structure development	biological process	1/54	16/4537	0.17461	1	TRINITY_DN9453_c3_g3(-3.00842632993)	TRINITY_DN9453_c3_g3(-3.00842632993)
GO:1903363	negative regulation of cellular protein catabolic process	biological process	1/54	16/4537	0.17461	1	TRINITY_DN7890_c0_g1(-1.08801674278)	TRINITY_DN7890_c0_g1(-1.08801674278)
GO:0006275	regulation of DNA replication	biological process	2/54	64/4537	0.17637	1	TRINITY_DN5662_c0_g1(-1.08596545703),TRINITY_DN9314_c0_g1(-2.62276222137)	TRINITY_DN5662_c0_g1(-1.08596545703),TRINITY_DN9314_c0_g1(-2.62276222137)
GO:0006333	chromatin assembly or disassembly	biological process	2/54	64/4537	0.17637	1	TRINITY_DN7890_c0_g1(-1.08801674278),TRINITY_DN8310_c0_g1(-2.25759124863)	TRINITY_DN7890_c0_g1(-1.08801674278),TRINITY_DN8310_c0_g1(-2.25759124863)
GO:0051346	negative regulation of hydrolase activity	biological process	2/54	64/4537	0.17637	1	TRINITY_DN2867_c0_g1(-3.24231557617),TRINITY_DN7929_c0_g1(-3.17394119368)	TRINITY_DN2867_c0_g1(-3.24231557617),TRINITY_DN7929_c0_g1(-3.17394119368)
GO:0000724	double-strand break repair via homologous recombination	biological process	2/54	65/4537	0.18065	1	TRINITY_DN7890_c0_g1(-1.08801674278),TRINITY_DN9005_c0_g4(-2.35496917812)	TRINITY_DN7890_c0_g1(-1.08801674278),TRINITY_DN9005_c0_g4(-2.35496917812)
GO:0009066	aspartate family amino acid metabolic process	biological process	2/54	65/4537	0.18065	1	TRINITY_DN5491_c0_g1(-13.6505166374),TRINITY_DN8074_c0_g1(-4.59478951153)	TRINITY_DN5491_c0_g1(-13.6505166374),TRINITY_DN8074_c0_g1(-4.59478951153)
GO:0071103	DNA conformation change	biological process	3/54	124/4537	0.18245	1	TRINITY_DN7890_c0_g1(-1.08801674278),TRINITY_DN8310_c0_g1(-2.25759124863),TRINITY_DN9005_c0_g4(-2.35496917812)	TRINITY_DN7890_c0_g1(-1.08801674278),TRINITY_DN8310_c0_g1(-2.25759124863),TRINITY_DN9005_c0_g4(-2.35496917812)
GO:0006790	sulfur compound metabolic process	biological process	4/54	188/4537	0.18384	1	TRINITY_DN3369_c0_g1(-2.18414326439),TRINITY_DN6392_c0_g1(-1.3981372917),TRINITY_DN8060_c0_g1(-6.68703158047),TRINITY_DN8079_c0_g1(-6.97757646533)	TRINITY_DN3369_c0_g1(-2.18414326439),TRINITY_DN6392_c0_g1(-1.3981372917),TRINITY_DN8060_c0_g1(-6.68703158047),TRINITY_DN8079_c0_g1(-6.97757646533)
GO:0001731	formation of translation preinitiation complex	biological process	1/54	17/4537	0.18447	1	TRINITY_DN10800_c0_g1(-14.1298832099)	TRINITY_DN10800_c0_g1(-14.1298832099)
GO:0016114	terpenoid biosynthetic process	biological process	1/54	17/4537	0.18447	1	TRINITY_DN12163_c0_g1(-4.6772465855)	TRINITY_DN12163_c0_g1(-4.6772465855)
GO:0031048	chromatin silencing by small RNA	biological process	1/54	17/4537	0.18447	1	TRINITY_DN8310_c0_g1(-2.25759124863)	TRINITY_DN8310_c0_g1(-2.25759124863)
GO:0032890	regulation of organic acid transport	biological process	1/54	17/4537	0.18447	1	TRINITY_DN8700_c0_g1(-2.9972877012)	TRINITY_DN8700_c0_g1(-2.9972877012)
GO:0060359	response to ammonium ion	biological process	1/54	17/4537	0.18447	1	TRINITY_DN5837_c0_g2(-14.5576790846)	TRINITY_DN5837_c0_g2(-14.5576790846)
GO:0009100	glycoprotein metabolic process	biological process	2/54	67/4537	0.18926	1	TRINITY_DN8514_c0_g1(-4.70399289573),TRINITY_DN8514_c0_g3(-4.33668351592)	TRINITY_DN8514_c0_g1(-4.70399289573),TRINITY_DN8514_c0_g3(-4.33668351592)
GO:1903050	regulation of proteolysis involved in cellular protein catabolic process	biological process	2/54	67/4537	0.18926	1	TRINITY_DN7890_c0_g1(-1.08801674278),TRINITY_DN9380_c0_g4(-1.45429304676)	TRINITY_DN7890_c0_g1(-1.08801674278),TRINITY_DN9380_c0_g4(-1.45429304676)
GO:0000725	recombinational repair	biological process	2/54	68/4537	0.19359	1	TRINITY_DN7890_c0_g1(-1.08801674278),TRINITY_DN9005_c0_g4(-2.35496917812)	TRINITY_DN7890_c0_g1(-1.08801674278),TRINITY_DN9005_c0_g4(-2.35496917812)
GO:0033260	nuclear DNA replication	biological process	2/54	68/4537	0.19359	1	TRINITY_DN7890_c0_g1(-1.08801674278),TRINITY_DN9314_c0_g1(-2.62276222137)	TRINITY_DN7890_c0_g1(-1.08801674278),TRINITY_DN9314_c0_g1(-2.62276222137)
GO:0006123	mitochondrial electron transport, cytochrome c to oxygen	biological process	1/54	18/4537	0.19421	1	TRINITY_DN8577_c1_g2(-3.46230741961)	TRINITY_DN8577_c1_g2(-3.46230741961)
GO:0019541	propionate metabolic process	biological process	1/54	18/4537	0.19421	1	TRINITY_DN6392_c0_g1(-1.3981372917)	TRINITY_DN6392_c0_g1(-1.3981372917)
GO:0051180	vitamin transport	biological process	1/54	18/4537	0.19421	1	TRINITY_DN5544_c0_g1(-2.29962801643)	TRINITY_DN5544_c0_g1(-2.29962801643)
GO:0061983	meiosis II cell cycle process	biological process	1/54	18/4537	0.19421	1	TRINITY_DN9314_c0_g1(-2.62276222137)	TRINITY_DN9314_c0_g1(-2.62276222137)
GO:0071359	cellular response to dsRNA	biological process	1/54	18/4537	0.19421	1	TRINITY_DN8310_c0_g1(-2.25759124863)	TRINITY_DN8310_c0_g1(-2.25759124863)
GO:0071466	cellular response to xenobiotic stimulus	biological process	1/54	18/4537	0.19421	1	TRINITY_DN2844_c0_g1(-14.8128758833)	TRINITY_DN2844_c0_g1(-14.8128758833)
GO:0032259	methylation	biological process	3/54	128/4537	0.19453	1	TRINITY_DN8079_c0_g1(-6.97757646533),TRINITY_DN8310_c0_g1(-2.25759124863),TRINITY_DN9512_c2_g2(-2.71712929368)	TRINITY_DN8079_c0_g1(-6.97757646533),TRINITY_DN8310_c0_g1(-2.25759124863),TRINITY_DN9512_c2_g2(-2.71712929368)
GO:0006448	regulation of translational elongation	biological process	1/54	19/4537	0.20384	1	TRINITY_DN9413_c0_g5(-1.1059347988)	TRINITY_DN9413_c0_g5(-1.1059347988)
GO:0006553	lysine metabolic process	biological process	1/54	19/4537	0.20384	1	TRINITY_DN8074_c0_g1(-4.59478951153)	TRINITY_DN8074_c0_g1(-4.59478951153)
GO:0007533	mating type switching	biological process	1/54	19/4537	0.20384	1	TRINITY_DN7890_c0_g1(-1.08801674278)	TRINITY_DN7890_c0_g1(-1.08801674278)
GO:0031145	anaphase-promoting complex-dependent catabolic process	biological process	1/54	19/4537	0.20384	1	TRINITY_DN9380_c0_g4(-1.45429304676)	TRINITY_DN9380_c0_g4(-1.45429304676)
GO:0042026	protein refolding	biological process	1/54	19/4537	0.20384	1	TRINITY_DN3511_c0_g1(-6.41662837563)	TRINITY_DN3511_c0_g1(-6.41662837563)
GO:0044406	adhesion of symbiont to host	biological process	1/54	19/4537	0.20384	1	TRINITY_DN3472_c0_g1(-2.48480260234)	TRINITY_DN3472_c0_g1(-2.48480260234)
GO:0048260	positive regulation of receptor-mediated endocytosis	biological process	1/54	19/4537	0.20384	1	TRINITY_DN8700_c0_g1(-2.9972877012)	TRINITY_DN8700_c0_g1(-2.9972877012)
GO:0044786	cell cycle DNA replication	biological process	2/54	71/4537	0.20665	1	TRINITY_DN7890_c0_g1(-1.08801674278),TRINITY_DN9314_c0_g1(-2.62276222137)	TRINITY_DN7890_c0_g1(-1.08801674278),TRINITY_DN9314_c0_g1(-2.62276222137)
GO:0033045	regulation of sister chromatid segregation	biological process	2/54	72/4537	0.21103	1	TRINITY_DN9314_c0_g1(-2.62276222137),TRINITY_DN9380_c0_g4(-1.45429304676)	TRINITY_DN9314_c0_g1(-2.62276222137),TRINITY_DN9380_c0_g4(-1.45429304676)
GO:1903362	regulation of cellular protein catabolic process	biological process	2/54	72/4537	0.21103	1	TRINITY_DN7890_c0_g1(-1.08801674278),TRINITY_DN9380_c0_g4(-1.45429304676)	TRINITY_DN7890_c0_g1(-1.08801674278),TRINITY_DN9380_c0_g4(-1.45429304676)
GO:0072330	monocarboxylic acid biosynthetic process	biological process	3/54	134/4537	0.21303	1	TRINITY_DN5491_c0_g1(-13.6505166374),TRINITY_DN6392_c0_g1(-1.3981372917),TRINITY_DN9449_c0_g1(-3.37480976817)	TRINITY_DN5491_c0_g1(-13.6505166374),TRINITY_DN6392_c0_g1(-1.3981372917),TRINITY_DN9449_c0_g1(-3.37480976817)
GO:0006749	glutathione metabolic process	biological process	1/54	20/4537	0.21335	1	TRINITY_DN3369_c0_g1(-2.18414326439)	TRINITY_DN3369_c0_g1(-2.18414326439)
GO:0018202	peptidyl-histidine modification	biological process	1/54	20/4537	0.21335	1	TRINITY_DN9413_c0_g5(-1.1059347988)	TRINITY_DN9413_c0_g5(-1.1059347988)
GO:0034401	chromatin organization involved in regulation of transcription	biological process	1/54	20/4537	0.21335	1	TRINITY_DN8310_c0_g1(-2.25759124863)	TRINITY_DN8310_c0_g1(-2.25759124863)
GO:0034763	negative regulation of transmembrane transport	biological process	1/54	20/4537	0.21335	1	TRINITY_DN8700_c0_g1(-2.9972877012)	TRINITY_DN8700_c0_g1(-2.9972877012)
GO:0043271	negative regulation of ion transport	biological process	1/54	20/4537	0.21335	1	TRINITY_DN8700_c0_g1(-2.9972877012)	TRINITY_DN8700_c0_g1(-2.9972877012)
GO:0043331	response to dsRNA	biological process	1/54	20/4537	0.21335	1	TRINITY_DN8310_c0_g1(-2.25759124863)	TRINITY_DN8310_c0_g1(-2.25759124863)
GO:0044273	sulfur compound catabolic process	biological process	1/54	20/4537	0.21335	1	TRINITY_DN8060_c0_g1(-6.68703158047)	TRINITY_DN8060_c0_g1(-6.68703158047)
GO:0046459	short-chain fatty acid metabolic process	biological process	1/54	20/4537	0.21335	1	TRINITY_DN6392_c0_g1(-1.3981372917)	TRINITY_DN6392_c0_g1(-1.3981372917)
GO:0070868	heterochromatin organization involved in chromatin silencing	biological process	1/54	20/4537	0.21335	1	TRINITY_DN8310_c0_g1(-2.25759124863)	TRINITY_DN8310_c0_g1(-2.25759124863)
GO:0097549	chromatin organization involved in negative regulation of transcription	biological process	1/54	20/4537	0.21335	1	TRINITY_DN8310_c0_g1(-2.25759124863)	TRINITY_DN8310_c0_g1(-2.25759124863)
GO:0000002	mitochondrial genome maintenance	biological process	1/54	21/4537	0.22276	1	TRINITY_DN5662_c0_g1(-1.08596545703)	TRINITY_DN5662_c0_g1(-1.08596545703)
GO:0006026	aminoglycan catabolic process	biological process	1/54	21/4537	0.22276	1	TRINITY_DN9330_c0_g2(-6.09604953525)	TRINITY_DN9330_c0_g2(-6.09604953525)
GO:0006284	base-excision repair	biological process	1/54	21/4537	0.22276	1	TRINITY_DN5662_c0_g1(-1.08596545703)	TRINITY_DN5662_c0_g1(-1.08596545703)
GO:0007531	mating type determination	biological process	1/54	21/4537	0.22276	1	TRINITY_DN7890_c0_g1(-1.08801674278)	TRINITY_DN7890_c0_g1(-1.08801674278)
GO:0046718	viral entry into host cell	biological process	1/54	21/4537	0.22276	1	TRINITY_DN5715_c0_g1(-14.8056407708)	TRINITY_DN5715_c0_g1(-14.8056407708)
GO:0006518	peptide metabolic process	biological process	8/54	490/4537	0.22288	1	TRINITY_DN10800_c0_g1(-14.1298832099),TRINITY_DN12581_c0_g1(-14.3833478941),TRINITY_DN17507_c0_g1(-13.950823173),TRINITY_DN3369_c0_g1(-2.18414326439),TRINITY_DN7247_c0_g1(-14.9763118684),TRINITY_DN7389_c0_g1(-7.27134908097),TRINITY_DN8784_c1_g1(-6.54416679019),TRINITY_DN9413_c0_g5(-1.1059347988)	TRINITY_DN10800_c0_g1(-14.1298832099),TRINITY_DN12581_c0_g1(-14.3833478941),TRINITY_DN17507_c0_g1(-13.950823173),TRINITY_DN3369_c0_g1(-2.18414326439),TRINITY_DN7247_c0_g1(-14.9763118684),TRINITY_DN7389_c0_g1(-7.27134908097),TRINITY_DN8784_c1_g1(-6.54416679019),TRINITY_DN9413_c0_g5(-1.1059347988)
GO:0051304	chromosome separation	biological process	2/54	75/4537	0.22422	1	TRINITY_DN9314_c0_g1(-2.62276222137),TRINITY_DN9380_c0_g4(-1.45429304676)	TRINITY_DN9314_c0_g1(-2.62276222137),TRINITY_DN9380_c0_g4(-1.45429304676)
GO:1905039	carboxylic acid transmembrane transport	biological process	2/54	75/4537	0.22422	1	TRINITY_DN5544_c0_g1(-2.29962801643),TRINITY_DN8700_c0_g1(-2.9972877012)	TRINITY_DN5544_c0_g1(-2.29962801643),TRINITY_DN8700_c0_g1(-2.9972877012)
GO:0046395	carboxylic acid catabolic process	biological process	3/54	138/4537	0.22558	1	TRINITY_DN5491_c0_g1(-13.6505166374),TRINITY_DN8074_c0_g1(-4.59478951153),TRINITY_DN8079_c0_g1(-6.97757646533)	TRINITY_DN5491_c0_g1(-13.6505166374),TRINITY_DN8074_c0_g1(-4.59478951153),TRINITY_DN8079_c0_g1(-6.97757646533)
GO:0016054	organic acid catabolic process	biological process	3/54	139/4537	0.22875	1	TRINITY_DN5491_c0_g1(-13.6505166374),TRINITY_DN8074_c0_g1(-4.59478951153),TRINITY_DN8079_c0_g1(-6.97757646533)	TRINITY_DN5491_c0_g1(-13.6505166374),TRINITY_DN8074_c0_g1(-4.59478951153),TRINITY_DN8079_c0_g1(-6.97757646533)
GO:0002098	tRNA wobble uridine modification	biological process	1/54	22/4537	0.23205	1	TRINITY_DN9413_c0_g5(-1.1059347988)	TRINITY_DN9413_c0_g5(-1.1059347988)
GO:0006721	terpenoid metabolic process	biological process	1/54	22/4537	0.23205	1	TRINITY_DN12163_c0_g1(-4.6772465855)	TRINITY_DN12163_c0_g1(-4.6772465855)
GO:0031507	heterochromatin assembly	biological process	1/54	22/4537	0.23205	1	TRINITY_DN8310_c0_g1(-2.25759124863)	TRINITY_DN8310_c0_g1(-2.25759124863)
GO:0048259	regulation of receptor-mediated endocytosis	biological process	1/54	22/4537	0.23205	1	TRINITY_DN8700_c0_g1(-2.9972877012)	TRINITY_DN8700_c0_g1(-2.9972877012)
GO:0051307	meiotic chromosome separation	biological process	1/54	22/4537	0.23205	1	TRINITY_DN9314_c0_g1(-2.62276222137)	TRINITY_DN9314_c0_g1(-2.62276222137)
GO:0070613	regulation of protein processing	biological process	1/54	22/4537	0.23205	1	TRINITY_DN3472_c0_g1(-2.48480260234)	TRINITY_DN3472_c0_g1(-2.48480260234)
GO:0071025	RNA surveillance	biological process	1/54	22/4537	0.23205	1	TRINITY_DN8310_c0_g1(-2.25759124863)	TRINITY_DN8310_c0_g1(-2.25759124863)
GO:0071027	nuclear RNA surveillance	biological process	1/54	22/4537	0.23205	1	TRINITY_DN8310_c0_g1(-2.25759124863)	TRINITY_DN8310_c0_g1(-2.25759124863)
GO:0006400	tRNA modification	biological process	2/54	77/4537	0.23305	1	TRINITY_DN9413_c0_g5(-1.1059347988),TRINITY_DN9512_c2_g2(-2.71712929368)	TRINITY_DN9413_c0_g5(-1.1059347988),TRINITY_DN9512_c2_g2(-2.71712929368)
GO:0043207	response to external biotic stimulus	biological process	4/54	209/4537	0.23638	1	TRINITY_DN3472_c0_g1(-2.48480260234),TRINITY_DN5715_c0_g1(-14.8056407708),TRINITY_DN8514_c0_g1(-4.70399289573),TRINITY_DN8514_c0_g3(-4.33668351592)	TRINITY_DN3472_c0_g1(-2.48480260234),TRINITY_DN5715_c0_g1(-14.8056407708),TRINITY_DN8514_c0_g1(-4.70399289573),TRINITY_DN8514_c0_g3(-4.33668351592)
GO:0051707	response to other organism	biological process	4/54	209/4537	0.23638	1	TRINITY_DN3472_c0_g1(-2.48480260234),TRINITY_DN5715_c0_g1(-14.8056407708),TRINITY_DN8514_c0_g1(-4.70399289573),TRINITY_DN8514_c0_g3(-4.33668351592)	TRINITY_DN3472_c0_g1(-2.48480260234),TRINITY_DN5715_c0_g1(-14.8056407708),TRINITY_DN8514_c0_g1(-4.70399289573),TRINITY_DN8514_c0_g3(-4.33668351592)
GO:0006575	cellular modified amino acid metabolic process	biological process	2/54	78/4537	0.23747	1	TRINITY_DN3369_c0_g1(-2.18414326439),TRINITY_DN8079_c0_g1(-6.97757646533)	TRINITY_DN3369_c0_g1(-2.18414326439),TRINITY_DN8079_c0_g1(-6.97757646533)
GO:0016042	lipid catabolic process	biological process	2/54	78/4537	0.23747	1	TRINITY_DN6059_c0_g1(-2.19404761242),TRINITY_DN7395_c0_g1(-3.20809436978)	TRINITY_DN6059_c0_g1(-2.19404761242),TRINITY_DN7395_c0_g1(-3.20809436978)
GO:1903825	organic acid transmembrane transport	biological process	2/54	78/4537	0.23747	1	TRINITY_DN5544_c0_g1(-2.29962801643),TRINITY_DN8700_c0_g1(-2.9972877012)	TRINITY_DN5544_c0_g1(-2.29962801643),TRINITY_DN8700_c0_g1(-2.9972877012)
GO:0006030	chitin metabolic process	biological process	1/54	23/4537	0.24124	1	TRINITY_DN9330_c0_g2(-6.09604953525)	TRINITY_DN9330_c0_g2(-6.09604953525)
GO:0006084	acetyl-CoA metabolic process	biological process	1/54	23/4537	0.24124	1	TRINITY_DN6392_c0_g1(-1.3981372917)	TRINITY_DN6392_c0_g1(-1.3981372917)
GO:0006279	premeiotic DNA replication	biological process	1/54	23/4537	0.24124	1	TRINITY_DN9314_c0_g1(-2.62276222137)	TRINITY_DN9314_c0_g1(-2.62276222137)
GO:0015990	electron transport coupled proton transport	biological process	1/54	23/4537	0.24124	1	TRINITY_DN8577_c1_g2(-3.46230741961)	TRINITY_DN8577_c1_g2(-3.46230741961)
GO:0051446	positive regulation of meiotic cell cycle	biological process	1/54	23/4537	0.24124	1	TRINITY_DN9314_c0_g1(-2.62276222137)	TRINITY_DN9314_c0_g1(-2.62276222137)
GO:1903317	regulation of protein maturation	biological process	1/54	23/4537	0.24124	1	TRINITY_DN3472_c0_g1(-2.48480260234)	TRINITY_DN3472_c0_g1(-2.48480260234)
GO:0030435	sporulation resulting in formation of a cellular spore	biological process	2/54	80/4537	0.24634	1	TRINITY_DN9330_c0_g2(-6.09604953525),TRINITY_DN9453_c3_g3(-3.00842632993)	TRINITY_DN9330_c0_g2(-6.09604953525),TRINITY_DN9453_c3_g3(-3.00842632993)
GO:0055114	oxidation-reduction process	biological process	9/54	580/4537	0.24723	1	TRINITY_DN2844_c0_g1(-14.8128758833),TRINITY_DN3369_c0_g1(-2.18414326439),TRINITY_DN3511_c0_g1(-6.41662837563),TRINITY_DN8060_c0_g1(-6.68703158047),TRINITY_DN8074_c0_g1(-4.59478951153),TRINITY_DN8079_c0_g1(-6.97757646533),TRINITY_DN8577_c1_g2(-3.46230741961),TRINITY_DN9413_c0_g5(-1.1059347988),TRINITY_DN9449_c0_g1(-3.37480976817)	TRINITY_DN2844_c0_g1(-14.8128758833),TRINITY_DN3369_c0_g1(-2.18414326439),TRINITY_DN3511_c0_g1(-6.41662837563),TRINITY_DN8060_c0_g1(-6.68703158047),TRINITY_DN8074_c0_g1(-4.59478951153),TRINITY_DN8079_c0_g1(-6.97757646533),TRINITY_DN8577_c1_g2(-3.46230741961),TRINITY_DN9413_c0_g5(-1.1059347988),TRINITY_DN9449_c0_g1(-3.37480976817)
GO:0006412	translation	biological process	7/54	430/4537	0.24749	1	TRINITY_DN10800_c0_g1(-14.1298832099),TRINITY_DN12581_c0_g1(-14.3833478941),TRINITY_DN17507_c0_g1(-13.950823173),TRINITY_DN7247_c0_g1(-14.9763118684),TRINITY_DN7389_c0_g1(-7.27134908097),TRINITY_DN8784_c1_g1(-6.54416679019),TRINITY_DN9413_c0_g5(-1.1059347988)	TRINITY_DN10800_c0_g1(-14.1298832099),TRINITY_DN12581_c0_g1(-14.3833478941),TRINITY_DN17507_c0_g1(-13.950823173),TRINITY_DN7247_c0_g1(-14.9763118684),TRINITY_DN7389_c0_g1(-7.27134908097),TRINITY_DN8784_c1_g1(-6.54416679019),TRINITY_DN9413_c0_g5(-1.1059347988)
GO:0006541	glutamine metabolic process	biological process	1/54	24/4537	0.25031	1	TRINITY_DN5491_c0_g1(-13.6505166374)	TRINITY_DN5491_c0_g1(-13.6505166374)
GO:0007530	sex determination	biological process	1/54	24/4537	0.25031	1	TRINITY_DN7890_c0_g1(-1.08801674278)	TRINITY_DN7890_c0_g1(-1.08801674278)
GO:0010821	regulation of mitochondrion organization	biological process	1/54	24/4537	0.25031	1	TRINITY_DN5662_c0_g1(-1.08596545703)	TRINITY_DN5662_c0_g1(-1.08596545703)
GO:0030260	entry into host cell	biological process	1/54	24/4537	0.25031	1	TRINITY_DN5715_c0_g1(-14.8056407708)	TRINITY_DN5715_c0_g1(-14.8056407708)
GO:0030488	tRNA methylation	biological process	1/54	24/4537	0.25031	1	TRINITY_DN9512_c2_g2(-2.71712929368)	TRINITY_DN9512_c2_g2(-2.71712929368)
GO:0033262	regulation of nuclear cell cycle DNA replication	biological process	1/54	24/4537	0.25031	1	TRINITY_DN9314_c0_g1(-2.62276222137)	TRINITY_DN9314_c0_g1(-2.62276222137)
GO:0051806	entry into cell of other organism involved in symbiotic interaction	biological process	1/54	24/4537	0.25031	1	TRINITY_DN5715_c0_g1(-14.8056407708)	TRINITY_DN5715_c0_g1(-14.8056407708)
GO:0051983	regulation of chromosome segregation	biological process	2/54	81/4537	0.25077	1	TRINITY_DN9314_c0_g1(-2.62276222137),TRINITY_DN9380_c0_g4(-1.45429304676)	TRINITY_DN9314_c0_g1(-2.62276222137),TRINITY_DN9380_c0_g4(-1.45429304676)
GO:0042255	ribosome assembly	biological process	2/54	82/4537	0.25521	1	TRINITY_DN17507_c0_g1(-13.950823173),TRINITY_DN7247_c0_g1(-14.9763118684)	TRINITY_DN17507_c0_g1(-13.950823173),TRINITY_DN7247_c0_g1(-14.9763118684)
GO:0008299	isoprenoid biosynthetic process	biological process	1/54	25/4537	0.25928	1	TRINITY_DN12163_c0_g1(-4.6772465855)	TRINITY_DN12163_c0_g1(-4.6772465855)
GO:0033866	nucleoside bisphosphate biosynthetic process	biological process	1/54	25/4537	0.25928	1	TRINITY_DN9218_c0_g2(-3.10709185221)	TRINITY_DN9218_c0_g2(-3.10709185221)
GO:0034030	ribonucleoside bisphosphate biosynthetic process	biological process	1/54	25/4537	0.25928	1	TRINITY_DN9218_c0_g2(-3.10709185221)	TRINITY_DN9218_c0_g2(-3.10709185221)
GO:0034033	purine nucleoside bisphosphate biosynthetic process	biological process	1/54	25/4537	0.25928	1	TRINITY_DN9218_c0_g2(-3.10709185221)	TRINITY_DN9218_c0_g2(-3.10709185221)
GO:0042177	negative regulation of protein catabolic process	biological process	1/54	25/4537	0.25928	1	TRINITY_DN7890_c0_g1(-1.08801674278)	TRINITY_DN7890_c0_g1(-1.08801674278)
GO:0052031	modulation by symbiont of host defense response	biological process	1/54	25/4537	0.25928	1	TRINITY_DN3472_c0_g1(-2.48480260234)	TRINITY_DN3472_c0_g1(-2.48480260234)
GO:0052255	modulation by organism of defense response of other organism involved in symbiotic interaction	biological process	1/54	25/4537	0.25928	1	TRINITY_DN3472_c0_g1(-2.48480260234)	TRINITY_DN3472_c0_g1(-2.48480260234)
GO:0043604	amide biosynthetic process	biological process	8/54	515/4537	0.26541	1	TRINITY_DN10800_c0_g1(-14.1298832099),TRINITY_DN12581_c0_g1(-14.3833478941),TRINITY_DN17507_c0_g1(-13.950823173),TRINITY_DN5491_c0_g1(-13.6505166374),TRINITY_DN7247_c0_g1(-14.9763118684),TRINITY_DN7389_c0_g1(-7.27134908097),TRINITY_DN8784_c1_g1(-6.54416679019),TRINITY_DN9413_c0_g5(-1.1059347988)	TRINITY_DN10800_c0_g1(-14.1298832099),TRINITY_DN12581_c0_g1(-14.3833478941),TRINITY_DN17507_c0_g1(-13.950823173),TRINITY_DN5491_c0_g1(-13.6505166374),TRINITY_DN7247_c0_g1(-14.9763118684),TRINITY_DN7389_c0_g1(-7.27134908097),TRINITY_DN8784_c1_g1(-6.54416679019),TRINITY_DN9413_c0_g5(-1.1059347988)
GO:0007159	leukocyte cell-cell adhesion	biological process	1/54	26/4537	0.26815	1	TRINITY_DN3472_c0_g1(-2.48480260234)	TRINITY_DN3472_c0_g1(-2.48480260234)
GO:0016441	posttranscriptional gene silencing	biological process	1/54	26/4537	0.26815	1	TRINITY_DN8310_c0_g1(-2.25759124863)	TRINITY_DN8310_c0_g1(-2.25759124863)
GO:0034661	ncRNA catabolic process	biological process	1/54	26/4537	0.26815	1	TRINITY_DN8310_c0_g1(-2.25759124863)	TRINITY_DN8310_c0_g1(-2.25759124863)
GO:0035194	posttranscriptional gene silencing by RNA	biological process	1/54	26/4537	0.26815	1	TRINITY_DN8310_c0_g1(-2.25759124863)	TRINITY_DN8310_c0_g1(-2.25759124863)
GO:0045842	positive regulation of mitotic metaphase/anaphase transition	biological process	1/54	26/4537	0.26815	1	TRINITY_DN9380_c0_g4(-1.45429304676)	TRINITY_DN9380_c0_g4(-1.45429304676)
GO:0071467	cellular response to pH	biological process	1/54	26/4537	0.26815	1	TRINITY_DN6392_c0_g1(-1.3981372917)	TRINITY_DN6392_c0_g1(-1.3981372917)
GO:0019058	viral life cycle	biological process	2/54	85/4537	0.26855	1	TRINITY_DN2129_c0_g1(-13.6544704492),TRINITY_DN5715_c0_g1(-14.8056407708)	TRINITY_DN2129_c0_g1(-13.6544704492),TRINITY_DN5715_c0_g1(-14.8056407708)
GO:0002252	immune effector process	biological process	3/54	152/4537	0.27055	1	TRINITY_DN3472_c0_g1(-2.48480260234),TRINITY_DN8514_c0_g1(-4.70399289573),TRINITY_DN8514_c0_g3(-4.33668351592)	TRINITY_DN3472_c0_g1(-2.48480260234),TRINITY_DN8514_c0_g1(-4.70399289573),TRINITY_DN8514_c0_g3(-4.33668351592)
GO:0043043	peptide biosynthetic process	biological process	7/54	445/4537	0.27568	1	TRINITY_DN10800_c0_g1(-14.1298832099),TRINITY_DN12581_c0_g1(-14.3833478941),TRINITY_DN17507_c0_g1(-13.950823173),TRINITY_DN7247_c0_g1(-14.9763118684),TRINITY_DN7389_c0_g1(-7.27134908097),TRINITY_DN8784_c1_g1(-6.54416679019),TRINITY_DN9413_c0_g5(-1.1059347988)	TRINITY_DN10800_c0_g1(-14.1298832099),TRINITY_DN12581_c0_g1(-14.3833478941),TRINITY_DN17507_c0_g1(-13.950823173),TRINITY_DN7247_c0_g1(-14.9763118684),TRINITY_DN7389_c0_g1(-7.27134908097),TRINITY_DN8784_c1_g1(-6.54416679019),TRINITY_DN9413_c0_g5(-1.1059347988)
GO:0006301	postreplication repair	biological process	1/54	27/4537	0.27691	1	TRINITY_DN9005_c0_g4(-2.35496917812)	TRINITY_DN9005_c0_g4(-2.35496917812)
GO:0015804	neutral amino acid transport	biological process	1/54	27/4537	0.27691	1	TRINITY_DN8700_c0_g1(-2.9972877012)	TRINITY_DN8700_c0_g1(-2.9972877012)
GO:0031060	regulation of histone methylation	biological process	1/54	27/4537	0.27691	1	TRINITY_DN8310_c0_g1(-2.25759124863)	TRINITY_DN8310_c0_g1(-2.25759124863)
GO:0044070	regulation of anion transport	biological process	1/54	27/4537	0.27691	1	TRINITY_DN8700_c0_g1(-2.9972877012)	TRINITY_DN8700_c0_g1(-2.9972877012)
GO:0046148	pigment biosynthetic process	biological process	1/54	27/4537	0.27691	1	TRINITY_DN6335_c0_g1(-2.90456094506)	TRINITY_DN6335_c0_g1(-2.90456094506)
GO:1901970	positive regulation of mitotic sister chromatid separation	biological process	1/54	27/4537	0.27691	1	TRINITY_DN9380_c0_g4(-1.45429304676)	TRINITY_DN9380_c0_g4(-1.45429304676)
GO:0005975	carbohydrate metabolic process	biological process	5/54	297/4537	0.27742	1	TRINITY_DN17192_c0_g1(-5.01973037473),TRINITY_DN6059_c0_g1(-2.19404761242),TRINITY_DN7321_c0_g1(-4.00491188732),TRINITY_DN7395_c0_g1(-3.20809436978),TRINITY_DN8377_c0_g1(-1.66033606054)	TRINITY_DN17192_c0_g1(-5.01973037473),TRINITY_DN6059_c0_g1(-2.19404761242),TRINITY_DN7321_c0_g1(-4.00491188732),TRINITY_DN7395_c0_g1(-3.20809436978),TRINITY_DN8377_c0_g1(-1.66033606054)
GO:0006446	regulation of translational initiation	biological process	1/54	28/4537	0.28557	1	TRINITY_DN10800_c0_g1(-14.1298832099)	TRINITY_DN10800_c0_g1(-14.1298832099)
GO:0019646	aerobic electron transport chain	biological process	1/54	28/4537	0.28557	1	TRINITY_DN8577_c1_g2(-3.46230741961)	TRINITY_DN8577_c1_g2(-3.46230741961)
GO:0030174	regulation of DNA-dependent DNA replication initiation	biological process	1/54	28/4537	0.28557	1	TRINITY_DN9314_c0_g1(-2.62276222137)	TRINITY_DN9314_c0_g1(-2.62276222137)
GO:0043112	receptor metabolic process	biological process	1/54	28/4537	0.28557	1	TRINITY_DN8700_c0_g1(-2.9972877012)	TRINITY_DN8700_c0_g1(-2.9972877012)
GO:0000746	conjugation	biological process	2/54	89/4537	0.28633	1	TRINITY_DN5715_c0_g1(-14.8056407708),TRINITY_DN9314_c0_g1(-2.62276222137)	TRINITY_DN5715_c0_g1(-14.8056407708),TRINITY_DN9314_c0_g1(-2.62276222137)
GO:0042176	regulation of protein catabolic process	biological process	2/54	90/4537	0.29077	1	TRINITY_DN7890_c0_g1(-1.08801674278),TRINITY_DN9380_c0_g4(-1.45429304676)	TRINITY_DN7890_c0_g1(-1.08801674278),TRINITY_DN9380_c0_g4(-1.45429304676)
GO:0042398	cellular modified amino acid biosynthetic process	biological process	1/54	29/4537	0.29412	1	TRINITY_DN8079_c0_g1(-6.97757646533)	TRINITY_DN8079_c0_g1(-6.97757646533)
GO:0050777	negative regulation of immune response	biological process	1/54	29/4537	0.29412	1	TRINITY_DN3472_c0_g1(-2.48480260234)	TRINITY_DN3472_c0_g1(-2.48480260234)
GO:0000097	sulfur amino acid biosynthetic process	biological process	1/54	30/4537	0.30258	1	TRINITY_DN8079_c0_g1(-6.97757646533)	TRINITY_DN8079_c0_g1(-6.97757646533)
GO:0042440	pigment metabolic process	biological process	1/54	30/4537	0.30258	1	TRINITY_DN6335_c0_g1(-2.90456094506)	TRINITY_DN6335_c0_g1(-2.90456094506)
GO:1901071	glucosamine-containing compound metabolic process	biological process	1/54	30/4537	0.30258	1	TRINITY_DN9330_c0_g2(-6.09604953525)	TRINITY_DN9330_c0_g2(-6.09604953525)
GO:1902292	cell cycle DNA replication initiation	biological process	1/54	30/4537	0.30258	1	TRINITY_DN9314_c0_g1(-2.62276222137)	TRINITY_DN9314_c0_g1(-2.62276222137)
GO:1902315	nuclear cell cycle DNA replication initiation	biological process	1/54	30/4537	0.30258	1	TRINITY_DN9314_c0_g1(-2.62276222137)	TRINITY_DN9314_c0_g1(-2.62276222137)
GO:0046942	carboxylic acid transport	biological process	2/54	93/4537	0.30408	1	TRINITY_DN5544_c0_g1(-2.29962801643),TRINITY_DN8700_c0_g1(-2.9972877012)	TRINITY_DN5544_c0_g1(-2.29962801643),TRINITY_DN8700_c0_g1(-2.9972877012)
GO:0006338	chromatin remodeling	biological process	2/54	94/4537	0.30851	1	TRINITY_DN7890_c0_g1(-1.08801674278),TRINITY_DN8310_c0_g1(-2.25759124863)	TRINITY_DN7890_c0_g1(-1.08801674278),TRINITY_DN8310_c0_g1(-2.25759124863)
GO:0002097	tRNA wobble base modification	biological process	1/54	31/4537	0.31094	1	TRINITY_DN9413_c0_g5(-1.1059347988)	TRINITY_DN9413_c0_g5(-1.1059347988)
GO:0009409	response to cold	biological process	1/54	31/4537	0.31094	1	TRINITY_DN10800_c0_g1(-14.1298832099)	TRINITY_DN10800_c0_g1(-14.1298832099)
GO:0034644	cellular response to UV	biological process	1/54	31/4537	0.31094	1	TRINITY_DN9005_c0_g4(-2.35496917812)	TRINITY_DN9005_c0_g4(-2.35496917812)
GO:0006457	protein folding	biological process	2/54	95/4537	0.31293	1	TRINITY_DN2129_c0_g1(-13.6544704492),TRINITY_DN3511_c0_g1(-6.41662837563)	TRINITY_DN2129_c0_g1(-13.6544704492),TRINITY_DN3511_c0_g1(-6.41662837563)
GO:0009266	response to temperature stimulus	biological process	3/54	166/4537	0.31650	1	TRINITY_DN10800_c0_g1(-14.1298832099),TRINITY_DN2129_c0_g1(-13.6544704492),TRINITY_DN3511_c0_g1(-6.41662837563)	TRINITY_DN10800_c0_g1(-14.1298832099),TRINITY_DN2129_c0_g1(-13.6544704492),TRINITY_DN3511_c0_g1(-6.41662837563)
GO:0033044	regulation of chromosome organization	biological process	3/54	166/4537	0.31650	1	TRINITY_DN8310_c0_g1(-2.25759124863),TRINITY_DN9314_c0_g1(-2.62276222137),TRINITY_DN9380_c0_g4(-1.45429304676)	TRINITY_DN8310_c0_g1(-2.25759124863),TRINITY_DN9314_c0_g1(-2.62276222137),TRINITY_DN9380_c0_g4(-1.45429304676)
GO:0000028	ribosomal small subunit assembly	biological process	1/54	32/4537	0.31919	1	TRINITY_DN7247_c0_g1(-14.9763118684)	TRINITY_DN7247_c0_g1(-14.9763118684)
GO:0015988	energy coupled proton transmembrane transport, against electrochemical gradient	biological process	1/54	32/4537	0.31919	1	TRINITY_DN8577_c1_g2(-3.46230741961)	TRINITY_DN8577_c1_g2(-3.46230741961)
GO:0022618	ribonucleoprotein complex assembly	biological process	3/54	167/4537	0.31980	1	TRINITY_DN10800_c0_g1(-14.1298832099),TRINITY_DN17507_c0_g1(-13.950823173),TRINITY_DN7247_c0_g1(-14.9763118684)	TRINITY_DN10800_c0_g1(-14.1298832099),TRINITY_DN17507_c0_g1(-13.950823173),TRINITY_DN7247_c0_g1(-14.9763118684)
GO:0051130	positive regulation of cellular component organization	biological process	5/54	315/4537	0.32003	1	TRINITY_DN10800_c0_g1(-14.1298832099),TRINITY_DN5662_c0_g1(-1.08596545703),TRINITY_DN8700_c0_g1(-2.9972877012),TRINITY_DN9314_c0_g1(-2.62276222137),TRINITY_DN9380_c0_g4(-1.45429304676)	TRINITY_DN10800_c0_g1(-14.1298832099),TRINITY_DN5662_c0_g1(-1.08596545703),TRINITY_DN8700_c0_g1(-2.9972877012),TRINITY_DN9314_c0_g1(-2.62276222137),TRINITY_DN9380_c0_g4(-1.45429304676)
GO:0002682	regulation of immune system process	biological process	3/54	168/4537	0.32310	1	TRINITY_DN3472_c0_g1(-2.48480260234),TRINITY_DN8514_c0_g1(-4.70399289573),TRINITY_DN8514_c0_g3(-4.33668351592)	TRINITY_DN3472_c0_g1(-2.48480260234),TRINITY_DN8514_c0_g1(-4.70399289573),TRINITY_DN8514_c0_g3(-4.33668351592)
GO:0015849	organic acid transport	biological process	2/54	98/4537	0.32617	1	TRINITY_DN5544_c0_g1(-2.29962801643),TRINITY_DN8700_c0_g1(-2.9972877012)	TRINITY_DN5544_c0_g1(-2.29962801643),TRINITY_DN8700_c0_g1(-2.9972877012)
GO:0043934	sporulation	biological process	2/54	98/4537	0.32617	1	TRINITY_DN9330_c0_g2(-6.09604953525),TRINITY_DN9453_c3_g3(-3.00842632993)	TRINITY_DN9330_c0_g2(-6.09604953525),TRINITY_DN9453_c3_g3(-3.00842632993)
GO:0000018	regulation of DNA recombination	biological process	1/54	33/4537	0.32735	1	TRINITY_DN9005_c0_g4(-2.35496917812)	TRINITY_DN9005_c0_g4(-2.35496917812)
GO:0006637	acyl-CoA metabolic process	biological process	1/54	33/4537	0.32735	1	TRINITY_DN6392_c0_g1(-1.3981372917)	TRINITY_DN6392_c0_g1(-1.3981372917)
GO:0006720	isoprenoid metabolic process	biological process	1/54	33/4537	0.32735	1	TRINITY_DN12163_c0_g1(-4.6772465855)	TRINITY_DN12163_c0_g1(-4.6772465855)
GO:0010466	negative regulation of peptidase activity	biological process	1/54	33/4537	0.32735	1	TRINITY_DN7929_c0_g1(-3.17394119368)	TRINITY_DN7929_c0_g1(-3.17394119368)
GO:0035383	thioester metabolic process	biological process	1/54	33/4537	0.32735	1	TRINITY_DN6392_c0_g1(-1.3981372917)	TRINITY_DN6392_c0_g1(-1.3981372917)
GO:0040020	regulation of meiotic nuclear division	biological process	1/54	33/4537	0.32735	1	TRINITY_DN9314_c0_g1(-2.62276222137)	TRINITY_DN9314_c0_g1(-2.62276222137)
GO:0044409	entry into host	biological process	1/54	33/4537	0.32735	1	TRINITY_DN5715_c0_g1(-14.8056407708)	TRINITY_DN5715_c0_g1(-14.8056407708)
GO:0030702	chromatin silencing at centromere	biological process	1/54	34/4537	0.33542	1	TRINITY_DN8310_c0_g1(-2.25759124863)	TRINITY_DN8310_c0_g1(-2.25759124863)
GO:0051828	entry into other organism involved in symbiotic interaction	biological process	1/54	34/4537	0.33542	1	TRINITY_DN5715_c0_g1(-14.8056407708)	TRINITY_DN5715_c0_g1(-14.8056407708)
GO:0070828	heterochromatin organization	biological process	1/54	34/4537	0.33542	1	TRINITY_DN8310_c0_g1(-2.25759124863)	TRINITY_DN8310_c0_g1(-2.25759124863)
GO:0010638	positive regulation of organelle organization	biological process	3/54	174/4537	0.34292	1	TRINITY_DN5662_c0_g1(-1.08596545703),TRINITY_DN9314_c0_g1(-2.62276222137),TRINITY_DN9380_c0_g4(-1.45429304676)	TRINITY_DN5662_c0_g1(-1.08596545703),TRINITY_DN9314_c0_g1(-2.62276222137),TRINITY_DN9380_c0_g4(-1.45429304676)
GO:0015718	monocarboxylic acid transport	biological process	1/54	35/4537	0.34339	1	TRINITY_DN5544_c0_g1(-2.29962801643)	TRINITY_DN5544_c0_g1(-2.29962801643)
GO:0034968	histone lysine methylation	biological process	1/54	35/4537	0.34339	1	TRINITY_DN8310_c0_g1(-2.25759124863)	TRINITY_DN8310_c0_g1(-2.25759124863)
GO:0044003	modification by symbiont of host morphology or physiology	biological process	1/54	35/4537	0.34339	1	TRINITY_DN3472_c0_g1(-2.48480260234)	TRINITY_DN3472_c0_g1(-2.48480260234)
GO:0044550	secondary metabolite biosynthetic process	biological process	1/54	35/4537	0.34339	1	TRINITY_DN6335_c0_g1(-2.90456094506)	TRINITY_DN6335_c0_g1(-2.90456094506)
GO:0051181	cofactor transport	biological process	1/54	35/4537	0.34339	1	TRINITY_DN5544_c0_g1(-2.29962801643)	TRINITY_DN5544_c0_g1(-2.29962801643)
GO:0008033	tRNA processing	biological process	2/54	102/4537	0.34372	1	TRINITY_DN9413_c0_g5(-1.1059347988),TRINITY_DN9512_c2_g2(-2.71712929368)	TRINITY_DN9413_c0_g5(-1.1059347988),TRINITY_DN9512_c2_g2(-2.71712929368)
GO:0009607	response to biotic stimulus	biological process	4/54	249/4537	0.34420	1	TRINITY_DN3472_c0_g1(-2.48480260234),TRINITY_DN5715_c0_g1(-14.8056407708),TRINITY_DN8514_c0_g1(-4.70399289573),TRINITY_DN8514_c0_g3(-4.33668351592)	TRINITY_DN3472_c0_g1(-2.48480260234),TRINITY_DN5715_c0_g1(-14.8056407708),TRINITY_DN8514_c0_g1(-4.70399289573),TRINITY_DN8514_c0_g3(-4.33668351592)
GO:0071826	ribonucleoprotein complex subunit organization	biological process	3/54	175/4537	0.34622	1	TRINITY_DN10800_c0_g1(-14.1298832099),TRINITY_DN17507_c0_g1(-13.950823173),TRINITY_DN7247_c0_g1(-14.9763118684)	TRINITY_DN10800_c0_g1(-14.1298832099),TRINITY_DN17507_c0_g1(-13.950823173),TRINITY_DN7247_c0_g1(-14.9763118684)
GO:0006302	double-strand break repair	biological process	2/54	103/4537	0.34809	1	TRINITY_DN7890_c0_g1(-1.08801674278),TRINITY_DN9005_c0_g4(-2.35496917812)	TRINITY_DN7890_c0_g1(-1.08801674278),TRINITY_DN9005_c0_g4(-2.35496917812)
GO:0002183	cytoplasmic translational initiation	biological process	1/54	36/4537	0.35126	1	TRINITY_DN10800_c0_g1(-14.1298832099)	TRINITY_DN10800_c0_g1(-14.1298832099)
GO:0009410	response to xenobiotic stimulus	biological process	1/54	36/4537	0.35126	1	TRINITY_DN2844_c0_g1(-14.8128758833)	TRINITY_DN2844_c0_g1(-14.8128758833)
GO:0071482	cellular response to light stimulus	biological process	1/54	36/4537	0.35126	1	TRINITY_DN9005_c0_g4(-2.35496917812)	TRINITY_DN9005_c0_g4(-2.35496917812)
GO:0008152	metabolic process	biological process	44/54	3555/4537	0.35652	1	TRINITY_DN10800_c0_g1(-14.1298832099),TRINITY_DN12163_c0_g1(-4.6772465855),TRINITY_DN12581_c0_g1(-14.3833478941),TRINITY_DN14332_c0_g1(-13.8821558283),TRINITY_DN17009_c0_g1(-14.6439097263),TRINITY_DN17192_c0_g1(-5.01973037473),TRINITY_DN17507_c0_g1(-13.950823173),TRINITY_DN2844_c0_g1(-14.8128758833),TRINITY_DN3369_c0_g1(-2.18414326439),TRINITY_DN3472_c0_g1(-2.48480260234),TRINITY_DN3511_c0_g1(-6.…	TRINITY_DN10800_c0_g1(-14.1298832099),TRINITY_DN12163_c0_g1(-4.6772465855),TRINITY_DN12581_c0_g1(-14.3833478941),TRINITY_DN14332_c0_g1(-13.8821558283),TRINITY_DN17009_c0_g1(-14.6439097263),TRINITY_DN17192_c0_g1(-5.01973037473),TRINITY_DN17507_c0_g1(-13.950823173),TRINITY_DN2844_c0_g1(-14.8128758833),TRINITY_DN3369_c0_g1(-2.18414326439),TRINITY_DN3472_c0_g1(-2.48480260234),TRINITY_DN3511_c0_g1(-6.…
GO:0032984	protein-containing complex disassembly	biological process	2/54	105/4537	0.35680	1	TRINITY_DN10800_c0_g1(-14.1298832099),TRINITY_DN9005_c0_g4(-2.35496917812)	TRINITY_DN10800_c0_g1(-14.1298832099),TRINITY_DN9005_c0_g4(-2.35496917812)
GO:0006040	amino sugar metabolic process	biological process	1/54	37/4537	0.35905	1	TRINITY_DN9330_c0_g2(-6.09604953525)	TRINITY_DN9330_c0_g2(-6.09604953525)
GO:0022900	electron transport chain	biological process	2/54	107/4537	0.36547	1	TRINITY_DN8577_c1_g2(-3.46230741961),TRINITY_DN9413_c0_g5(-1.1059347988)	TRINITY_DN8577_c1_g2(-3.46230741961),TRINITY_DN9413_c0_g5(-1.1059347988)
GO:0043414	macromolecule methylation	biological process	2/54	107/4537	0.36547	1	TRINITY_DN8310_c0_g1(-2.25759124863),TRINITY_DN9512_c2_g2(-2.71712929368)	TRINITY_DN8310_c0_g1(-2.25759124863),TRINITY_DN9512_c2_g2(-2.71712929368)
GO:0051783	regulation of nuclear division	biological process	2/54	107/4537	0.36547	1	TRINITY_DN9314_c0_g1(-2.62276222137),TRINITY_DN9380_c0_g4(-1.45429304676)	TRINITY_DN9314_c0_g1(-2.62276222137),TRINITY_DN9380_c0_g4(-1.45429304676)
GO:0043632	modification-dependent macromolecule catabolic process	biological process	3/54	181/4537	0.36601	1	TRINITY_DN7890_c0_g1(-1.08801674278),TRINITY_DN8310_c0_g1(-2.25759124863),TRINITY_DN9380_c0_g4(-1.45429304676)	TRINITY_DN7890_c0_g1(-1.08801674278),TRINITY_DN8310_c0_g1(-2.25759124863),TRINITY_DN9380_c0_g4(-1.45429304676)
GO:0009628	response to abiotic stimulus	biological process	7/54	491/4537	0.36672	1	TRINITY_DN10800_c0_g1(-14.1298832099),TRINITY_DN2129_c0_g1(-13.6544704492),TRINITY_DN2867_c0_g1(-3.24231557617),TRINITY_DN3511_c0_g1(-6.41662837563),TRINITY_DN6392_c0_g1(-1.3981372917),TRINITY_DN8274_c0_g1(-6.38649048435),TRINITY_DN9005_c0_g4(-2.35496917812)	TRINITY_DN10800_c0_g1(-14.1298832099),TRINITY_DN2129_c0_g1(-13.6544704492),TRINITY_DN2867_c0_g1(-3.24231557617),TRINITY_DN3511_c0_g1(-6.41662837563),TRINITY_DN6392_c0_g1(-1.3981372917),TRINITY_DN8274_c0_g1(-6.38649048435),TRINITY_DN9005_c0_g4(-2.35496917812)
GO:0010383	cell wall polysaccharide metabolic process	biological process	1/54	38/4537	0.36674	1	TRINITY_DN8377_c0_g1(-1.66033606054)	TRINITY_DN8377_c0_g1(-1.66033606054)
GO:0018022	peptidyl-lysine methylation	biological process	1/54	38/4537	0.36674	1	TRINITY_DN8310_c0_g1(-2.25759124863)	TRINITY_DN8310_c0_g1(-2.25759124863)
GO:0043462	regulation of ATPase activity	biological process	1/54	38/4537	0.36674	1	TRINITY_DN2867_c0_g1(-3.24231557617)	TRINITY_DN2867_c0_g1(-3.24231557617)
GO:0098739	import across plasma membrane	biological process	1/54	38/4537	0.36674	1	TRINITY_DN8700_c0_g1(-2.9972877012)	TRINITY_DN8700_c0_g1(-2.9972877012)
GO:1904062	regulation of cation transmembrane transport	biological process	1/54	38/4537	0.36674	1	TRINITY_DN8700_c0_g1(-2.9972877012)	TRINITY_DN8700_c0_g1(-2.9972877012)
GO:0051704	multi-organism process	biological process	9/54	650/4537	0.36711	1	TRINITY_DN2129_c0_g1(-13.6544704492),TRINITY_DN3472_c0_g1(-2.48480260234),TRINITY_DN3511_c0_g1(-6.41662837563),TRINITY_DN5715_c0_g1(-14.8056407708),TRINITY_DN8514_c0_g1(-4.70399289573),TRINITY_DN8514_c0_g3(-4.33668351592),TRINITY_DN9171_c0_g2(-1.87925061514),TRINITY_DN9314_c0_g1(-2.62276222137),TRINITY_DN9453_c3_g3(-3.00842632993)	TRINITY_DN2129_c0_g1(-13.6544704492),TRINITY_DN3472_c0_g1(-2.48480260234),TRINITY_DN3511_c0_g1(-6.41662837563),TRINITY_DN5715_c0_g1(-14.8056407708),TRINITY_DN8514_c0_g1(-4.70399289573),TRINITY_DN8514_c0_g3(-4.33668351592),TRINITY_DN9171_c0_g2(-1.87925061514),TRINITY_DN9314_c0_g1(-2.62276222137),TRINITY_DN9453_c3_g3(-3.00842632993)
GO:0045840	positive regulation of mitotic nuclear division	biological process	1/54	39/4537	0.37434	1	TRINITY_DN9380_c0_g4(-1.45429304676)	TRINITY_DN9380_c0_g4(-1.45429304676)
GO:0032269	negative regulation of cellular protein metabolic process	biological process	3/54	185/4537	0.37916	1	TRINITY_DN3472_c0_g1(-2.48480260234),TRINITY_DN7890_c0_g1(-1.08801674278),TRINITY_DN7929_c0_g1(-3.17394119368)	TRINITY_DN3472_c0_g1(-2.48480260234),TRINITY_DN7890_c0_g1(-1.08801674278),TRINITY_DN7929_c0_g1(-3.17394119368)
GO:0016571	histone methylation	biological process	1/54	40/4537	0.38185	1	TRINITY_DN8310_c0_g1(-2.25759124863)	TRINITY_DN8310_c0_g1(-2.25759124863)
GO:0071704	organic substance metabolic process	biological process	41/54	3316/4537	0.38322	1	TRINITY_DN10800_c0_g1(-14.1298832099),TRINITY_DN12163_c0_g1(-4.6772465855),TRINITY_DN12581_c0_g1(-14.3833478941),TRINITY_DN17009_c0_g1(-14.6439097263),TRINITY_DN17192_c0_g1(-5.01973037473),TRINITY_DN17507_c0_g1(-13.950823173),TRINITY_DN2844_c0_g1(-14.8128758833),TRINITY_DN3369_c0_g1(-2.18414326439),TRINITY_DN3472_c0_g1(-2.48480260234),TRINITY_DN3511_c0_g1(-6.41662837563),TRINITY_DN5491_c0_g1(-13.…	TRINITY_DN10800_c0_g1(-14.1298832099),TRINITY_DN12163_c0_g1(-4.6772465855),TRINITY_DN12581_c0_g1(-14.3833478941),TRINITY_DN17009_c0_g1(-14.6439097263),TRINITY_DN17192_c0_g1(-5.01973037473),TRINITY_DN17507_c0_g1(-13.950823173),TRINITY_DN2844_c0_g1(-14.8128758833),TRINITY_DN3369_c0_g1(-2.18414326439),TRINITY_DN3472_c0_g1(-2.48480260234),TRINITY_DN3511_c0_g1(-6.41662837563),TRINITY_DN5491_c0_g1(-13.…
GO:0090068	positive regulation of cell cycle process	biological process	2/54	113/4537	0.39121	1	TRINITY_DN9314_c0_g1(-2.62276222137),TRINITY_DN9380_c0_g4(-1.45429304676)	TRINITY_DN9314_c0_g1(-2.62276222137),TRINITY_DN9380_c0_g4(-1.45429304676)
GO:0030163	protein catabolic process	biological process	4/54	267/4537	0.39387	1	TRINITY_DN7890_c0_g1(-1.08801674278),TRINITY_DN8514_c0_g1(-4.70399289573),TRINITY_DN8514_c0_g3(-4.33668351592),TRINITY_DN9380_c0_g4(-1.45429304676)	TRINITY_DN7890_c0_g1(-1.08801674278),TRINITY_DN8514_c0_g1(-4.70399289573),TRINITY_DN8514_c0_g3(-4.33668351592),TRINITY_DN9380_c0_g4(-1.45429304676)
GO:0000027	ribosomal large subunit assembly	biological process	1/54	42/4537	0.39661	1	TRINITY_DN17507_c0_g1(-13.950823173)	TRINITY_DN17507_c0_g1(-13.950823173)
GO:0002697	regulation of immune effector process	biological process	1/54	42/4537	0.39661	1	TRINITY_DN3472_c0_g1(-2.48480260234)	TRINITY_DN3472_c0_g1(-2.48480260234)
GO:1903008	organelle disassembly	biological process	1/54	42/4537	0.39661	1	TRINITY_DN10800_c0_g1(-14.1298832099)	TRINITY_DN10800_c0_g1(-14.1298832099)
GO:0009451	RNA modification	biological process	2/54	115/4537	0.39970	1	TRINITY_DN9413_c0_g5(-1.1059347988),TRINITY_DN9512_c2_g2(-2.71712929368)	TRINITY_DN9413_c0_g5(-1.1059347988),TRINITY_DN9512_c2_g2(-2.71712929368)
GO:0000096	sulfur amino acid metabolic process	biological process	1/54	43/4537	0.40386	1	TRINITY_DN8079_c0_g1(-6.97757646533)	TRINITY_DN8079_c0_g1(-6.97757646533)
GO:0009067	aspartate family amino acid biosynthetic process	biological process	1/54	43/4537	0.40386	1	TRINITY_DN5491_c0_g1(-13.6505166374)	TRINITY_DN5491_c0_g1(-13.6505166374)
GO:0009411	response to UV	biological process	1/54	43/4537	0.40386	1	TRINITY_DN9005_c0_g4(-2.35496917812)	TRINITY_DN9005_c0_g4(-2.35496917812)
GO:0032436	positive regulation of proteasomal ubiquitin-dependent protein catabolic process	biological process	1/54	43/4537	0.40386	1	TRINITY_DN9380_c0_g4(-1.45429304676)	TRINITY_DN9380_c0_g4(-1.45429304676)
GO:0009268	response to pH	biological process	1/54	44/4537	0.41102	1	TRINITY_DN6392_c0_g1(-1.3981372917)	TRINITY_DN6392_c0_g1(-1.3981372917)
GO:0046578	regulation of Ras protein signal transduction	biological process	1/54	44/4537	0.41102	1	TRINITY_DN7929_c0_g1(-3.17394119368)	TRINITY_DN7929_c0_g1(-3.17394119368)
GO:0071478	cellular response to radiation	biological process	1/54	44/4537	0.41102	1	TRINITY_DN9005_c0_g4(-2.35496917812)	TRINITY_DN9005_c0_g4(-2.35496917812)
GO:0003333	amino acid transmembrane transport	biological process	1/54	45/4537	0.41810	1	TRINITY_DN8700_c0_g1(-2.9972877012)	TRINITY_DN8700_c0_g1(-2.9972877012)
GO:0030071	regulation of mitotic metaphase/anaphase transition	biological process	1/54	45/4537	0.41810	1	TRINITY_DN9380_c0_g4(-1.45429304676)	TRINITY_DN9380_c0_g4(-1.45429304676)
GO:0050727	regulation of inflammatory response	biological process	1/54	45/4537	0.41810	1	TRINITY_DN3472_c0_g1(-2.48480260234)	TRINITY_DN3472_c0_g1(-2.48480260234)
GO:1902969	mitotic DNA replication	biological process	1/54	45/4537	0.41810	1	TRINITY_DN7890_c0_g1(-1.08801674278)	TRINITY_DN7890_c0_g1(-1.08801674278)
GO:2000060	positive regulation of ubiquitin-dependent protein catabolic process	biological process	1/54	45/4537	0.41810	1	TRINITY_DN9380_c0_g4(-1.45429304676)	TRINITY_DN9380_c0_g4(-1.45429304676)
GO:0008610	lipid biosynthetic process	biological process	3/54	198/4537	0.42150	1	TRINITY_DN12163_c0_g1(-4.6772465855),TRINITY_DN6392_c0_g1(-1.3981372917),TRINITY_DN9449_c0_g1(-3.37480976817)	TRINITY_DN12163_c0_g1(-4.6772465855),TRINITY_DN6392_c0_g1(-1.3981372917),TRINITY_DN9449_c0_g1(-3.37480976817)
GO:0016570	histone modification	biological process	2/54	121/4537	0.42483	1	TRINITY_DN8310_c0_g1(-2.25759124863),TRINITY_DN8987_c0_g9(-1.80732619926)	TRINITY_DN8310_c0_g1(-2.25759124863),TRINITY_DN8987_c0_g9(-1.80732619926)
GO:0007091	metaphase/anaphase transition of mitotic cell cycle	biological process	1/54	46/4537	0.42509	1	TRINITY_DN9380_c0_g4(-1.45429304676)	TRINITY_DN9380_c0_g4(-1.45429304676)
GO:0031056	regulation of histone modification	biological process	1/54	46/4537	0.42509	1	TRINITY_DN8310_c0_g1(-2.25759124863)	TRINITY_DN8310_c0_g1(-2.25759124863)
GO:0034765	regulation of ion transmembrane transport	biological process	1/54	46/4537	0.42509	1	TRINITY_DN8700_c0_g1(-2.9972877012)	TRINITY_DN8700_c0_g1(-2.9972877012)
GO:1901992	positive regulation of mitotic cell cycle phase transition	biological process	1/54	46/4537	0.42509	1	TRINITY_DN9380_c0_g4(-1.45429304676)	TRINITY_DN9380_c0_g4(-1.45429304676)
GO:0006508	proteolysis	biological process	6/54	440/4537	0.42771	1	TRINITY_DN3472_c0_g1(-2.48480260234),TRINITY_DN7890_c0_g1(-1.08801674278),TRINITY_DN7929_c0_g1(-3.17394119368),TRINITY_DN8514_c0_g1(-4.70399289573),TRINITY_DN8514_c0_g3(-4.33668351592),TRINITY_DN9380_c0_g4(-1.45429304676)	TRINITY_DN3472_c0_g1(-2.48480260234),TRINITY_DN7890_c0_g1(-1.08801674278),TRINITY_DN7929_c0_g1(-3.17394119368),TRINITY_DN8514_c0_g1(-4.70399289573),TRINITY_DN8514_c0_g3(-4.33668351592),TRINITY_DN9380_c0_g4(-1.45429304676)
GO:0051248	negative regulation of protein metabolic process	biological process	3/54	200/4537	0.42794	1	TRINITY_DN3472_c0_g1(-2.48480260234),TRINITY_DN7890_c0_g1(-1.08801674278),TRINITY_DN7929_c0_g1(-3.17394119368)	TRINITY_DN3472_c0_g1(-2.48480260234),TRINITY_DN7890_c0_g1(-1.08801674278),TRINITY_DN7929_c0_g1(-3.17394119368)
GO:0006865	amino acid transport	biological process	1/54	47/4537	0.43201	1	TRINITY_DN8700_c0_g1(-2.9972877012)	TRINITY_DN8700_c0_g1(-2.9972877012)
GO:0010965	regulation of mitotic sister chromatid separation	biological process	1/54	47/4537	0.43201	1	TRINITY_DN9380_c0_g4(-1.45429304676)	TRINITY_DN9380_c0_g4(-1.45429304676)
GO:0031047	gene silencing by RNA	biological process	1/54	47/4537	0.43201	1	TRINITY_DN8310_c0_g1(-2.25759124863)	TRINITY_DN8310_c0_g1(-2.25759124863)
GO:0097164	ammonium ion metabolic process	biological process	1/54	47/4537	0.43201	1	TRINITY_DN8079_c0_g1(-6.97757646533)	TRINITY_DN8079_c0_g1(-6.97757646533)
GO:0031323	regulation of cellular metabolic process	biological process	15/54	1179/4537	0.43261	1	TRINITY_DN10800_c0_g1(-14.1298832099),TRINITY_DN17009_c0_g1(-14.6439097263),TRINITY_DN3472_c0_g1(-2.48480260234),TRINITY_DN3511_c0_g1(-6.41662837563),TRINITY_DN5662_c0_g1(-1.08596545703),TRINITY_DN7890_c0_g1(-1.08801674278),TRINITY_DN7892_c0_g1(-4.04731423339),TRINITY_DN7929_c0_g1(-3.17394119368),TRINITY_DN8310_c0_g1(-2.25759124863),TRINITY_DN8700_c0_g1(-2.9972877012),TRINITY_DN8987_c0_g9(-1.8073…	TRINITY_DN10800_c0_g1(-14.1298832099),TRINITY_DN17009_c0_g1(-14.6439097263),TRINITY_DN3472_c0_g1(-2.48480260234),TRINITY_DN3511_c0_g1(-6.41662837563),TRINITY_DN5662_c0_g1(-1.08596545703),TRINITY_DN7890_c0_g1(-1.08801674278),TRINITY_DN7892_c0_g1(-4.04731423339),TRINITY_DN7929_c0_g1(-3.17394119368),TRINITY_DN8310_c0_g1(-2.25759124863),TRINITY_DN8700_c0_g1(-2.9972877012),TRINITY_DN8987_c0_g9(-1.8073…
GO:0098656	anion transmembrane transport	biological process	2/54	123/4537	0.43310	1	TRINITY_DN5544_c0_g1(-2.29962801643),TRINITY_DN8700_c0_g1(-2.9972877012)	TRINITY_DN5544_c0_g1(-2.29962801643),TRINITY_DN8700_c0_g1(-2.9972877012)
GO:0016569	covalent chromatin modification	biological process	2/54	124/4537	0.43721	1	TRINITY_DN8310_c0_g1(-2.25759124863),TRINITY_DN8987_c0_g9(-1.80732619926)	TRINITY_DN8310_c0_g1(-2.25759124863),TRINITY_DN8987_c0_g9(-1.80732619926)
GO:0051276	chromosome organization	biological process	6/54	448/4537	0.44530	1	TRINITY_DN7890_c0_g1(-1.08801674278),TRINITY_DN8310_c0_g1(-2.25759124863),TRINITY_DN8987_c0_g9(-1.80732619926),TRINITY_DN9005_c0_g4(-2.35496917812),TRINITY_DN9314_c0_g1(-2.62276222137),TRINITY_DN9380_c0_g4(-1.45429304676)	TRINITY_DN7890_c0_g1(-1.08801674278),TRINITY_DN8310_c0_g1(-2.25759124863),TRINITY_DN8987_c0_g9(-1.80732619926),TRINITY_DN9005_c0_g4(-2.35496917812),TRINITY_DN9314_c0_g1(-2.62276222137),TRINITY_DN9380_c0_g4(-1.45429304676)
GO:0080135	regulation of cellular response to stress	biological process	2/54	126/4537	0.44538	1	TRINITY_DN7890_c0_g1(-1.08801674278),TRINITY_DN9005_c0_g4(-2.35496917812)	TRINITY_DN7890_c0_g1(-1.08801674278),TRINITY_DN9005_c0_g4(-2.35496917812)
GO:0001510	RNA methylation	biological process	1/54	49/4537	0.44559	1	TRINITY_DN9512_c2_g2(-2.71712929368)	TRINITY_DN9512_c2_g2(-2.71712929368)
GO:0006289	nucleotide-excision repair	biological process	1/54	49/4537	0.44559	1	TRINITY_DN5662_c0_g1(-1.08596545703)	TRINITY_DN5662_c0_g1(-1.08596545703)
GO:1901800	positive regulation of proteasomal protein catabolic process	biological process	1/54	49/4537	0.44559	1	TRINITY_DN9380_c0_g4(-1.45429304676)	TRINITY_DN9380_c0_g4(-1.45429304676)
GO:1901605	alpha-amino acid metabolic process	biological process	3/54	206/4537	0.44713	1	TRINITY_DN5491_c0_g1(-13.6505166374),TRINITY_DN8074_c0_g1(-4.59478951153),TRINITY_DN8079_c0_g1(-6.97757646533)	TRINITY_DN5491_c0_g1(-13.6505166374),TRINITY_DN8074_c0_g1(-4.59478951153),TRINITY_DN8079_c0_g1(-6.97757646533)
GO:0006629	lipid metabolic process	biological process	5/54	369/4537	0.45078	1	TRINITY_DN12163_c0_g1(-4.6772465855),TRINITY_DN6059_c0_g1(-2.19404761242),TRINITY_DN6392_c0_g1(-1.3981372917),TRINITY_DN7395_c0_g1(-3.20809436978),TRINITY_DN9449_c0_g1(-3.37480976817)	TRINITY_DN12163_c0_g1(-4.6772465855),TRINITY_DN6059_c0_g1(-2.19404761242),TRINITY_DN6392_c0_g1(-1.3981372917),TRINITY_DN7395_c0_g1(-3.20809436978),TRINITY_DN9449_c0_g1(-3.37480976817)
GO:0006479	protein methylation	biological process	1/54	50/4537	0.45226	1	TRINITY_DN8310_c0_g1(-2.25759124863)	TRINITY_DN8310_c0_g1(-2.25759124863)
GO:0008213	protein alkylation	biological process	1/54	50/4537	0.45226	1	TRINITY_DN8310_c0_g1(-2.25759124863)	TRINITY_DN8310_c0_g1(-2.25759124863)
GO:0009615	response to virus	biological process	1/54	50/4537	0.45226	1	TRINITY_DN5715_c0_g1(-14.8056407708)	TRINITY_DN5715_c0_g1(-14.8056407708)
GO:0031136	positive regulation of conjugation	biological process	1/54	50/4537	0.45226	1	TRINITY_DN9314_c0_g1(-2.62276222137)	TRINITY_DN9314_c0_g1(-2.62276222137)
GO:0031139	positive regulation of conjugation with cellular fusion	biological process	1/54	50/4537	0.45226	1	TRINITY_DN9314_c0_g1(-2.62276222137)	TRINITY_DN9314_c0_g1(-2.62276222137)
GO:0031497	chromatin assembly	biological process	1/54	50/4537	0.45226	1	TRINITY_DN8310_c0_g1(-2.25759124863)	TRINITY_DN8310_c0_g1(-2.25759124863)
GO:0090502	RNA phosphodiester bond hydrolysis, endonucleolytic	biological process	1/54	50/4537	0.45226	1	TRINITY_DN8310_c0_g1(-2.25759124863)	TRINITY_DN8310_c0_g1(-2.25759124863)
GO:0043086	negative regulation of catalytic activity	biological process	2/54	128/4537	0.45349	1	TRINITY_DN2867_c0_g1(-3.24231557617),TRINITY_DN7929_c0_g1(-3.17394119368)	TRINITY_DN2867_c0_g1(-3.24231557617),TRINITY_DN7929_c0_g1(-3.17394119368)
GO:0051171	regulation of nitrogen compound metabolic process	biological process	14/54	1111/4537	0.45445	1	TRINITY_DN10800_c0_g1(-14.1298832099),TRINITY_DN17009_c0_g1(-14.6439097263),TRINITY_DN3472_c0_g1(-2.48480260234),TRINITY_DN3511_c0_g1(-6.41662837563),TRINITY_DN5662_c0_g1(-1.08596545703),TRINITY_DN7890_c0_g1(-1.08801674278),TRINITY_DN7892_c0_g1(-4.04731423339),TRINITY_DN7929_c0_g1(-3.17394119368),TRINITY_DN8310_c0_g1(-2.25759124863),TRINITY_DN8987_c0_g9(-1.80732619926),TRINITY_DN9005_c0_g4(-2.354…	TRINITY_DN10800_c0_g1(-14.1298832099),TRINITY_DN17009_c0_g1(-14.6439097263),TRINITY_DN3472_c0_g1(-2.48480260234),TRINITY_DN3511_c0_g1(-6.41662837563),TRINITY_DN5662_c0_g1(-1.08596545703),TRINITY_DN7890_c0_g1(-1.08801674278),TRINITY_DN7892_c0_g1(-4.04731423339),TRINITY_DN7929_c0_g1(-3.17394119368),TRINITY_DN8310_c0_g1(-2.25759124863),TRINITY_DN8987_c0_g9(-1.80732619926),TRINITY_DN9005_c0_g4(-2.354…
GO:0006631	fatty acid metabolic process	biological process	2/54	129/4537	0.45752	1	TRINITY_DN6392_c0_g1(-1.3981372917),TRINITY_DN9449_c0_g1(-3.37480976817)	TRINITY_DN6392_c0_g1(-1.3981372917),TRINITY_DN9449_c0_g1(-3.37480976817)
GO:0019748	secondary metabolic process	biological process	1/54	51/4537	0.45885	1	TRINITY_DN6335_c0_g1(-2.90456094506)	TRINITY_DN6335_c0_g1(-2.90456094506)
GO:0051056	regulation of small GTPase mediated signal transduction	biological process	1/54	51/4537	0.45885	1	TRINITY_DN7929_c0_g1(-3.17394119368)	TRINITY_DN7929_c0_g1(-3.17394119368)
GO:1903052	positive regulation of proteolysis involved in cellular protein catabolic process	biological process	1/54	51/4537	0.45885	1	TRINITY_DN9380_c0_g4(-1.45429304676)	TRINITY_DN9380_c0_g4(-1.45429304676)
GO:0006091	generation of precursor metabolites and energy	biological process	4/54	293/4537	0.46470	1	TRINITY_DN14332_c0_g1(-13.8821558283),TRINITY_DN8274_c0_g1(-6.38649048435),TRINITY_DN8577_c1_g2(-3.46230741961),TRINITY_DN9413_c0_g5(-1.1059347988)	TRINITY_DN14332_c0_g1(-13.8821558283),TRINITY_DN8274_c0_g1(-6.38649048435),TRINITY_DN8577_c1_g2(-3.46230741961),TRINITY_DN9413_c0_g5(-1.1059347988)
GO:0098869	cellular oxidant detoxification	biological process	1/54	52/4537	0.46537	1	TRINITY_DN3369_c0_g1(-2.18414326439)	TRINITY_DN3369_c0_g1(-2.18414326439)
GO:0044764	multi-organism cellular process	biological process	2/54	131/4537	0.46553	1	TRINITY_DN5715_c0_g1(-14.8056407708),TRINITY_DN9314_c0_g1(-2.62276222137)	TRINITY_DN5715_c0_g1(-14.8056407708),TRINITY_DN9314_c0_g1(-2.62276222137)
GO:0045787	positive regulation of cell cycle	biological process	2/54	131/4537	0.46553	1	TRINITY_DN9314_c0_g1(-2.62276222137),TRINITY_DN9380_c0_g4(-1.45429304676)	TRINITY_DN9314_c0_g1(-2.62276222137),TRINITY_DN9380_c0_g4(-1.45429304676)
GO:0044282	small molecule catabolic process	biological process	3/54	212/4537	0.46607	1	TRINITY_DN5491_c0_g1(-13.6505166374),TRINITY_DN8074_c0_g1(-4.59478951153),TRINITY_DN8079_c0_g1(-6.97757646533)	TRINITY_DN5491_c0_g1(-13.6505166374),TRINITY_DN8074_c0_g1(-4.59478951153),TRINITY_DN8079_c0_g1(-6.97757646533)
GO:0016053	organic acid biosynthetic process	biological process	4/54	294/4537	0.46738	1	TRINITY_DN5491_c0_g1(-13.6505166374),TRINITY_DN6392_c0_g1(-1.3981372917),TRINITY_DN8079_c0_g1(-6.97757646533),TRINITY_DN9449_c0_g1(-3.37480976817)	TRINITY_DN5491_c0_g1(-13.6505166374),TRINITY_DN6392_c0_g1(-1.3981372917),TRINITY_DN8079_c0_g1(-6.97757646533),TRINITY_DN9449_c0_g1(-3.37480976817)
GO:0046394	carboxylic acid biosynthetic process	biological process	4/54	294/4537	0.46738	1	TRINITY_DN5491_c0_g1(-13.6505166374),TRINITY_DN6392_c0_g1(-1.3981372917),TRINITY_DN8079_c0_g1(-6.97757646533),TRINITY_DN9449_c0_g1(-3.37480976817)	TRINITY_DN5491_c0_g1(-13.6505166374),TRINITY_DN6392_c0_g1(-1.3981372917),TRINITY_DN8079_c0_g1(-6.97757646533),TRINITY_DN9449_c0_g1(-3.37480976817)
GO:0032268	regulation of cellular protein metabolic process	biological process	7/54	541/4537	0.46853	1	TRINITY_DN10800_c0_g1(-14.1298832099),TRINITY_DN3472_c0_g1(-2.48480260234),TRINITY_DN7890_c0_g1(-1.08801674278),TRINITY_DN7929_c0_g1(-3.17394119368),TRINITY_DN8310_c0_g1(-2.25759124863),TRINITY_DN9380_c0_g4(-1.45429304676),TRINITY_DN9413_c0_g5(-1.1059347988)	TRINITY_DN10800_c0_g1(-14.1298832099),TRINITY_DN3472_c0_g1(-2.48480260234),TRINITY_DN7890_c0_g1(-1.08801674278),TRINITY_DN7929_c0_g1(-3.17394119368),TRINITY_DN8310_c0_g1(-2.25759124863),TRINITY_DN9380_c0_g4(-1.45429304676),TRINITY_DN9413_c0_g5(-1.1059347988)
GO:0010608	posttranscriptional regulation of gene expression	biological process	3/54	213/4537	0.46921	1	TRINITY_DN10800_c0_g1(-14.1298832099),TRINITY_DN8310_c0_g1(-2.25759124863),TRINITY_DN9413_c0_g5(-1.1059347988)	TRINITY_DN10800_c0_g1(-14.1298832099),TRINITY_DN8310_c0_g1(-2.25759124863),TRINITY_DN9413_c0_g5(-1.1059347988)
GO:0043161	proteasome-mediated ubiquitin-dependent protein catabolic process	biological process	2/54	132/4537	0.46951	1	TRINITY_DN7890_c0_g1(-1.08801674278),TRINITY_DN9380_c0_g4(-1.45429304676)	TRINITY_DN7890_c0_g1(-1.08801674278),TRINITY_DN9380_c0_g4(-1.45429304676)
GO:1901607	alpha-amino acid biosynthetic process	biological process	2/54	132/4537	0.46951	1	TRINITY_DN5491_c0_g1(-13.6505166374),TRINITY_DN8079_c0_g1(-6.97757646533)	TRINITY_DN5491_c0_g1(-13.6505166374),TRINITY_DN8079_c0_g1(-6.97757646533)
GO:0006270	DNA replication initiation	biological process	1/54	53/4537	0.47180	1	TRINITY_DN9314_c0_g1(-2.62276222137)	TRINITY_DN9314_c0_g1(-2.62276222137)
GO:0051306	mitotic sister chromatid separation	biological process	1/54	53/4537	0.47180	1	TRINITY_DN9380_c0_g4(-1.45429304676)	TRINITY_DN9380_c0_g4(-1.45429304676)
GO:0060255	regulation of macromolecule metabolic process	biological process	15/54	1206/4537	0.47251	1	TRINITY_DN10800_c0_g1(-14.1298832099),TRINITY_DN17009_c0_g1(-14.6439097263),TRINITY_DN3472_c0_g1(-2.48480260234),TRINITY_DN3511_c0_g1(-6.41662837563),TRINITY_DN5662_c0_g1(-1.08596545703),TRINITY_DN7890_c0_g1(-1.08801674278),TRINITY_DN7892_c0_g1(-4.04731423339),TRINITY_DN7929_c0_g1(-3.17394119368),TRINITY_DN8310_c0_g1(-2.25759124863),TRINITY_DN8700_c0_g1(-2.9972877012),TRINITY_DN8987_c0_g9(-1.8073…	TRINITY_DN10800_c0_g1(-14.1298832099),TRINITY_DN17009_c0_g1(-14.6439097263),TRINITY_DN3472_c0_g1(-2.48480260234),TRINITY_DN3511_c0_g1(-6.41662837563),TRINITY_DN5662_c0_g1(-1.08596545703),TRINITY_DN7890_c0_g1(-1.08801674278),TRINITY_DN7892_c0_g1(-4.04731423339),TRINITY_DN7929_c0_g1(-3.17394119368),TRINITY_DN8310_c0_g1(-2.25759124863),TRINITY_DN8700_c0_g1(-2.9972877012),TRINITY_DN8987_c0_g9(-1.8073…
GO:0009408	response to heat	biological process	2/54	134/4537	0.47742	1	TRINITY_DN2129_c0_g1(-13.6544704492),TRINITY_DN3511_c0_g1(-6.41662837563)	TRINITY_DN2129_c0_g1(-13.6544704492),TRINITY_DN3511_c0_g1(-6.41662837563)
GO:0006310	DNA recombination	biological process	2/54	135/4537	0.48134	1	TRINITY_DN7890_c0_g1(-1.08801674278),TRINITY_DN9005_c0_g4(-2.35496917812)	TRINITY_DN7890_c0_g1(-1.08801674278),TRINITY_DN9005_c0_g4(-2.35496917812)
GO:0032543	mitochondrial translation	biological process	1/54	55/4537	0.48445	1	TRINITY_DN7389_c0_g1(-7.27134908097)	TRINITY_DN7389_c0_g1(-7.27134908097)
GO:0045807	positive regulation of endocytosis	biological process	1/54	55/4537	0.48445	1	TRINITY_DN8700_c0_g1(-2.9972877012)	TRINITY_DN8700_c0_g1(-2.9972877012)
GO:1903364	positive regulation of cellular protein catabolic process	biological process	1/54	55/4537	0.48445	1	TRINITY_DN9380_c0_g4(-1.45429304676)	TRINITY_DN9380_c0_g4(-1.45429304676)
GO:0006022	aminoglycan metabolic process	biological process	1/54	56/4537	0.49066	1	TRINITY_DN9330_c0_g2(-6.09604953525)	TRINITY_DN9330_c0_g2(-6.09604953525)
GO:0051336	regulation of hydrolase activity	biological process	3/54	220/4537	0.49091	1	TRINITY_DN2867_c0_g1(-3.24231557617),TRINITY_DN7929_c0_g1(-3.17394119368),TRINITY_DN9005_c0_g4(-2.35496917812)	TRINITY_DN2867_c0_g1(-3.24231557617),TRINITY_DN7929_c0_g1(-3.17394119368),TRINITY_DN9005_c0_g4(-2.35496917812)
GO:0051445	regulation of meiotic cell cycle	biological process	1/54	57/4537	0.49680	1	TRINITY_DN9314_c0_g1(-2.62276222137)	TRINITY_DN9314_c0_g1(-2.62276222137)
GO:0071214	cellular response to abiotic stimulus	biological process	2/54	139/4537	0.49688	1	TRINITY_DN6392_c0_g1(-1.3981372917),TRINITY_DN9005_c0_g4(-2.35496917812)	TRINITY_DN6392_c0_g1(-1.3981372917),TRINITY_DN9005_c0_g4(-2.35496917812)
GO:0104004	cellular response to environmental stimulus	biological process	2/54	139/4537	0.49688	1	TRINITY_DN6392_c0_g1(-1.3981372917),TRINITY_DN9005_c0_g4(-2.35496917812)	TRINITY_DN6392_c0_g1(-1.3981372917),TRINITY_DN9005_c0_g4(-2.35496917812)
GO:0048585	negative regulation of response to stimulus	biological process	3/54	222/4537	0.49704	1	TRINITY_DN3472_c0_g1(-2.48480260234),TRINITY_DN7890_c0_g1(-1.08801674278),TRINITY_DN9005_c0_g4(-2.35496917812)	TRINITY_DN3472_c0_g1(-2.48480260234),TRINITY_DN7890_c0_g1(-1.08801674278),TRINITY_DN9005_c0_g4(-2.35496917812)
GO:0080090	regulation of primary metabolic process	biological process	14/54	1142/4537	0.50131	1	TRINITY_DN10800_c0_g1(-14.1298832099),TRINITY_DN17009_c0_g1(-14.6439097263),TRINITY_DN3472_c0_g1(-2.48480260234),TRINITY_DN3511_c0_g1(-6.41662837563),TRINITY_DN5662_c0_g1(-1.08596545703),TRINITY_DN7890_c0_g1(-1.08801674278),TRINITY_DN7892_c0_g1(-4.04731423339),TRINITY_DN7929_c0_g1(-3.17394119368),TRINITY_DN8310_c0_g1(-2.25759124863),TRINITY_DN8987_c0_g9(-1.80732619926),TRINITY_DN9005_c0_g4(-2.354…	TRINITY_DN10800_c0_g1(-14.1298832099),TRINITY_DN17009_c0_g1(-14.6439097263),TRINITY_DN3472_c0_g1(-2.48480260234),TRINITY_DN3511_c0_g1(-6.41662837563),TRINITY_DN5662_c0_g1(-1.08596545703),TRINITY_DN7890_c0_g1(-1.08801674278),TRINITY_DN7892_c0_g1(-4.04731423339),TRINITY_DN7929_c0_g1(-3.17394119368),TRINITY_DN8310_c0_g1(-2.25759124863),TRINITY_DN8987_c0_g9(-1.80732619926),TRINITY_DN9005_c0_g4(-2.354…
GO:0009059	macromolecule biosynthetic process	biological process	16/54	1310/4537	0.50268	1	TRINITY_DN10800_c0_g1(-14.1298832099),TRINITY_DN12581_c0_g1(-14.3833478941),TRINITY_DN17009_c0_g1(-14.6439097263),TRINITY_DN17507_c0_g1(-13.950823173),TRINITY_DN3511_c0_g1(-6.41662837563),TRINITY_DN5662_c0_g1(-1.08596545703),TRINITY_DN7247_c0_g1(-14.9763118684),TRINITY_DN7389_c0_g1(-7.27134908097),TRINITY_DN7890_c0_g1(-1.08801674278),TRINITY_DN7892_c0_g1(-4.04731423339),TRINITY_DN8310_c0_g1(-2.25…	TRINITY_DN10800_c0_g1(-14.1298832099),TRINITY_DN12581_c0_g1(-14.3833478941),TRINITY_DN17009_c0_g1(-14.6439097263),TRINITY_DN17507_c0_g1(-13.950823173),TRINITY_DN3511_c0_g1(-6.41662837563),TRINITY_DN5662_c0_g1(-1.08596545703),TRINITY_DN7247_c0_g1(-14.9763118684),TRINITY_DN7389_c0_g1(-7.27134908097),TRINITY_DN7890_c0_g1(-1.08801674278),TRINITY_DN7892_c0_g1(-4.04731423339),TRINITY_DN8310_c0_g1(-2.25…
GO:0044260	cellular macromolecule metabolic process	biological process	25/54	2064/4537	0.50561	1	TRINITY_DN10800_c0_g1(-14.1298832099),TRINITY_DN12581_c0_g1(-14.3833478941),TRINITY_DN17507_c0_g1(-13.950823173),TRINITY_DN3369_c0_g1(-2.18414326439),TRINITY_DN3472_c0_g1(-2.48480260234),TRINITY_DN3511_c0_g1(-6.41662837563),TRINITY_DN5662_c0_g1(-1.08596545703),TRINITY_DN7247_c0_g1(-14.9763118684),TRINITY_DN7389_c0_g1(-7.27134908097),TRINITY_DN7890_c0_g1(-1.08801674278),TRINITY_DN7892_c0_g1(-4.047…	TRINITY_DN10800_c0_g1(-14.1298832099),TRINITY_DN12581_c0_g1(-14.3833478941),TRINITY_DN17507_c0_g1(-13.950823173),TRINITY_DN3369_c0_g1(-2.18414326439),TRINITY_DN3472_c0_g1(-2.48480260234),TRINITY_DN3511_c0_g1(-6.41662837563),TRINITY_DN5662_c0_g1(-1.08596545703),TRINITY_DN7247_c0_g1(-14.9763118684),TRINITY_DN7389_c0_g1(-7.27134908097),TRINITY_DN7890_c0_g1(-1.08801674278),TRINITY_DN7892_c0_g1(-4.047…
GO:1901135	carbohydrate derivative metabolic process	biological process	6/54	477/4537	0.50815	1	TRINITY_DN6392_c0_g1(-1.3981372917),TRINITY_DN8514_c0_g1(-4.70399289573),TRINITY_DN8514_c0_g3(-4.33668351592),TRINITY_DN8577_c1_g2(-3.46230741961),TRINITY_DN9218_c0_g2(-3.10709185221),TRINITY_DN9330_c0_g2(-6.09604953525)	TRINITY_DN6392_c0_g1(-1.3981372917),TRINITY_DN8514_c0_g1(-4.70399289573),TRINITY_DN8514_c0_g3(-4.33668351592),TRINITY_DN8577_c1_g2(-3.46230741961),TRINITY_DN9218_c0_g2(-3.10709185221),TRINITY_DN9330_c0_g2(-6.09604953525)
GO:0000819	sister chromatid segregation	biological process	2/54	142/4537	0.50835	1	TRINITY_DN9314_c0_g1(-2.62276222137),TRINITY_DN9380_c0_g4(-1.45429304676)	TRINITY_DN9314_c0_g1(-2.62276222137),TRINITY_DN9380_c0_g4(-1.45429304676)
GO:0006414	translational elongation	biological process	1/54	59/4537	0.50886	1	TRINITY_DN9413_c0_g5(-1.1059347988)	TRINITY_DN9413_c0_g5(-1.1059347988)
GO:0031330	negative regulation of cellular catabolic process	biological process	1/54	59/4537	0.50886	1	TRINITY_DN7890_c0_g1(-1.08801674278)	TRINITY_DN7890_c0_g1(-1.08801674278)
GO:0034293	sexual sporulation	biological process	1/54	59/4537	0.50886	1	TRINITY_DN9453_c3_g3(-3.00842632993)	TRINITY_DN9453_c3_g3(-3.00842632993)
GO:0043935	sexual sporulation resulting in formation of a cellular spore	biological process	1/54	59/4537	0.50886	1	TRINITY_DN9453_c3_g3(-3.00842632993)	TRINITY_DN9453_c3_g3(-3.00842632993)
GO:0045727	positive regulation of translation	biological process	1/54	59/4537	0.50886	1	TRINITY_DN10800_c0_g1(-14.1298832099)	TRINITY_DN10800_c0_g1(-14.1298832099)
GO:0051781	positive regulation of cell division	biological process	1/54	59/4537	0.50886	1	TRINITY_DN9380_c0_g4(-1.45429304676)	TRINITY_DN9380_c0_g4(-1.45429304676)
GO:0050896	response to stimulus	biological process	23/54	1900/4537	0.50966	1	TRINITY_DN10800_c0_g1(-14.1298832099),TRINITY_DN2129_c0_g1(-13.6544704492),TRINITY_DN2844_c0_g1(-14.8128758833),TRINITY_DN2867_c0_g1(-3.24231557617),TRINITY_DN3369_c0_g1(-2.18414326439),TRINITY_DN3472_c0_g1(-2.48480260234),TRINITY_DN3511_c0_g1(-6.41662837563),TRINITY_DN5544_c0_g1(-2.29962801643),TRINITY_DN5662_c0_g1(-1.08596545703),TRINITY_DN5704_c0_g1(-7.19663725907),TRINITY_DN5715_c0_g1(-14.805…	TRINITY_DN10800_c0_g1(-14.1298832099),TRINITY_DN2129_c0_g1(-13.6544704492),TRINITY_DN2844_c0_g1(-14.8128758833),TRINITY_DN2867_c0_g1(-3.24231557617),TRINITY_DN3369_c0_g1(-2.18414326439),TRINITY_DN3472_c0_g1(-2.48480260234),TRINITY_DN3511_c0_g1(-6.41662837563),TRINITY_DN5544_c0_g1(-2.29962801643),TRINITY_DN5662_c0_g1(-1.08596545703),TRINITY_DN5704_c0_g1(-7.19663725907),TRINITY_DN5715_c0_g1(-14.805…
GO:0051246	regulation of protein metabolic process	biological process	7/54	562/4537	0.51063	1	TRINITY_DN10800_c0_g1(-14.1298832099),TRINITY_DN3472_c0_g1(-2.48480260234),TRINITY_DN7890_c0_g1(-1.08801674278),TRINITY_DN7929_c0_g1(-3.17394119368),TRINITY_DN8310_c0_g1(-2.25759124863),TRINITY_DN9380_c0_g4(-1.45429304676),TRINITY_DN9413_c0_g5(-1.1059347988)	TRINITY_DN10800_c0_g1(-14.1298832099),TRINITY_DN3472_c0_g1(-2.48480260234),TRINITY_DN7890_c0_g1(-1.08801674278),TRINITY_DN7929_c0_g1(-3.17394119368),TRINITY_DN8310_c0_g1(-2.25759124863),TRINITY_DN9380_c0_g4(-1.45429304676),TRINITY_DN9413_c0_g5(-1.1059347988)
GO:0010498	proteasomal protein catabolic process	biological process	2/54	144/4537	0.51590	1	TRINITY_DN7890_c0_g1(-1.08801674278),TRINITY_DN9380_c0_g4(-1.45429304676)	TRINITY_DN7890_c0_g1(-1.08801674278),TRINITY_DN9380_c0_g4(-1.45429304676)
GO:0033047	regulation of mitotic sister chromatid segregation	biological process	1/54	61/4537	0.52063	1	TRINITY_DN9380_c0_g4(-1.45429304676)	TRINITY_DN9380_c0_g4(-1.45429304676)
GO:0044249	cellular biosynthetic process	biological process	23/54	1910/4537	0.52287	1	TRINITY_DN10800_c0_g1(-14.1298832099),TRINITY_DN12163_c0_g1(-4.6772465855),TRINITY_DN12581_c0_g1(-14.3833478941),TRINITY_DN17009_c0_g1(-14.6439097263),TRINITY_DN17507_c0_g1(-13.950823173),TRINITY_DN3511_c0_g1(-6.41662837563),TRINITY_DN5491_c0_g1(-13.6505166374),TRINITY_DN5662_c0_g1(-1.08596545703),TRINITY_DN6335_c0_g1(-2.90456094506),TRINITY_DN6392_c0_g1(-1.3981372917),TRINITY_DN7247_c0_g1(-14.97…	TRINITY_DN10800_c0_g1(-14.1298832099),TRINITY_DN12163_c0_g1(-4.6772465855),TRINITY_DN12581_c0_g1(-14.3833478941),TRINITY_DN17009_c0_g1(-14.6439097263),TRINITY_DN17507_c0_g1(-13.950823173),TRINITY_DN3511_c0_g1(-6.41662837563),TRINITY_DN5491_c0_g1(-13.6505166374),TRINITY_DN5662_c0_g1(-1.08596545703),TRINITY_DN6335_c0_g1(-2.90456094506),TRINITY_DN6392_c0_g1(-1.3981372917),TRINITY_DN7247_c0_g1(-14.97…
GO:0008652	cellular amino acid biosynthetic process	biological process	2/54	146/4537	0.52338	1	TRINITY_DN5491_c0_g1(-13.6505166374),TRINITY_DN8079_c0_g1(-6.97757646533)	TRINITY_DN5491_c0_g1(-13.6505166374),TRINITY_DN8079_c0_g1(-6.97757646533)
GO:0018105	peptidyl-serine phosphorylation	biological process	1/54	62/4537	0.52642	1	TRINITY_DN8048_c0_g2(-19.8592905344)	TRINITY_DN8048_c0_g2(-19.8592905344)
GO:0031137	regulation of conjugation with cellular fusion	biological process	1/54	62/4537	0.52642	1	TRINITY_DN9314_c0_g1(-2.62276222137)	TRINITY_DN9314_c0_g1(-2.62276222137)
GO:0042775	mitochondrial ATP synthesis coupled electron transport	biological process	1/54	62/4537	0.52642	1	TRINITY_DN8577_c1_g2(-3.46230741961)	TRINITY_DN8577_c1_g2(-3.46230741961)
GO:0045732	positive regulation of protein catabolic process	biological process	1/54	62/4537	0.52642	1	TRINITY_DN9380_c0_g4(-1.45429304676)	TRINITY_DN9380_c0_g4(-1.45429304676)
GO:0046999	regulation of conjugation	biological process	1/54	62/4537	0.52642	1	TRINITY_DN9314_c0_g1(-2.62276222137)	TRINITY_DN9314_c0_g1(-2.62276222137)
GO:0071554	cell wall organization or biogenesis	biological process	2/54	147/4537	0.52709	1	TRINITY_DN8377_c0_g1(-1.66033606054),TRINITY_DN9171_c0_g2(-1.87925061514)	TRINITY_DN8377_c0_g1(-1.66033606054),TRINITY_DN9171_c0_g2(-1.87925061514)
GO:0051321	meiotic cell cycle	biological process	3/54	233/4537	0.53010	1	TRINITY_DN7892_c0_g1(-4.04731423339),TRINITY_DN9314_c0_g1(-2.62276222137),TRINITY_DN9453_c3_g3(-3.00842632993)	TRINITY_DN7892_c0_g1(-4.04731423339),TRINITY_DN9314_c0_g1(-2.62276222137),TRINITY_DN9453_c3_g3(-3.00842632993)
GO:1901987	regulation of cell cycle phase transition	biological process	2/54	148/4537	0.53078	1	TRINITY_DN9314_c0_g1(-2.62276222137),TRINITY_DN9380_c0_g4(-1.45429304676)	TRINITY_DN9314_c0_g1(-2.62276222137),TRINITY_DN9380_c0_g4(-1.45429304676)
GO:0002683	negative regulation of immune system process	biological process	1/54	63/4537	0.53213	1	TRINITY_DN3472_c0_g1(-2.48480260234)	TRINITY_DN3472_c0_g1(-2.48480260234)
GO:0006954	inflammatory response	biological process	1/54	63/4537	0.53213	1	TRINITY_DN3472_c0_g1(-2.48480260234)	TRINITY_DN3472_c0_g1(-2.48480260234)
GO:0042773	ATP synthesis coupled electron transport	biological process	1/54	63/4537	0.53213	1	TRINITY_DN8577_c1_g2(-3.46230741961)	TRINITY_DN8577_c1_g2(-3.46230741961)
GO:0046916	cellular transition metal ion homeostasis	biological process	1/54	63/4537	0.53213	1	TRINITY_DN3472_c0_g1(-2.48480260234)	TRINITY_DN3472_c0_g1(-2.48480260234)
GO:0006281	DNA repair	biological process	3/54	235/4537	0.53599	1	TRINITY_DN5662_c0_g1(-1.08596545703),TRINITY_DN7890_c0_g1(-1.08801674278),TRINITY_DN9005_c0_g4(-2.35496917812)	TRINITY_DN5662_c0_g1(-1.08596545703),TRINITY_DN7890_c0_g1(-1.08801674278),TRINITY_DN9005_c0_g4(-2.35496917812)
GO:0016485	protein processing	biological process	1/54	64/4537	0.53778	1	TRINITY_DN3472_c0_g1(-2.48480260234)	TRINITY_DN3472_c0_g1(-2.48480260234)
GO:0045132	meiotic chromosome segregation	biological process	1/54	64/4537	0.53778	1	TRINITY_DN9314_c0_g1(-2.62276222137)	TRINITY_DN9314_c0_g1(-2.62276222137)
GO:0022411	cellular component disassembly	biological process	2/54	150/4537	0.53811	1	TRINITY_DN10800_c0_g1(-14.1298832099),TRINITY_DN9005_c0_g4(-2.35496917812)	TRINITY_DN10800_c0_g1(-14.1298832099),TRINITY_DN9005_c0_g4(-2.35496917812)
GO:0009150	purine ribonucleotide metabolic process	biological process	3/54	236/4537	0.53892	1	TRINITY_DN6392_c0_g1(-1.3981372917),TRINITY_DN8577_c1_g2(-3.46230741961),TRINITY_DN9218_c0_g2(-3.10709185221)	TRINITY_DN6392_c0_g1(-1.3981372917),TRINITY_DN8577_c1_g2(-3.46230741961),TRINITY_DN9218_c0_g2(-3.10709185221)
GO:0006955	immune response	biological process	3/54	237/4537	0.54184	1	TRINITY_DN3472_c0_g1(-2.48480260234),TRINITY_DN8514_c0_g1(-4.70399289573),TRINITY_DN8514_c0_g3(-4.33668351592)	TRINITY_DN3472_c0_g1(-2.48480260234),TRINITY_DN8514_c0_g1(-4.70399289573),TRINITY_DN8514_c0_g3(-4.33668351592)
GO:0044265	cellular macromolecule catabolic process	biological process	5/54	408/4537	0.54207	1	TRINITY_DN7890_c0_g1(-1.08801674278),TRINITY_DN8310_c0_g1(-2.25759124863),TRINITY_DN8514_c0_g1(-4.70399289573),TRINITY_DN8514_c0_g3(-4.33668351592),TRINITY_DN9380_c0_g4(-1.45429304676)	TRINITY_DN7890_c0_g1(-1.08801674278),TRINITY_DN8310_c0_g1(-2.25759124863),TRINITY_DN8514_c0_g1(-4.70399289573),TRINITY_DN8514_c0_g3(-4.33668351592),TRINITY_DN9380_c0_g4(-1.45429304676)
GO:0009895	negative regulation of catabolic process	biological process	1/54	65/4537	0.54336	1	TRINITY_DN7890_c0_g1(-1.08801674278)	TRINITY_DN7890_c0_g1(-1.08801674278)
GO:0055076	transition metal ion homeostasis	biological process	1/54	65/4537	0.54336	1	TRINITY_DN3472_c0_g1(-2.48480260234)	TRINITY_DN3472_c0_g1(-2.48480260234)
GO:0019219	regulation of nucleobase-containing compound metabolic process	biological process	9/54	749/4537	0.54480	1	TRINITY_DN17009_c0_g1(-14.6439097263),TRINITY_DN3511_c0_g1(-6.41662837563),TRINITY_DN5662_c0_g1(-1.08596545703),TRINITY_DN7890_c0_g1(-1.08801674278),TRINITY_DN7892_c0_g1(-4.04731423339),TRINITY_DN8310_c0_g1(-2.25759124863),TRINITY_DN8987_c0_g9(-1.80732619926),TRINITY_DN9005_c0_g4(-2.35496917812),TRINITY_DN9314_c0_g1(-2.62276222137)	TRINITY_DN17009_c0_g1(-14.6439097263),TRINITY_DN3511_c0_g1(-6.41662837563),TRINITY_DN5662_c0_g1(-1.08596545703),TRINITY_DN7890_c0_g1(-1.08801674278),TRINITY_DN7892_c0_g1(-4.04731423339),TRINITY_DN8310_c0_g1(-2.25759124863),TRINITY_DN8987_c0_g9(-1.80732619926),TRINITY_DN9005_c0_g4(-2.35496917812),TRINITY_DN9314_c0_g1(-2.62276222137)
GO:0006259	DNA metabolic process	biological process	5/54	410/4537	0.54658	1	TRINITY_DN3511_c0_g1(-6.41662837563),TRINITY_DN5662_c0_g1(-1.08596545703),TRINITY_DN7890_c0_g1(-1.08801674278),TRINITY_DN9005_c0_g4(-2.35496917812),TRINITY_DN9314_c0_g1(-2.62276222137)	TRINITY_DN3511_c0_g1(-6.41662837563),TRINITY_DN5662_c0_g1(-1.08596545703),TRINITY_DN7890_c0_g1(-1.08801674278),TRINITY_DN9005_c0_g4(-2.35496917812),TRINITY_DN9314_c0_g1(-2.62276222137)
GO:0018209	peptidyl-serine modification	biological process	1/54	66/4537	0.54887	1	TRINITY_DN8048_c0_g2(-19.8592905344)	TRINITY_DN8048_c0_g2(-19.8592905344)
GO:0140053	mitochondrial gene expression	biological process	1/54	66/4537	0.54887	1	TRINITY_DN7389_c0_g1(-7.27134908097)	TRINITY_DN7389_c0_g1(-7.27134908097)
GO:1903829	positive regulation of cellular protein localization	biological process	1/54	66/4537	0.54887	1	TRINITY_DN8700_c0_g1(-2.9972877012)	TRINITY_DN8700_c0_g1(-2.9972877012)
GO:0045165	cell fate commitment	biological process	1/54	67/4537	0.55432	1	TRINITY_DN7890_c0_g1(-1.08801674278)	TRINITY_DN7890_c0_g1(-1.08801674278)
GO:0098609	cell-cell adhesion	biological process	1/54	67/4537	0.55432	1	TRINITY_DN3472_c0_g1(-2.48480260234)	TRINITY_DN3472_c0_g1(-2.48480260234)
GO:0006898	receptor-mediated endocytosis	biological process	1/54	68/4537	0.55970	1	TRINITY_DN8700_c0_g1(-2.9972877012)	TRINITY_DN8700_c0_g1(-2.9972877012)
GO:0034762	regulation of transmembrane transport	biological process	1/54	68/4537	0.55970	1	TRINITY_DN8700_c0_g1(-2.9972877012)	TRINITY_DN8700_c0_g1(-2.9972877012)
GO:0052547	regulation of peptidase activity	biological process	1/54	68/4537	0.55970	1	TRINITY_DN7929_c0_g1(-3.17394119368)	TRINITY_DN7929_c0_g1(-3.17394119368)
GO:0080134	regulation of response to stress	biological process	3/54	244/4537	0.56198	1	TRINITY_DN3472_c0_g1(-2.48480260234),TRINITY_DN7890_c0_g1(-1.08801674278),TRINITY_DN9005_c0_g4(-2.35496917812)	TRINITY_DN3472_c0_g1(-2.48480260234),TRINITY_DN7890_c0_g1(-1.08801674278),TRINITY_DN9005_c0_g4(-2.35496917812)
GO:0043170	macromolecule metabolic process	biological process	29/54	2442/4537	0.56288	1	TRINITY_DN10800_c0_g1(-14.1298832099),TRINITY_DN12581_c0_g1(-14.3833478941),TRINITY_DN17009_c0_g1(-14.6439097263),TRINITY_DN17192_c0_g1(-5.01973037473),TRINITY_DN17507_c0_g1(-13.950823173),TRINITY_DN3369_c0_g1(-2.18414326439),TRINITY_DN3472_c0_g1(-2.48480260234),TRINITY_DN3511_c0_g1(-6.41662837563),TRINITY_DN5662_c0_g1(-1.08596545703),TRINITY_DN7247_c0_g1(-14.9763118684),TRINITY_DN7321_c0_g1(-4.0…	TRINITY_DN10800_c0_g1(-14.1298832099),TRINITY_DN12581_c0_g1(-14.3833478941),TRINITY_DN17009_c0_g1(-14.6439097263),TRINITY_DN17192_c0_g1(-5.01973037473),TRINITY_DN17507_c0_g1(-13.950823173),TRINITY_DN3369_c0_g1(-2.18414326439),TRINITY_DN3472_c0_g1(-2.48480260234),TRINITY_DN3511_c0_g1(-6.41662837563),TRINITY_DN5662_c0_g1(-1.08596545703),TRINITY_DN7247_c0_g1(-14.9763118684),TRINITY_DN7321_c0_g1(-4.0…
GO:0006163	purine nucleotide metabolic process	biological process	3/54	245/4537	0.56482	1	TRINITY_DN6392_c0_g1(-1.3981372917),TRINITY_DN8577_c1_g2(-3.46230741961),TRINITY_DN9218_c0_g2(-3.10709185221)	TRINITY_DN6392_c0_g1(-1.3981372917),TRINITY_DN8577_c1_g2(-3.46230741961),TRINITY_DN9218_c0_g2(-3.10709185221)
GO:0006325	chromatin organization	biological process	3/54	245/4537	0.56482	1	TRINITY_DN7890_c0_g1(-1.08801674278),TRINITY_DN8310_c0_g1(-2.25759124863),TRINITY_DN8987_c0_g9(-1.80732619926)	TRINITY_DN7890_c0_g1(-1.08801674278),TRINITY_DN8310_c0_g1(-2.25759124863),TRINITY_DN8987_c0_g9(-1.80732619926)
GO:0009259	ribonucleotide metabolic process	biological process	3/54	245/4537	0.56482	1	TRINITY_DN6392_c0_g1(-1.3981372917),TRINITY_DN8577_c1_g2(-3.46230741961),TRINITY_DN9218_c0_g2(-3.10709185221)	TRINITY_DN6392_c0_g1(-1.3981372917),TRINITY_DN8577_c1_g2(-3.46230741961),TRINITY_DN9218_c0_g2(-3.10709185221)
GO:0009064	glutamine family amino acid metabolic process	biological process	1/54	69/4537	0.56502	1	TRINITY_DN5491_c0_g1(-13.6505166374)	TRINITY_DN5491_c0_g1(-13.6505166374)
GO:0044036	cell wall macromolecule metabolic process	biological process	1/54	69/4537	0.56502	1	TRINITY_DN8377_c0_g1(-1.66033606054)	TRINITY_DN8377_c0_g1(-1.66033606054)
GO:1901576	organic substance biosynthetic process	biological process	23/54	1944/4537	0.56744	1	TRINITY_DN10800_c0_g1(-14.1298832099),TRINITY_DN12163_c0_g1(-4.6772465855),TRINITY_DN12581_c0_g1(-14.3833478941),TRINITY_DN17009_c0_g1(-14.6439097263),TRINITY_DN17507_c0_g1(-13.950823173),TRINITY_DN3511_c0_g1(-6.41662837563),TRINITY_DN5491_c0_g1(-13.6505166374),TRINITY_DN5662_c0_g1(-1.08596545703),TRINITY_DN6335_c0_g1(-2.90456094506),TRINITY_DN6392_c0_g1(-1.3981372917),TRINITY_DN7247_c0_g1(-14.97…	TRINITY_DN10800_c0_g1(-14.1298832099),TRINITY_DN12163_c0_g1(-4.6772465855),TRINITY_DN12581_c0_g1(-14.3833478941),TRINITY_DN17009_c0_g1(-14.6439097263),TRINITY_DN17507_c0_g1(-13.950823173),TRINITY_DN3511_c0_g1(-6.41662837563),TRINITY_DN5491_c0_g1(-13.6505166374),TRINITY_DN5662_c0_g1(-1.08596545703),TRINITY_DN6335_c0_g1(-2.90456094506),TRINITY_DN6392_c0_g1(-1.3981372917),TRINITY_DN7247_c0_g1(-14.97…
GO:0019954	asexual reproduction	biological process	1/54	70/4537	0.57028	1	TRINITY_DN9453_c3_g3(-3.00842632993)	TRINITY_DN9453_c3_g3(-3.00842632993)
GO:0044238	primary metabolic process	biological process	37/54	3114/4537	0.57278	1	TRINITY_DN10800_c0_g1(-14.1298832099),TRINITY_DN12163_c0_g1(-4.6772465855),TRINITY_DN12581_c0_g1(-14.3833478941),TRINITY_DN17009_c0_g1(-14.6439097263),TRINITY_DN17192_c0_g1(-5.01973037473),TRINITY_DN17507_c0_g1(-13.950823173),TRINITY_DN3369_c0_g1(-2.18414326439),TRINITY_DN3472_c0_g1(-2.48480260234),TRINITY_DN3511_c0_g1(-6.41662837563),TRINITY_DN5491_c0_g1(-13.6505166374),TRINITY_DN5662_c0_g1(-1.0…	TRINITY_DN10800_c0_g1(-14.1298832099),TRINITY_DN12163_c0_g1(-4.6772465855),TRINITY_DN12581_c0_g1(-14.3833478941),TRINITY_DN17009_c0_g1(-14.6439097263),TRINITY_DN17192_c0_g1(-5.01973037473),TRINITY_DN17507_c0_g1(-13.950823173),TRINITY_DN3369_c0_g1(-2.18414326439),TRINITY_DN3472_c0_g1(-2.48480260234),TRINITY_DN3511_c0_g1(-6.41662837563),TRINITY_DN5491_c0_g1(-13.6505166374),TRINITY_DN5662_c0_g1(-1.0…
GO:0006974	cellular response to DNA damage stimulus	biological process	4/54	336/4537	0.57502	1	TRINITY_DN5662_c0_g1(-1.08596545703),TRINITY_DN5715_c0_g1(-14.8056407708),TRINITY_DN7890_c0_g1(-1.08801674278),TRINITY_DN9005_c0_g4(-2.35496917812)	TRINITY_DN5662_c0_g1(-1.08596545703),TRINITY_DN5715_c0_g1(-14.8056407708),TRINITY_DN7890_c0_g1(-1.08801674278),TRINITY_DN9005_c0_g4(-2.35496917812)
GO:2001252	positive regulation of chromosome organization	biological process	1/54	71/4537	0.57548	1	TRINITY_DN9380_c0_g4(-1.45429304676)	TRINITY_DN9380_c0_g4(-1.45429304676)
GO:0034220	ion transmembrane transport	biological process	4/54	337/4537	0.57744	1	TRINITY_DN5544_c0_g1(-2.29962801643),TRINITY_DN5715_c0_g1(-14.8056407708),TRINITY_DN8577_c1_g2(-3.46230741961),TRINITY_DN8700_c0_g1(-2.9972877012)	TRINITY_DN5544_c0_g1(-2.29962801643),TRINITY_DN5715_c0_g1(-14.8056407708),TRINITY_DN8577_c1_g2(-3.46230741961),TRINITY_DN8700_c0_g1(-2.9972877012)
GO:0072503	cellular divalent inorganic cation homeostasis	biological process	1/54	72/4537	0.58061	1	TRINITY_DN3472_c0_g1(-2.48480260234)	TRINITY_DN3472_c0_g1(-2.48480260234)
GO:0009058	biosynthetic process	biological process	23/54	1955/4537	0.58168	1	TRINITY_DN10800_c0_g1(-14.1298832099),TRINITY_DN12163_c0_g1(-4.6772465855),TRINITY_DN12581_c0_g1(-14.3833478941),TRINITY_DN17009_c0_g1(-14.6439097263),TRINITY_DN17507_c0_g1(-13.950823173),TRINITY_DN3511_c0_g1(-6.41662837563),TRINITY_DN5491_c0_g1(-13.6505166374),TRINITY_DN5662_c0_g1(-1.08596545703),TRINITY_DN6335_c0_g1(-2.90456094506),TRINITY_DN6392_c0_g1(-1.3981372917),TRINITY_DN7247_c0_g1(-14.97…	TRINITY_DN10800_c0_g1(-14.1298832099),TRINITY_DN12163_c0_g1(-4.6772465855),TRINITY_DN12581_c0_g1(-14.3833478941),TRINITY_DN17009_c0_g1(-14.6439097263),TRINITY_DN17507_c0_g1(-13.950823173),TRINITY_DN3511_c0_g1(-6.41662837563),TRINITY_DN5491_c0_g1(-13.6505166374),TRINITY_DN5662_c0_g1(-1.08596545703),TRINITY_DN6335_c0_g1(-2.90456094506),TRINITY_DN6392_c0_g1(-1.3981372917),TRINITY_DN7247_c0_g1(-14.97…
GO:0006511	ubiquitin-dependent protein catabolic process	biological process	2/54	163/4537	0.58386	1	TRINITY_DN7890_c0_g1(-1.08801674278),TRINITY_DN9380_c0_g4(-1.45429304676)	TRINITY_DN7890_c0_g1(-1.08801674278),TRINITY_DN9380_c0_g4(-1.45429304676)
GO:0019538	protein metabolic process	biological process	17/54	1453/4537	0.58555	1	TRINITY_DN10800_c0_g1(-14.1298832099),TRINITY_DN12581_c0_g1(-14.3833478941),TRINITY_DN17507_c0_g1(-13.950823173),TRINITY_DN3369_c0_g1(-2.18414326439),TRINITY_DN3472_c0_g1(-2.48480260234),TRINITY_DN7247_c0_g1(-14.9763118684),TRINITY_DN7389_c0_g1(-7.27134908097),TRINITY_DN7890_c0_g1(-1.08801674278),TRINITY_DN7929_c0_g1(-3.17394119368),TRINITY_DN8048_c0_g2(-19.8592905344),TRINITY_DN8310_c0_g1(-2.257…	TRINITY_DN10800_c0_g1(-14.1298832099),TRINITY_DN12581_c0_g1(-14.3833478941),TRINITY_DN17507_c0_g1(-13.950823173),TRINITY_DN3369_c0_g1(-2.18414326439),TRINITY_DN3472_c0_g1(-2.48480260234),TRINITY_DN7247_c0_g1(-14.9763118684),TRINITY_DN7389_c0_g1(-7.27134908097),TRINITY_DN7890_c0_g1(-1.08801674278),TRINITY_DN7929_c0_g1(-3.17394119368),TRINITY_DN8048_c0_g2(-19.8592905344),TRINITY_DN8310_c0_g1(-2.257…
GO:0022413	reproductive process in single-celled organism	biological process	1/54	73/4537	0.58568	1	TRINITY_DN7890_c0_g1(-1.08801674278)	TRINITY_DN7890_c0_g1(-1.08801674278)
GO:0034645	cellular macromolecule biosynthetic process	biological process	15/54	1286/4537	0.58865	1	TRINITY_DN10800_c0_g1(-14.1298832099),TRINITY_DN12581_c0_g1(-14.3833478941),TRINITY_DN17507_c0_g1(-13.950823173),TRINITY_DN3511_c0_g1(-6.41662837563),TRINITY_DN5662_c0_g1(-1.08596545703),TRINITY_DN7247_c0_g1(-14.9763118684),TRINITY_DN7389_c0_g1(-7.27134908097),TRINITY_DN7890_c0_g1(-1.08801674278),TRINITY_DN7892_c0_g1(-4.04731423339),TRINITY_DN8310_c0_g1(-2.25759124863),TRINITY_DN8784_c1_g1(-6.544…	TRINITY_DN10800_c0_g1(-14.1298832099),TRINITY_DN12581_c0_g1(-14.3833478941),TRINITY_DN17507_c0_g1(-13.950823173),TRINITY_DN3511_c0_g1(-6.41662837563),TRINITY_DN5662_c0_g1(-1.08596545703),TRINITY_DN7247_c0_g1(-14.9763118684),TRINITY_DN7389_c0_g1(-7.27134908097),TRINITY_DN7890_c0_g1(-1.08801674278),TRINITY_DN7892_c0_g1(-4.04731423339),TRINITY_DN8310_c0_g1(-2.25759124863),TRINITY_DN8784_c1_g1(-6.544…
GO:0019941	modification-dependent protein catabolic process	biological process	2/54	165/4537	0.59060	1	TRINITY_DN7890_c0_g1(-1.08801674278),TRINITY_DN9380_c0_g4(-1.45429304676)	TRINITY_DN7890_c0_g1(-1.08801674278),TRINITY_DN9380_c0_g4(-1.45429304676)
GO:0007265	Ras protein signal transduction	biological process	1/54	74/4537	0.59069	1	TRINITY_DN7929_c0_g1(-3.17394119368)	TRINITY_DN7929_c0_g1(-3.17394119368)
GO:0034250	positive regulation of cellular amide metabolic process	biological process	1/54	74/4537	0.59069	1	TRINITY_DN10800_c0_g1(-14.1298832099)	TRINITY_DN10800_c0_g1(-14.1298832099)
GO:0043269	regulation of ion transport	biological process	1/54	74/4537	0.59069	1	TRINITY_DN8700_c0_g1(-2.9972877012)	TRINITY_DN8700_c0_g1(-2.9972877012)
GO:1902275	regulation of chromatin organization	biological process	1/54	74/4537	0.59069	1	TRINITY_DN8310_c0_g1(-2.25759124863)	TRINITY_DN8310_c0_g1(-2.25759124863)
GO:1990748	cellular detoxification	biological process	1/54	74/4537	0.59069	1	TRINITY_DN3369_c0_g1(-2.18414326439)	TRINITY_DN3369_c0_g1(-2.18414326439)
GO:0051051	negative regulation of transport	biological process	1/54	75/4537	0.59565	1	TRINITY_DN8700_c0_g1(-2.9972877012)	TRINITY_DN8700_c0_g1(-2.9972877012)
GO:0072507	divalent inorganic cation homeostasis	biological process	1/54	75/4537	0.59565	1	TRINITY_DN3472_c0_g1(-2.48480260234)	TRINITY_DN3472_c0_g1(-2.48480260234)
GO:0098813	nuclear chromosome segregation	biological process	2/54	167/4537	0.59727	1	TRINITY_DN9314_c0_g1(-2.62276222137),TRINITY_DN9380_c0_g4(-1.45429304676)	TRINITY_DN9314_c0_g1(-2.62276222137),TRINITY_DN9380_c0_g4(-1.45429304676)
GO:0018193	peptidyl-amino acid modification	biological process	3/54	257/4537	0.59801	1	TRINITY_DN8048_c0_g2(-19.8592905344),TRINITY_DN8310_c0_g1(-2.25759124863),TRINITY_DN9413_c0_g5(-1.1059347988)	TRINITY_DN8048_c0_g2(-19.8592905344),TRINITY_DN8310_c0_g1(-2.25759124863),TRINITY_DN9413_c0_g5(-1.1059347988)
GO:0031505	fungal-type cell wall organization	biological process	1/54	76/4537	0.60054	1	TRINITY_DN9171_c0_g2(-1.87925061514)	TRINITY_DN9171_c0_g2(-1.87925061514)
GO:0019693	ribose phosphate metabolic process	biological process	3/54	258/4537	0.60071	1	TRINITY_DN6392_c0_g1(-1.3981372917),TRINITY_DN8577_c1_g2(-3.46230741961),TRINITY_DN9218_c0_g2(-3.10709185221)	TRINITY_DN6392_c0_g1(-1.3981372917),TRINITY_DN8577_c1_g2(-3.46230741961),TRINITY_DN9218_c0_g2(-3.10709185221)
GO:0019222	regulation of metabolic process	biological process	15/54	1297/4537	0.60402	1	TRINITY_DN10800_c0_g1(-14.1298832099),TRINITY_DN17009_c0_g1(-14.6439097263),TRINITY_DN3472_c0_g1(-2.48480260234),TRINITY_DN3511_c0_g1(-6.41662837563),TRINITY_DN5662_c0_g1(-1.08596545703),TRINITY_DN7890_c0_g1(-1.08801674278),TRINITY_DN7892_c0_g1(-4.04731423339),TRINITY_DN7929_c0_g1(-3.17394119368),TRINITY_DN8310_c0_g1(-2.25759124863),TRINITY_DN8700_c0_g1(-2.9972877012),TRINITY_DN8987_c0_g9(-1.8073…	TRINITY_DN10800_c0_g1(-14.1298832099),TRINITY_DN17009_c0_g1(-14.6439097263),TRINITY_DN3472_c0_g1(-2.48480260234),TRINITY_DN3511_c0_g1(-6.41662837563),TRINITY_DN5662_c0_g1(-1.08596545703),TRINITY_DN7890_c0_g1(-1.08801674278),TRINITY_DN7892_c0_g1(-4.04731423339),TRINITY_DN7929_c0_g1(-3.17394119368),TRINITY_DN8310_c0_g1(-2.25759124863),TRINITY_DN8700_c0_g1(-2.9972877012),TRINITY_DN8987_c0_g9(-1.8073…
GO:0015711	organic anion transport	biological process	2/54	170/4537	0.60712	1	TRINITY_DN5544_c0_g1(-2.29962801643),TRINITY_DN8700_c0_g1(-2.9972877012)	TRINITY_DN5544_c0_g1(-2.29962801643),TRINITY_DN8700_c0_g1(-2.9972877012)
GO:0090305	nucleic acid phosphodiester bond hydrolysis	biological process	2/54	170/4537	0.60712	1	TRINITY_DN5662_c0_g1(-1.08596545703),TRINITY_DN8310_c0_g1(-2.25759124863)	TRINITY_DN5662_c0_g1(-1.08596545703),TRINITY_DN8310_c0_g1(-2.25759124863)
GO:0007088	regulation of mitotic nuclear division	biological process	1/54	78/4537	0.61015	1	TRINITY_DN9380_c0_g4(-1.45429304676)	TRINITY_DN9380_c0_g4(-1.45429304676)
GO:0030100	regulation of endocytosis	biological process	1/54	78/4537	0.61015	1	TRINITY_DN8700_c0_g1(-2.9972877012)	TRINITY_DN8700_c0_g1(-2.9972877012)
GO:0006323	DNA packaging	biological process	1/54	80/4537	0.61954	1	TRINITY_DN8310_c0_g1(-2.25759124863)	TRINITY_DN8310_c0_g1(-2.25759124863)
GO:0031334	positive regulation of protein complex assembly	biological process	1/54	80/4537	0.61954	1	TRINITY_DN10800_c0_g1(-14.1298832099)	TRINITY_DN10800_c0_g1(-14.1298832099)
GO:0071555	cell wall organization	biological process	1/54	80/4537	0.61954	1	TRINITY_DN9171_c0_g2(-1.87925061514)	TRINITY_DN9171_c0_g2(-1.87925061514)
GO:1901617	organic hydroxy compound biosynthetic process	biological process	1/54	80/4537	0.61954	1	TRINITY_DN6335_c0_g1(-2.90456094506)	TRINITY_DN6335_c0_g1(-2.90456094506)
GO:0006119	oxidative phosphorylation	biological process	1/54	81/4537	0.62415	1	TRINITY_DN8577_c1_g2(-3.46230741961)	TRINITY_DN8577_c1_g2(-3.46230741961)
GO:0006855	drug transmembrane transport	biological process	1/54	81/4537	0.62415	1	TRINITY_DN5544_c0_g1(-2.29962801643)	TRINITY_DN5544_c0_g1(-2.29962801643)
GO:0072521	purine-containing compound metabolic process	biological process	3/54	267/4537	0.62444	1	TRINITY_DN6392_c0_g1(-1.3981372917),TRINITY_DN8577_c1_g2(-3.46230741961),TRINITY_DN9218_c0_g2(-3.10709185221)	TRINITY_DN6392_c0_g1(-1.3981372917),TRINITY_DN8577_c1_g2(-3.46230741961),TRINITY_DN9218_c0_g2(-3.10709185221)
GO:0051222	positive regulation of protein transport	biological process	1/54	82/4537	0.62870	1	TRINITY_DN8700_c0_g1(-2.9972877012)	TRINITY_DN8700_c0_g1(-2.9972877012)
GO:0006399	tRNA metabolic process	biological process	2/54	177/4537	0.62941	1	TRINITY_DN9413_c0_g5(-1.1059347988),TRINITY_DN9512_c2_g2(-2.71712929368)	TRINITY_DN9413_c0_g5(-1.1059347988),TRINITY_DN9512_c2_g2(-2.71712929368)
GO:0006417	regulation of translation	biological process	2/54	177/4537	0.62941	1	TRINITY_DN10800_c0_g1(-14.1298832099),TRINITY_DN9413_c0_g5(-1.1059347988)	TRINITY_DN10800_c0_g1(-14.1298832099),TRINITY_DN9413_c0_g5(-1.1059347988)
GO:0022904	respiratory electron transport chain	biological process	1/54	83/4537	0.63320	1	TRINITY_DN8577_c1_g2(-3.46230741961)	TRINITY_DN8577_c1_g2(-3.46230741961)
GO:0051302	regulation of cell division	biological process	1/54	83/4537	0.63320	1	TRINITY_DN9380_c0_g4(-1.45429304676)	TRINITY_DN9380_c0_g4(-1.45429304676)
GO:1904951	positive regulation of establishment of protein localization	biological process	1/54	83/4537	0.63320	1	TRINITY_DN8700_c0_g1(-2.9972877012)	TRINITY_DN8700_c0_g1(-2.9972877012)
GO:0044267	cellular protein metabolic process	biological process	15/54	1319/4537	0.63411	1	TRINITY_DN10800_c0_g1(-14.1298832099),TRINITY_DN12581_c0_g1(-14.3833478941),TRINITY_DN17507_c0_g1(-13.950823173),TRINITY_DN3369_c0_g1(-2.18414326439),TRINITY_DN3472_c0_g1(-2.48480260234),TRINITY_DN7247_c0_g1(-14.9763118684),TRINITY_DN7389_c0_g1(-7.27134908097),TRINITY_DN7890_c0_g1(-1.08801674278),TRINITY_DN7929_c0_g1(-3.17394119368),TRINITY_DN8048_c0_g2(-19.8592905344),TRINITY_DN8310_c0_g1(-2.257…	TRINITY_DN10800_c0_g1(-14.1298832099),TRINITY_DN12581_c0_g1(-14.3833478941),TRINITY_DN17507_c0_g1(-13.950823173),TRINITY_DN3369_c0_g1(-2.18414326439),TRINITY_DN3472_c0_g1(-2.48480260234),TRINITY_DN7247_c0_g1(-14.9763118684),TRINITY_DN7389_c0_g1(-7.27134908097),TRINITY_DN7890_c0_g1(-1.08801674278),TRINITY_DN7929_c0_g1(-3.17394119368),TRINITY_DN8048_c0_g2(-19.8592905344),TRINITY_DN8310_c0_g1(-2.257…
GO:0048583	regulation of response to stimulus	biological process	6/54	540/4537	0.63498	1	TRINITY_DN3472_c0_g1(-2.48480260234),TRINITY_DN7890_c0_g1(-1.08801674278),TRINITY_DN7929_c0_g1(-3.17394119368),TRINITY_DN8514_c0_g1(-4.70399289573),TRINITY_DN8514_c0_g3(-4.33668351592),TRINITY_DN9005_c0_g4(-2.35496917812)	TRINITY_DN3472_c0_g1(-2.48480260234),TRINITY_DN7890_c0_g1(-1.08801674278),TRINITY_DN7929_c0_g1(-3.17394119368),TRINITY_DN8514_c0_g1(-4.70399289573),TRINITY_DN8514_c0_g3(-4.33668351592),TRINITY_DN9005_c0_g4(-2.35496917812)
GO:0010556	regulation of macromolecule biosynthetic process	biological process	9/54	804/4537	0.63673	1	TRINITY_DN10800_c0_g1(-14.1298832099),TRINITY_DN17009_c0_g1(-14.6439097263),TRINITY_DN3511_c0_g1(-6.41662837563),TRINITY_DN5662_c0_g1(-1.08596545703),TRINITY_DN7892_c0_g1(-4.04731423339),TRINITY_DN8310_c0_g1(-2.25759124863),TRINITY_DN8987_c0_g9(-1.80732619926),TRINITY_DN9314_c0_g1(-2.62276222137),TRINITY_DN9413_c0_g5(-1.1059347988)	TRINITY_DN10800_c0_g1(-14.1298832099),TRINITY_DN17009_c0_g1(-14.6439097263),TRINITY_DN3511_c0_g1(-6.41662837563),TRINITY_DN5662_c0_g1(-1.08596545703),TRINITY_DN7892_c0_g1(-4.04731423339),TRINITY_DN8310_c0_g1(-2.25759124863),TRINITY_DN8987_c0_g9(-1.80732619926),TRINITY_DN9314_c0_g1(-2.62276222137),TRINITY_DN9413_c0_g5(-1.1059347988)
GO:0042273	ribosomal large subunit biogenesis	biological process	1/54	84/4537	0.63765	1	TRINITY_DN17507_c0_g1(-13.950823173)	TRINITY_DN17507_c0_g1(-13.950823173)
GO:0002181	cytoplasmic translation	biological process	2/54	180/4537	0.63867	1	TRINITY_DN10800_c0_g1(-14.1298832099),TRINITY_DN9413_c0_g5(-1.1059347988)	TRINITY_DN10800_c0_g1(-14.1298832099),TRINITY_DN9413_c0_g5(-1.1059347988)
GO:0045931	positive regulation of mitotic cell cycle	biological process	1/54	85/4537	0.64205	1	TRINITY_DN9380_c0_g4(-1.45429304676)	TRINITY_DN9380_c0_g4(-1.45429304676)
GO:0098754	detoxification	biological process	1/54	85/4537	0.64205	1	TRINITY_DN3369_c0_g1(-2.18414326439)	TRINITY_DN3369_c0_g1(-2.18414326439)
GO:0000747	conjugation with cellular fusion	biological process	1/54	86/4537	0.64639	1	TRINITY_DN9314_c0_g1(-2.62276222137)	TRINITY_DN9314_c0_g1(-2.62276222137)
GO:0044092	negative regulation of molecular function	biological process	2/54	183/4537	0.64775	1	TRINITY_DN2867_c0_g1(-3.24231557617),TRINITY_DN7929_c0_g1(-3.17394119368)	TRINITY_DN2867_c0_g1(-3.24231557617),TRINITY_DN7929_c0_g1(-3.17394119368)
GO:2000243	positive regulation of reproductive process	biological process	1/54	88/4537	0.65492	1	TRINITY_DN9314_c0_g1(-2.62276222137)	TRINITY_DN9314_c0_g1(-2.62276222137)
GO:0032787	monocarboxylic acid metabolic process	biological process	3/54	281/4537	0.65947	1	TRINITY_DN5491_c0_g1(-13.6505166374),TRINITY_DN6392_c0_g1(-1.3981372917),TRINITY_DN9449_c0_g1(-3.37480976817)	TRINITY_DN5491_c0_g1(-13.6505166374),TRINITY_DN6392_c0_g1(-1.3981372917),TRINITY_DN9449_c0_g1(-3.37480976817)
GO:0033043	regulation of organelle organization	biological process	4/54	373/4537	0.65950	1	TRINITY_DN5662_c0_g1(-1.08596545703),TRINITY_DN8310_c0_g1(-2.25759124863),TRINITY_DN9314_c0_g1(-2.62276222137),TRINITY_DN9380_c0_g4(-1.45429304676)	TRINITY_DN5662_c0_g1(-1.08596545703),TRINITY_DN8310_c0_g1(-2.25759124863),TRINITY_DN9314_c0_g1(-2.62276222137),TRINITY_DN9380_c0_g4(-1.45429304676)
GO:0019439	aromatic compound catabolic process	biological process	3/54	284/4537	0.66668	1	TRINITY_DN2844_c0_g1(-14.8128758833),TRINITY_DN8079_c0_g1(-6.97757646533),TRINITY_DN8310_c0_g1(-2.25759124863)	TRINITY_DN2844_c0_g1(-14.8128758833),TRINITY_DN8079_c0_g1(-6.97757646533),TRINITY_DN8310_c0_g1(-2.25759124863)
GO:0042274	ribosomal small subunit biogenesis	biological process	1/54	91/4537	0.66733	1	TRINITY_DN7247_c0_g1(-14.9763118684)	TRINITY_DN7247_c0_g1(-14.9763118684)
GO:0070647	protein modification by small protein conjugation or removal	biological process	2/54	190/4537	0.66825	1	TRINITY_DN7890_c0_g1(-1.08801674278),TRINITY_DN8987_c0_g9(-1.80732619926)	TRINITY_DN7890_c0_g1(-1.08801674278),TRINITY_DN8987_c0_g9(-1.80732619926)
GO:0045229	external encapsulating structure organization	biological process	1/54	92/4537	0.67137	1	TRINITY_DN9171_c0_g2(-1.87925061514)	TRINITY_DN9171_c0_g2(-1.87925061514)
GO:0007059	chromosome segregation	biological process	2/54	192/4537	0.67393	1	TRINITY_DN9314_c0_g1(-2.62276222137),TRINITY_DN9380_c0_g4(-1.45429304676)	TRINITY_DN9314_c0_g1(-2.62276222137),TRINITY_DN9380_c0_g4(-1.45429304676)
GO:0006897	endocytosis	biological process	2/54	193/4537	0.67675	1	TRINITY_DN5544_c0_g1(-2.29962801643),TRINITY_DN8700_c0_g1(-2.9972877012)	TRINITY_DN5544_c0_g1(-2.29962801643),TRINITY_DN8700_c0_g1(-2.9972877012)
GO:0044770	cell cycle phase transition	biological process	2/54	193/4537	0.67675	1	TRINITY_DN9314_c0_g1(-2.62276222137),TRINITY_DN9380_c0_g4(-1.45429304676)	TRINITY_DN9314_c0_g1(-2.62276222137),TRINITY_DN9380_c0_g4(-1.45429304676)
GO:1901564	organonitrogen compound metabolic process	biological process	24/54	2117/4537	0.67821	1	TRINITY_DN10800_c0_g1(-14.1298832099),TRINITY_DN12581_c0_g1(-14.3833478941),TRINITY_DN17507_c0_g1(-13.950823173),TRINITY_DN3369_c0_g1(-2.18414326439),TRINITY_DN3472_c0_g1(-2.48480260234),TRINITY_DN5491_c0_g1(-13.6505166374),TRINITY_DN6392_c0_g1(-1.3981372917),TRINITY_DN7247_c0_g1(-14.9763118684),TRINITY_DN7389_c0_g1(-7.27134908097),TRINITY_DN7890_c0_g1(-1.08801674278),TRINITY_DN7929_c0_g1(-3.1739…	TRINITY_DN10800_c0_g1(-14.1298832099),TRINITY_DN12581_c0_g1(-14.3833478941),TRINITY_DN17507_c0_g1(-13.950823173),TRINITY_DN3369_c0_g1(-2.18414326439),TRINITY_DN3472_c0_g1(-2.48480260234),TRINITY_DN5491_c0_g1(-13.6505166374),TRINITY_DN6392_c0_g1(-1.3981372917),TRINITY_DN7247_c0_g1(-14.9763118684),TRINITY_DN7389_c0_g1(-7.27134908097),TRINITY_DN7890_c0_g1(-1.08801674278),TRINITY_DN7929_c0_g1(-3.1739…
GO:0044262	cellular carbohydrate metabolic process	biological process	2/54	194/4537	0.67954	1	TRINITY_DN6059_c0_g1(-2.19404761242),TRINITY_DN7395_c0_g1(-3.20809436978)	TRINITY_DN6059_c0_g1(-2.19404761242),TRINITY_DN7395_c0_g1(-3.20809436978)
GO:0031329	regulation of cellular catabolic process	biological process	2/54	195/4537	0.68231	1	TRINITY_DN7890_c0_g1(-1.08801674278),TRINITY_DN9380_c0_g4(-1.45429304676)	TRINITY_DN7890_c0_g1(-1.08801674278),TRINITY_DN9380_c0_g4(-1.45429304676)
GO:0006520	cellular amino acid metabolic process	biological process	3/54	291/4537	0.68308	1	TRINITY_DN5491_c0_g1(-13.6505166374),TRINITY_DN8074_c0_g1(-4.59478951153),TRINITY_DN8079_c0_g1(-6.97757646533)	TRINITY_DN5491_c0_g1(-13.6505166374),TRINITY_DN8074_c0_g1(-4.59478951153),TRINITY_DN8079_c0_g1(-6.97757646533)
GO:0001101	response to acid chemical	biological process	1/54	95/4537	0.68321	1	TRINITY_DN5837_c0_g2(-14.5576790846)	TRINITY_DN5837_c0_g2(-14.5576790846)
GO:0007127	meiosis I	biological process	1/54	95/4537	0.68321	1	TRINITY_DN9314_c0_g1(-2.62276222137)	TRINITY_DN9314_c0_g1(-2.62276222137)
GO:0007264	small GTPase mediated signal transduction	biological process	1/54	95/4537	0.68321	1	TRINITY_DN7929_c0_g1(-3.17394119368)	TRINITY_DN7929_c0_g1(-3.17394119368)
GO:0031331	positive regulation of cellular catabolic process	biological process	1/54	95/4537	0.68321	1	TRINITY_DN9380_c0_g4(-1.45429304676)	TRINITY_DN9380_c0_g4(-1.45429304676)
GO:0044272	sulfur compound biosynthetic process	biological process	1/54	97/4537	0.69086	1	TRINITY_DN8079_c0_g1(-6.97757646533)	TRINITY_DN8079_c0_g1(-6.97757646533)
GO:0009060	aerobic respiration	biological process	1/54	98/4537	0.69462	1	TRINITY_DN8577_c1_g2(-3.46230741961)	TRINITY_DN8577_c1_g2(-3.46230741961)
GO:0034248	regulation of cellular amide metabolic process	biological process	2/54	200/4537	0.69590	1	TRINITY_DN10800_c0_g1(-14.1298832099),TRINITY_DN9413_c0_g5(-1.1059347988)	TRINITY_DN10800_c0_g1(-14.1298832099),TRINITY_DN9413_c0_g5(-1.1059347988)
GO:0051604	protein maturation	biological process	1/54	99/4537	0.69834	1	TRINITY_DN3472_c0_g1(-2.48480260234)	TRINITY_DN3472_c0_g1(-2.48480260234)
GO:0090501	RNA phosphodiester bond hydrolysis	biological process	1/54	99/4537	0.69834	1	TRINITY_DN8310_c0_g1(-2.25759124863)	TRINITY_DN8310_c0_g1(-2.25759124863)
GO:0006820	anion transport	biological process	2/54	203/4537	0.70383	1	TRINITY_DN5544_c0_g1(-2.29962801643),TRINITY_DN8700_c0_g1(-2.9972877012)	TRINITY_DN5544_c0_g1(-2.29962801643),TRINITY_DN8700_c0_g1(-2.9972877012)
GO:0032505	reproduction of a single-celled organism	biological process	1/54	101/4537	0.70564	1	TRINITY_DN7890_c0_g1(-1.08801674278)	TRINITY_DN7890_c0_g1(-1.08801674278)
GO:0051603	proteolysis involved in cellular protein catabolic process	biological process	2/54	204/4537	0.70643	1	TRINITY_DN7890_c0_g1(-1.08801674278),TRINITY_DN9380_c0_g4(-1.45429304676)	TRINITY_DN7890_c0_g1(-1.08801674278),TRINITY_DN9380_c0_g4(-1.45429304676)
GO:0031326	regulation of cellular biosynthetic process	biological process	9/54	852/4537	0.70880	1	TRINITY_DN10800_c0_g1(-14.1298832099),TRINITY_DN17009_c0_g1(-14.6439097263),TRINITY_DN3511_c0_g1(-6.41662837563),TRINITY_DN5662_c0_g1(-1.08596545703),TRINITY_DN7892_c0_g1(-4.04731423339),TRINITY_DN8310_c0_g1(-2.25759124863),TRINITY_DN8987_c0_g9(-1.80732619926),TRINITY_DN9314_c0_g1(-2.62276222137),TRINITY_DN9413_c0_g5(-1.1059347988)	TRINITY_DN10800_c0_g1(-14.1298832099),TRINITY_DN17009_c0_g1(-14.6439097263),TRINITY_DN3511_c0_g1(-6.41662837563),TRINITY_DN5662_c0_g1(-1.08596545703),TRINITY_DN7892_c0_g1(-4.04731423339),TRINITY_DN8310_c0_g1(-2.25759124863),TRINITY_DN8987_c0_g9(-1.80732619926),TRINITY_DN9314_c0_g1(-2.62276222137),TRINITY_DN9413_c0_g5(-1.1059347988)
GO:0009896	positive regulation of catabolic process	biological process	1/54	102/4537	0.70922	1	TRINITY_DN9380_c0_g4(-1.45429304676)	TRINITY_DN9380_c0_g4(-1.45429304676)
GO:0043902	positive regulation of multi-organism process	biological process	1/54	102/4537	0.70922	1	TRINITY_DN9314_c0_g1(-2.62276222137)	TRINITY_DN9314_c0_g1(-2.62276222137)
GO:1903046	meiotic cell cycle process	biological process	2/54	206/4537	0.71159	1	TRINITY_DN9314_c0_g1(-2.62276222137),TRINITY_DN9453_c3_g3(-3.00842632993)	TRINITY_DN9314_c0_g1(-2.62276222137),TRINITY_DN9453_c3_g3(-3.00842632993)
GO:1901361	organic cyclic compound catabolic process	biological process	3/54	304/4537	0.71198	1	TRINITY_DN2844_c0_g1(-14.8128758833),TRINITY_DN8079_c0_g1(-6.97757646533),TRINITY_DN8310_c0_g1(-2.25759124863)	TRINITY_DN2844_c0_g1(-14.8128758833),TRINITY_DN8079_c0_g1(-6.97757646533),TRINITY_DN8310_c0_g1(-2.25759124863)
GO:0018205	peptidyl-lysine modification	biological process	1/54	103/4537	0.71276	1	TRINITY_DN8310_c0_g1(-2.25759124863)	TRINITY_DN8310_c0_g1(-2.25759124863)
GO:0071407	cellular response to organic cyclic compound	biological process	1/54	103/4537	0.71276	1	TRINITY_DN8310_c0_g1(-2.25759124863)	TRINITY_DN8310_c0_g1(-2.25759124863)
GO:0009987	cellular process	biological process	48/54	4086/4537	0.71279	1	TRINITY_DN10800_c0_g1(-14.1298832099),TRINITY_DN12163_c0_g1(-4.6772465855),TRINITY_DN12581_c0_g1(-14.3833478941),TRINITY_DN14332_c0_g1(-13.8821558283),TRINITY_DN17009_c0_g1(-14.6439097263),TRINITY_DN17192_c0_g1(-5.01973037473),TRINITY_DN17507_c0_g1(-13.950823173),TRINITY_DN2129_c0_g1(-13.6544704492),TRINITY_DN2844_c0_g1(-14.8128758833),TRINITY_DN3369_c0_g1(-2.18414326439),TRINITY_DN3472_c0_g1(-2.…	TRINITY_DN10800_c0_g1(-14.1298832099),TRINITY_DN12163_c0_g1(-4.6772465855),TRINITY_DN12581_c0_g1(-14.3833478941),TRINITY_DN14332_c0_g1(-13.8821558283),TRINITY_DN17009_c0_g1(-14.6439097263),TRINITY_DN17192_c0_g1(-5.01973037473),TRINITY_DN17507_c0_g1(-13.950823173),TRINITY_DN2129_c0_g1(-13.6544704492),TRINITY_DN2844_c0_g1(-14.8128758833),TRINITY_DN3369_c0_g1(-2.18414326439),TRINITY_DN3472_c0_g1(-2.…
GO:0097237	cellular response to toxic substance	biological process	1/54	105/4537	0.71971	1	TRINITY_DN3369_c0_g1(-2.18414326439)	TRINITY_DN3369_c0_g1(-2.18414326439)
GO:0009889	regulation of biosynthetic process	biological process	9/54	861/4537	0.72132	1	TRINITY_DN10800_c0_g1(-14.1298832099),TRINITY_DN17009_c0_g1(-14.6439097263),TRINITY_DN3511_c0_g1(-6.41662837563),TRINITY_DN5662_c0_g1(-1.08596545703),TRINITY_DN7892_c0_g1(-4.04731423339),TRINITY_DN8310_c0_g1(-2.25759124863),TRINITY_DN8987_c0_g9(-1.80732619926),TRINITY_DN9314_c0_g1(-2.62276222137),TRINITY_DN9413_c0_g5(-1.1059347988)	TRINITY_DN10800_c0_g1(-14.1298832099),TRINITY_DN17009_c0_g1(-14.6439097263),TRINITY_DN3511_c0_g1(-6.41662837563),TRINITY_DN5662_c0_g1(-1.08596545703),TRINITY_DN7892_c0_g1(-4.04731423339),TRINITY_DN8310_c0_g1(-2.25759124863),TRINITY_DN8987_c0_g9(-1.80732619926),TRINITY_DN9314_c0_g1(-2.62276222137),TRINITY_DN9413_c0_g5(-1.1059347988)
GO:0055085	transmembrane transport	biological process	5/54	500/4537	0.72540	1	TRINITY_DN5544_c0_g1(-2.29962801643),TRINITY_DN5715_c0_g1(-14.8056407708),TRINITY_DN8577_c1_g2(-3.46230741961),TRINITY_DN8700_c0_g1(-2.9972877012),TRINITY_DN9215_c0_g1(-1.35922237657)	TRINITY_DN5544_c0_g1(-2.29962801643),TRINITY_DN5715_c0_g1(-14.8056407708),TRINITY_DN8577_c1_g2(-3.46230741961),TRINITY_DN8700_c0_g1(-2.9972877012),TRINITY_DN9215_c0_g1(-1.35922237657)
GO:0048608	reproductive structure development	biological process	1/54	107/4537	0.72650	1	TRINITY_DN9453_c3_g3(-3.00842632993)	TRINITY_DN9453_c3_g3(-3.00842632993)
GO:0061458	reproductive system development	biological process	1/54	107/4537	0.72650	1	TRINITY_DN9453_c3_g3(-3.00842632993)	TRINITY_DN9453_c3_g3(-3.00842632993)
GO:0009894	regulation of catabolic process	biological process	2/54	212/4537	0.72661	1	TRINITY_DN7890_c0_g1(-1.08801674278),TRINITY_DN9380_c0_g4(-1.45429304676)	TRINITY_DN7890_c0_g1(-1.08801674278),TRINITY_DN9380_c0_g4(-1.45429304676)
GO:0006732	coenzyme metabolic process	biological process	2/54	213/4537	0.72905	1	TRINITY_DN6392_c0_g1(-1.3981372917),TRINITY_DN9218_c0_g2(-3.10709185221)	TRINITY_DN6392_c0_g1(-1.3981372917),TRINITY_DN9218_c0_g2(-3.10709185221)
GO:0007346	regulation of mitotic cell cycle	biological process	2/54	214/4537	0.73147	1	TRINITY_DN9314_c0_g1(-2.62276222137),TRINITY_DN9380_c0_g4(-1.45429304676)	TRINITY_DN9314_c0_g1(-2.62276222137),TRINITY_DN9380_c0_g4(-1.45429304676)
GO:0071852	fungal-type cell wall organization or biogenesis	biological process	1/54	109/4537	0.73313	1	TRINITY_DN9171_c0_g2(-1.87925061514)	TRINITY_DN9171_c0_g2(-1.87925061514)
GO:0045862	positive regulation of proteolysis	biological process	1/54	110/4537	0.73639	1	TRINITY_DN9380_c0_g4(-1.45429304676)	TRINITY_DN9380_c0_g4(-1.45429304676)
GO:0061982	meiosis I cell cycle process	biological process	1/54	110/4537	0.73639	1	TRINITY_DN9314_c0_g1(-2.62276222137)	TRINITY_DN9314_c0_g1(-2.62276222137)
GO:0044271	cellular nitrogen compound biosynthetic process	biological process	15/54	1402/4537	0.73774	1	TRINITY_DN10800_c0_g1(-14.1298832099),TRINITY_DN12581_c0_g1(-14.3833478941),TRINITY_DN17009_c0_g1(-14.6439097263),TRINITY_DN17507_c0_g1(-13.950823173),TRINITY_DN3511_c0_g1(-6.41662837563),TRINITY_DN5491_c0_g1(-13.6505166374),TRINITY_DN7247_c0_g1(-14.9763118684),TRINITY_DN7389_c0_g1(-7.27134908097),TRINITY_DN7892_c0_g1(-4.04731423339),TRINITY_DN8079_c0_g1(-6.97757646533),TRINITY_DN8310_c0_g1(-2.25…	TRINITY_DN10800_c0_g1(-14.1298832099),TRINITY_DN12581_c0_g1(-14.3833478941),TRINITY_DN17009_c0_g1(-14.6439097263),TRINITY_DN17507_c0_g1(-13.950823173),TRINITY_DN3511_c0_g1(-6.41662837563),TRINITY_DN5491_c0_g1(-13.6505166374),TRINITY_DN7247_c0_g1(-14.9763118684),TRINITY_DN7389_c0_g1(-7.27134908097),TRINITY_DN7892_c0_g1(-4.04731423339),TRINITY_DN8079_c0_g1(-6.97757646533),TRINITY_DN8310_c0_g1(-2.25…
GO:0015893	drug transport	biological process	1/54	111/4537	0.73960	1	TRINITY_DN5544_c0_g1(-2.29962801643)	TRINITY_DN5544_c0_g1(-2.29962801643)
GO:0031347	regulation of defense response	biological process	1/54	111/4537	0.73960	1	TRINITY_DN3472_c0_g1(-2.48480260234)	TRINITY_DN3472_c0_g1(-2.48480260234)
GO:0009117	nucleotide metabolic process	biological process	3/54	319/4537	0.74285	1	TRINITY_DN6392_c0_g1(-1.3981372917),TRINITY_DN8577_c1_g2(-3.46230741961),TRINITY_DN9218_c0_g2(-3.10709185221)	TRINITY_DN6392_c0_g1(-1.3981372917),TRINITY_DN8577_c1_g2(-3.46230741961),TRINITY_DN9218_c0_g2(-3.10709185221)
GO:0006413	translational initiation	biological process	1/54	113/4537	0.74592	1	TRINITY_DN10800_c0_g1(-14.1298832099)	TRINITY_DN10800_c0_g1(-14.1298832099)
GO:1902600	proton transmembrane transport	biological process	1/54	113/4537	0.74592	1	TRINITY_DN8577_c1_g2(-3.46230741961)	TRINITY_DN8577_c1_g2(-3.46230741961)
GO:0006753	nucleoside phosphate metabolic process	biological process	3/54	321/4537	0.74676	1	TRINITY_DN6392_c0_g1(-1.3981372917),TRINITY_DN8577_c1_g2(-3.46230741961),TRINITY_DN9218_c0_g2(-3.10709185221)	TRINITY_DN6392_c0_g1(-1.3981372917),TRINITY_DN8577_c1_g2(-3.46230741961),TRINITY_DN9218_c0_g2(-3.10709185221)
GO:0045930	negative regulation of mitotic cell cycle	biological process	1/54	114/4537	0.74902	1	TRINITY_DN9314_c0_g1(-2.62276222137)	TRINITY_DN9314_c0_g1(-2.62276222137)
GO:1903827	regulation of cellular protein localization	biological process	1/54	114/4537	0.74902	1	TRINITY_DN8700_c0_g1(-2.9972877012)	TRINITY_DN8700_c0_g1(-2.9972877012)
GO:0048584	positive regulation of response to stimulus	biological process	3/54	323/4537	0.75063	1	TRINITY_DN3472_c0_g1(-2.48480260234),TRINITY_DN8514_c0_g1(-4.70399289573),TRINITY_DN8514_c0_g3(-4.33668351592)	TRINITY_DN3472_c0_g1(-2.48480260234),TRINITY_DN8514_c0_g1(-4.70399289573),TRINITY_DN8514_c0_g3(-4.33668351592)
GO:0051172	negative regulation of nitrogen compound metabolic process	biological process	5/54	516/4537	0.75149	1	TRINITY_DN3472_c0_g1(-2.48480260234),TRINITY_DN7890_c0_g1(-1.08801674278),TRINITY_DN7929_c0_g1(-3.17394119368),TRINITY_DN8310_c0_g1(-2.25759124863),TRINITY_DN9005_c0_g4(-2.35496917812)	TRINITY_DN3472_c0_g1(-2.48480260234),TRINITY_DN7890_c0_g1(-1.08801674278),TRINITY_DN7929_c0_g1(-3.17394119368),TRINITY_DN8310_c0_g1(-2.25759124863),TRINITY_DN9005_c0_g4(-2.35496917812)
GO:0060627	regulation of vesicle-mediated transport	biological process	1/54	115/4537	0.75208	1	TRINITY_DN8700_c0_g1(-2.9972877012)	TRINITY_DN8700_c0_g1(-2.9972877012)
GO:0071824	protein-DNA complex subunit organization	biological process	1/54	116/4537	0.75511	1	TRINITY_DN9005_c0_g4(-2.35496917812)	TRINITY_DN9005_c0_g4(-2.35496917812)
GO:0044255	cellular lipid metabolic process	biological process	3/54	326/4537	0.75635	1	TRINITY_DN12163_c0_g1(-4.6772465855),TRINITY_DN6392_c0_g1(-1.3981372917),TRINITY_DN9449_c0_g1(-3.37480976817)	TRINITY_DN12163_c0_g1(-4.6772465855),TRINITY_DN6392_c0_g1(-1.3981372917),TRINITY_DN9449_c0_g1(-3.37480976817)
GO:0044257	cellular protein catabolic process	biological process	2/54	225/4537	0.75694	1	TRINITY_DN7890_c0_g1(-1.08801674278),TRINITY_DN9380_c0_g4(-1.45429304676)	TRINITY_DN7890_c0_g1(-1.08801674278),TRINITY_DN9380_c0_g4(-1.45429304676)
GO:0034641	cellular nitrogen compound metabolic process	biological process	23/54	2106/4537	0.75871	1	TRINITY_DN10800_c0_g1(-14.1298832099),TRINITY_DN12581_c0_g1(-14.3833478941),TRINITY_DN17009_c0_g1(-14.6439097263),TRINITY_DN17507_c0_g1(-13.950823173),TRINITY_DN3369_c0_g1(-2.18414326439),TRINITY_DN3511_c0_g1(-6.41662837563),TRINITY_DN5491_c0_g1(-13.6505166374),TRINITY_DN5662_c0_g1(-1.08596545703),TRINITY_DN6392_c0_g1(-1.3981372917),TRINITY_DN7247_c0_g1(-14.9763118684),TRINITY_DN7389_c0_g1(-7.271…	TRINITY_DN10800_c0_g1(-14.1298832099),TRINITY_DN12581_c0_g1(-14.3833478941),TRINITY_DN17009_c0_g1(-14.6439097263),TRINITY_DN17507_c0_g1(-13.950823173),TRINITY_DN3369_c0_g1(-2.18414326439),TRINITY_DN3511_c0_g1(-6.41662837563),TRINITY_DN5491_c0_g1(-13.6505166374),TRINITY_DN5662_c0_g1(-1.08596545703),TRINITY_DN6392_c0_g1(-1.3981372917),TRINITY_DN7247_c0_g1(-14.9763118684),TRINITY_DN7389_c0_g1(-7.271…
GO:0010604	positive regulation of macromolecule metabolic process	biological process	6/54	615/4537	0.75939	1	TRINITY_DN10800_c0_g1(-14.1298832099),TRINITY_DN5662_c0_g1(-1.08596545703),TRINITY_DN8700_c0_g1(-2.9972877012),TRINITY_DN9005_c0_g4(-2.35496917812),TRINITY_DN9314_c0_g1(-2.62276222137),TRINITY_DN9380_c0_g4(-1.45429304676)	TRINITY_DN10800_c0_g1(-14.1298832099),TRINITY_DN5662_c0_g1(-1.08596545703),TRINITY_DN8700_c0_g1(-2.9972877012),TRINITY_DN9005_c0_g4(-2.35496917812),TRINITY_DN9314_c0_g1(-2.62276222137),TRINITY_DN9380_c0_g4(-1.45429304676)
GO:0032101	regulation of response to external stimulus	biological process	1/54	118/4537	0.76106	1	TRINITY_DN3472_c0_g1(-2.48480260234)	TRINITY_DN3472_c0_g1(-2.48480260234)
GO:0051235	maintenance of location	biological process	1/54	118/4537	0.76106	1	TRINITY_DN3472_c0_g1(-2.48480260234)	TRINITY_DN3472_c0_g1(-2.48480260234)
GO:0051186	cofactor metabolic process	biological process	3/54	329/4537	0.76197	1	TRINITY_DN3369_c0_g1(-2.18414326439),TRINITY_DN6392_c0_g1(-1.3981372917),TRINITY_DN9218_c0_g2(-3.10709185221)	TRINITY_DN3369_c0_g1(-2.18414326439),TRINITY_DN6392_c0_g1(-1.3981372917),TRINITY_DN9218_c0_g2(-3.10709185221)
GO:0000070	mitotic sister chromatid segregation	biological process	1/54	119/4537	0.76398	1	TRINITY_DN9380_c0_g4(-1.45429304676)	TRINITY_DN9380_c0_g4(-1.45429304676)
GO:0006342	chromatin silencing	biological process	1/54	119/4537	0.76398	1	TRINITY_DN8310_c0_g1(-2.25759124863)	TRINITY_DN8310_c0_g1(-2.25759124863)
GO:0045814	negative regulation of gene expression, epigenetic	biological process	1/54	119/4537	0.76398	1	TRINITY_DN8310_c0_g1(-2.25759124863)	TRINITY_DN8310_c0_g1(-2.25759124863)
GO:0098657	import into cell	biological process	2/54	229/4537	0.76569	1	TRINITY_DN5544_c0_g1(-2.29962801643),TRINITY_DN8700_c0_g1(-2.9972877012)	TRINITY_DN5544_c0_g1(-2.29962801643),TRINITY_DN8700_c0_g1(-2.9972877012)
GO:0016567	protein ubiquitination	biological process	1/54	121/4537	0.76971	1	TRINITY_DN7890_c0_g1(-1.08801674278)	TRINITY_DN7890_c0_g1(-1.08801674278)
GO:1901566	organonitrogen compound biosynthetic process	biological process	10/54	991/4537	0.77246	1	TRINITY_DN10800_c0_g1(-14.1298832099),TRINITY_DN12581_c0_g1(-14.3833478941),TRINITY_DN17507_c0_g1(-13.950823173),TRINITY_DN5491_c0_g1(-13.6505166374),TRINITY_DN7247_c0_g1(-14.9763118684),TRINITY_DN7389_c0_g1(-7.27134908097),TRINITY_DN8079_c0_g1(-6.97757646533),TRINITY_DN8784_c1_g1(-6.54416679019),TRINITY_DN9218_c0_g2(-3.10709185221),TRINITY_DN9413_c0_g5(-1.1059347988)	TRINITY_DN10800_c0_g1(-14.1298832099),TRINITY_DN12581_c0_g1(-14.3833478941),TRINITY_DN17507_c0_g1(-13.950823173),TRINITY_DN5491_c0_g1(-13.6505166374),TRINITY_DN7247_c0_g1(-14.9763118684),TRINITY_DN7389_c0_g1(-7.27134908097),TRINITY_DN8079_c0_g1(-6.97757646533),TRINITY_DN8784_c1_g1(-6.54416679019),TRINITY_DN9218_c0_g2(-3.10709185221),TRINITY_DN9413_c0_g5(-1.1059347988)
GO:0000280	nuclear division	biological process	2/54	233/4537	0.77417	1	TRINITY_DN9314_c0_g1(-2.62276222137),TRINITY_DN9380_c0_g4(-1.45429304676)	TRINITY_DN9314_c0_g1(-2.62276222137),TRINITY_DN9380_c0_g4(-1.45429304676)
GO:0044283	small molecule biosynthetic process	biological process	4/54	435/4537	0.77490	1	TRINITY_DN5491_c0_g1(-13.6505166374),TRINITY_DN6392_c0_g1(-1.3981372917),TRINITY_DN8079_c0_g1(-6.97757646533),TRINITY_DN9449_c0_g1(-3.37480976817)	TRINITY_DN5491_c0_g1(-13.6505166374),TRINITY_DN6392_c0_g1(-1.3981372917),TRINITY_DN8079_c0_g1(-6.97757646533),TRINITY_DN9449_c0_g1(-3.37480976817)
GO:0002376	immune system process	biological process	3/54	337/4537	0.77646	1	TRINITY_DN3472_c0_g1(-2.48480260234),TRINITY_DN8514_c0_g1(-4.70399289573),TRINITY_DN8514_c0_g3(-4.33668351592)	TRINITY_DN3472_c0_g1(-2.48480260234),TRINITY_DN8514_c0_g1(-4.70399289573),TRINITY_DN8514_c0_g3(-4.33668351592)
GO:0140013	meiotic nuclear division	biological process	1/54	125/4537	0.78077	1	TRINITY_DN9314_c0_g1(-2.62276222137)	TRINITY_DN9314_c0_g1(-2.62276222137)
GO:0022613	ribonucleoprotein complex biogenesis	biological process	3/54	340/4537	0.78171	1	TRINITY_DN10800_c0_g1(-14.1298832099),TRINITY_DN17507_c0_g1(-13.950823173),TRINITY_DN7247_c0_g1(-14.9763118684)	TRINITY_DN10800_c0_g1(-14.1298832099),TRINITY_DN17507_c0_g1(-13.950823173),TRINITY_DN7247_c0_g1(-14.9763118684)
GO:0051128	regulation of cellular component organization	biological process	6/54	632/4537	0.78299	1	TRINITY_DN10800_c0_g1(-14.1298832099),TRINITY_DN5662_c0_g1(-1.08596545703),TRINITY_DN8310_c0_g1(-2.25759124863),TRINITY_DN8700_c0_g1(-2.9972877012),TRINITY_DN9314_c0_g1(-2.62276222137),TRINITY_DN9380_c0_g4(-1.45429304676)	TRINITY_DN10800_c0_g1(-14.1298832099),TRINITY_DN5662_c0_g1(-1.08596545703),TRINITY_DN8310_c0_g1(-2.25759124863),TRINITY_DN8700_c0_g1(-2.9972877012),TRINITY_DN9314_c0_g1(-2.62276222137),TRINITY_DN9380_c0_g4(-1.45429304676)
GO:0009605	response to external stimulus	biological process	5/54	537/4537	0.78300	1	TRINITY_DN3472_c0_g1(-2.48480260234),TRINITY_DN5715_c0_g1(-14.8056407708),TRINITY_DN7890_c0_g1(-1.08801674278),TRINITY_DN8514_c0_g1(-4.70399289573),TRINITY_DN8514_c0_g3(-4.33668351592)	TRINITY_DN3472_c0_g1(-2.48480260234),TRINITY_DN5715_c0_g1(-14.8056407708),TRINITY_DN7890_c0_g1(-1.08801674278),TRINITY_DN8514_c0_g1(-4.70399289573),TRINITY_DN8514_c0_g3(-4.33668351592)
GO:0006811	ion transport	biological process	4/54	441/4537	0.78430	1	TRINITY_DN5544_c0_g1(-2.29962801643),TRINITY_DN5715_c0_g1(-14.8056407708),TRINITY_DN8577_c1_g2(-3.46230741961),TRINITY_DN8700_c0_g1(-2.9972877012)	TRINITY_DN5544_c0_g1(-2.29962801643),TRINITY_DN5715_c0_g1(-14.8056407708),TRINITY_DN8577_c1_g2(-3.46230741961),TRINITY_DN8700_c0_g1(-2.9972877012)
GO:0048285	organelle fission	biological process	2/54	239/4537	0.78640	1	TRINITY_DN9314_c0_g1(-2.62276222137),TRINITY_DN9380_c0_g4(-1.45429304676)	TRINITY_DN9314_c0_g1(-2.62276222137),TRINITY_DN9380_c0_g4(-1.45429304676)
GO:0031324	negative regulation of cellular metabolic process	biological process	5/54	542/4537	0.79005	1	TRINITY_DN3472_c0_g1(-2.48480260234),TRINITY_DN7890_c0_g1(-1.08801674278),TRINITY_DN7929_c0_g1(-3.17394119368),TRINITY_DN8310_c0_g1(-2.25759124863),TRINITY_DN9005_c0_g4(-2.35496917812)	TRINITY_DN3472_c0_g1(-2.48480260234),TRINITY_DN7890_c0_g1(-1.08801674278),TRINITY_DN7929_c0_g1(-3.17394119368),TRINITY_DN8310_c0_g1(-2.25759124863),TRINITY_DN9005_c0_g4(-2.35496917812)
GO:0045935	positive regulation of nucleobase-containing compound metabolic process	biological process	3/54	345/4537	0.79024	1	TRINITY_DN5662_c0_g1(-1.08596545703),TRINITY_DN9005_c0_g4(-2.35496917812),TRINITY_DN9314_c0_g1(-2.62276222137)	TRINITY_DN5662_c0_g1(-1.08596545703),TRINITY_DN9005_c0_g4(-2.35496917812),TRINITY_DN9314_c0_g1(-2.62276222137)
GO:0016999	antibiotic metabolic process	biological process	1/54	129/4537	0.79132	1	TRINITY_DN6392_c0_g1(-1.3981372917)	TRINITY_DN6392_c0_g1(-1.3981372917)
GO:1901699	cellular response to nitrogen compound	biological process	1/54	129/4537	0.79132	1	TRINITY_DN8310_c0_g1(-2.25759124863)	TRINITY_DN8310_c0_g1(-2.25759124863)
GO:0006875	cellular metal ion homeostasis	biological process	1/54	130/4537	0.79387	1	TRINITY_DN3472_c0_g1(-2.48480260234)	TRINITY_DN3472_c0_g1(-2.48480260234)
GO:0031325	positive regulation of cellular metabolic process	biological process	6/54	642/4537	0.79608	1	TRINITY_DN10800_c0_g1(-14.1298832099),TRINITY_DN5662_c0_g1(-1.08596545703),TRINITY_DN8700_c0_g1(-2.9972877012),TRINITY_DN9005_c0_g4(-2.35496917812),TRINITY_DN9314_c0_g1(-2.62276222137),TRINITY_DN9380_c0_g4(-1.45429304676)	TRINITY_DN10800_c0_g1(-14.1298832099),TRINITY_DN5662_c0_g1(-1.08596545703),TRINITY_DN8700_c0_g1(-2.9972877012),TRINITY_DN9005_c0_g4(-2.35496917812),TRINITY_DN9314_c0_g1(-2.62276222137),TRINITY_DN9380_c0_g4(-1.45429304676)
GO:0010564	regulation of cell cycle process	biological process	2/54	244/4537	0.79615	1	TRINITY_DN9314_c0_g1(-2.62276222137),TRINITY_DN9380_c0_g4(-1.45429304676)	TRINITY_DN9314_c0_g1(-2.62276222137),TRINITY_DN9380_c0_g4(-1.45429304676)
GO:1901698	response to nitrogen compound	biological process	2/54	244/4537	0.79615	1	TRINITY_DN5837_c0_g2(-14.5576790846),TRINITY_DN8310_c0_g1(-2.25759124863)	TRINITY_DN5837_c0_g2(-14.5576790846),TRINITY_DN8310_c0_g1(-2.25759124863)
GO:0032446	protein modification by small protein conjugation	biological process	1/54	132/4537	0.79889	1	TRINITY_DN7890_c0_g1(-1.08801674278)	TRINITY_DN7890_c0_g1(-1.08801674278)
GO:0044089	positive regulation of cellular component biogenesis	biological process	1/54	133/4537	0.80136	1	TRINITY_DN10800_c0_g1(-14.1298832099)	TRINITY_DN10800_c0_g1(-14.1298832099)
GO:0051345	positive regulation of hydrolase activity	biological process	1/54	134/4537	0.80379	1	TRINITY_DN9005_c0_g4(-2.35496917812)	TRINITY_DN9005_c0_g4(-2.35496917812)
GO:0051223	regulation of protein transport	biological process	1/54	135/4537	0.80620	1	TRINITY_DN8700_c0_g1(-2.9972877012)	TRINITY_DN8700_c0_g1(-2.9972877012)
GO:0034622	cellular protein-containing complex assembly	biological process	4/54	459/4537	0.81070	1	TRINITY_DN10800_c0_g1(-14.1298832099),TRINITY_DN14332_c0_g1(-13.8821558283),TRINITY_DN17507_c0_g1(-13.950823173),TRINITY_DN7247_c0_g1(-14.9763118684)	TRINITY_DN10800_c0_g1(-14.1298832099),TRINITY_DN14332_c0_g1(-13.8821558283),TRINITY_DN17507_c0_g1(-13.950823173),TRINITY_DN7247_c0_g1(-14.9763118684)
GO:0034599	cellular response to oxidative stress	biological process	1/54	138/4537	0.81325	1	TRINITY_DN5662_c0_g1(-1.08596545703)	TRINITY_DN5662_c0_g1(-1.08596545703)
GO:1901990	regulation of mitotic cell cycle phase transition	biological process	1/54	138/4537	0.81325	1	TRINITY_DN9380_c0_g4(-1.45429304676)	TRINITY_DN9380_c0_g4(-1.45429304676)
GO:2000241	regulation of reproductive process	biological process	1/54	138/4537	0.81325	1	TRINITY_DN9314_c0_g1(-2.62276222137)	TRINITY_DN9314_c0_g1(-2.62276222137)
GO:0000122	negative regulation of transcription by RNA polymerase II	biological process	1/54	139/4537	0.81554	1	TRINITY_DN8310_c0_g1(-2.25759124863)	TRINITY_DN8310_c0_g1(-2.25759124863)
GO:0009152	purine ribonucleotide biosynthetic process	biological process	1/54	139/4537	0.81554	1	TRINITY_DN9218_c0_g2(-3.10709185221)	TRINITY_DN9218_c0_g2(-3.10709185221)
GO:0070201	regulation of establishment of protein localization	biological process	1/54	139/4537	0.81554	1	TRINITY_DN8700_c0_g1(-2.9972877012)	TRINITY_DN8700_c0_g1(-2.9972877012)
GO:0045934	negative regulation of nucleobase-containing compound metabolic process	biological process	3/54	361/4537	0.81574	1	TRINITY_DN7890_c0_g1(-1.08801674278),TRINITY_DN8310_c0_g1(-2.25759124863),TRINITY_DN9005_c0_g4(-2.35496917812)	TRINITY_DN7890_c0_g1(-1.08801674278),TRINITY_DN8310_c0_g1(-2.25759124863),TRINITY_DN9005_c0_g4(-2.35496917812)
GO:0055065	metal ion homeostasis	biological process	1/54	140/4537	0.81780	1	TRINITY_DN3472_c0_g1(-2.48480260234)	TRINITY_DN3472_c0_g1(-2.48480260234)
GO:0070925	organelle assembly	biological process	2/54	256/4537	0.81800	1	TRINITY_DN17507_c0_g1(-13.950823173),TRINITY_DN7247_c0_g1(-14.9763118684)	TRINITY_DN17507_c0_g1(-13.950823173),TRINITY_DN7247_c0_g1(-14.9763118684)
GO:1901615	organic hydroxy compound metabolic process	biological process	1/54	141/4537	0.82004	1	TRINITY_DN6335_c0_g1(-2.90456094506)	TRINITY_DN6335_c0_g1(-2.90456094506)
GO:0048646	anatomical structure formation involved in morphogenesis	biological process	2/54	258/4537	0.82144	1	TRINITY_DN9330_c0_g2(-6.09604953525),TRINITY_DN9453_c3_g3(-3.00842632993)	TRINITY_DN9330_c0_g2(-6.09604953525),TRINITY_DN9453_c3_g3(-3.00842632993)
GO:0006807	nitrogen compound metabolic process	biological process	32/54	2917/4537	0.82165	1	TRINITY_DN10800_c0_g1(-14.1298832099),TRINITY_DN12581_c0_g1(-14.3833478941),TRINITY_DN17009_c0_g1(-14.6439097263),TRINITY_DN17507_c0_g1(-13.950823173),TRINITY_DN2844_c0_g1(-14.8128758833),TRINITY_DN3369_c0_g1(-2.18414326439),TRINITY_DN3472_c0_g1(-2.48480260234),TRINITY_DN3511_c0_g1(-6.41662837563),TRINITY_DN5491_c0_g1(-13.6505166374),TRINITY_DN5662_c0_g1(-1.08596545703),TRINITY_DN6392_c0_g1(-1.39…	TRINITY_DN10800_c0_g1(-14.1298832099),TRINITY_DN12581_c0_g1(-14.3833478941),TRINITY_DN17009_c0_g1(-14.6439097263),TRINITY_DN17507_c0_g1(-13.950823173),TRINITY_DN2844_c0_g1(-14.8128758833),TRINITY_DN3369_c0_g1(-2.18414326439),TRINITY_DN3472_c0_g1(-2.48480260234),TRINITY_DN3511_c0_g1(-6.41662837563),TRINITY_DN5491_c0_g1(-13.6505166374),TRINITY_DN5662_c0_g1(-1.08596545703),TRINITY_DN6392_c0_g1(-1.39…
GO:0009108	coenzyme biosynthetic process	biological process	1/54	142/4537	0.82225	1	TRINITY_DN9218_c0_g2(-3.10709185221)	TRINITY_DN9218_c0_g2(-3.10709185221)
GO:0010557	positive regulation of macromolecule biosynthetic process	biological process	3/54	366/4537	0.82317	1	TRINITY_DN10800_c0_g1(-14.1298832099),TRINITY_DN5662_c0_g1(-1.08596545703),TRINITY_DN9314_c0_g1(-2.62276222137)	TRINITY_DN10800_c0_g1(-14.1298832099),TRINITY_DN5662_c0_g1(-1.08596545703),TRINITY_DN9314_c0_g1(-2.62276222137)
GO:0006164	purine nucleotide biosynthetic process	biological process	1/54	143/4537	0.82444	1	TRINITY_DN9218_c0_g2(-3.10709185221)	TRINITY_DN9218_c0_g2(-3.10709185221)
GO:0034660	ncRNA metabolic process	biological process	3/54	369/4537	0.82750	1	TRINITY_DN8310_c0_g1(-2.25759124863),TRINITY_DN9413_c0_g5(-1.1059347988),TRINITY_DN9512_c2_g2(-2.71712929368)	TRINITY_DN8310_c0_g1(-2.25759124863),TRINITY_DN9413_c0_g5(-1.1059347988),TRINITY_DN9512_c2_g2(-2.71712929368)
GO:0042254	ribosome biogenesis	biological process	2/54	262/4537	0.82814	1	TRINITY_DN17507_c0_g1(-13.950823173),TRINITY_DN7247_c0_g1(-14.9763118684)	TRINITY_DN17507_c0_g1(-13.950823173),TRINITY_DN7247_c0_g1(-14.9763118684)
GO:0009260	ribonucleotide biosynthetic process	biological process	1/54	145/4537	0.82873	1	TRINITY_DN9218_c0_g2(-3.10709185221)	TRINITY_DN9218_c0_g2(-3.10709185221)
GO:0090087	regulation of peptide transport	biological process	1/54	146/4537	0.83083	1	TRINITY_DN8700_c0_g1(-2.9972877012)	TRINITY_DN8700_c0_g1(-2.9972877012)
GO:0034470	ncRNA processing	biological process	2/54	264/4537	0.83141	1	TRINITY_DN9413_c0_g5(-1.1059347988),TRINITY_DN9512_c2_g2(-2.71712929368)	TRINITY_DN9413_c0_g5(-1.1059347988),TRINITY_DN9512_c2_g2(-2.71712929368)
GO:0098655	cation transmembrane transport	biological process	2/54	264/4537	0.83141	1	TRINITY_DN8577_c1_g2(-3.46230741961),TRINITY_DN8700_c0_g1(-2.9972877012)	TRINITY_DN8577_c1_g2(-3.46230741961),TRINITY_DN8700_c0_g1(-2.9972877012)
GO:0046390	ribose phosphate biosynthetic process	biological process	1/54	147/4537	0.83291	1	TRINITY_DN9218_c0_g2(-3.10709185221)	TRINITY_DN9218_c0_g2(-3.10709185221)
GO:0009893	positive regulation of metabolic process	biological process	6/54	676/4537	0.83623	1	TRINITY_DN10800_c0_g1(-14.1298832099),TRINITY_DN5662_c0_g1(-1.08596545703),TRINITY_DN8700_c0_g1(-2.9972877012),TRINITY_DN9005_c0_g4(-2.35496917812),TRINITY_DN9314_c0_g1(-2.62276222137),TRINITY_DN9380_c0_g4(-1.45429304676)	TRINITY_DN10800_c0_g1(-14.1298832099),TRINITY_DN5662_c0_g1(-1.08596545703),TRINITY_DN8700_c0_g1(-2.9972877012),TRINITY_DN9005_c0_g4(-2.35496917812),TRINITY_DN9314_c0_g1(-2.62276222137),TRINITY_DN9380_c0_g4(-1.45429304676)
GO:0043254	regulation of protein complex assembly	biological process	1/54	149/4537	0.83700	1	TRINITY_DN10800_c0_g1(-14.1298832099)	TRINITY_DN10800_c0_g1(-14.1298832099)
GO:0042493	response to drug	biological process	3/54	376/4537	0.83728	1	TRINITY_DN5544_c0_g1(-2.29962801643),TRINITY_DN5704_c0_g1(-7.19663725907),TRINITY_DN9364_c1_g4(-9.28670413483)	TRINITY_DN5544_c0_g1(-2.29962801643),TRINITY_DN5704_c0_g1(-7.19663725907),TRINITY_DN9364_c1_g4(-9.28670413483)
GO:0072522	purine-containing compound biosynthetic process	biological process	1/54	150/4537	0.83900	1	TRINITY_DN9218_c0_g2(-3.10709185221)	TRINITY_DN9218_c0_g2(-3.10709185221)
GO:0016458	gene silencing	biological process	1/54	151/4537	0.84099	1	TRINITY_DN8310_c0_g1(-2.25759124863)	TRINITY_DN8310_c0_g1(-2.25759124863)
GO:0140014	mitotic nuclear division	biological process	1/54	151/4537	0.84099	1	TRINITY_DN9380_c0_g4(-1.45429304676)	TRINITY_DN9380_c0_g4(-1.45429304676)
GO:0003006	developmental process involved in reproduction	biological process	2/54	271/4537	0.84242	1	TRINITY_DN7890_c0_g1(-1.08801674278),TRINITY_DN9453_c3_g3(-3.00842632993)	TRINITY_DN7890_c0_g1(-1.08801674278),TRINITY_DN9453_c3_g3(-3.00842632993)
GO:0007155	cell adhesion	biological process	1/54	152/4537	0.84294	1	TRINITY_DN3472_c0_g1(-2.48480260234)	TRINITY_DN3472_c0_g1(-2.48480260234)
GO:0046034	ATP metabolic process	biological process	1/54	152/4537	0.84294	1	TRINITY_DN8577_c1_g2(-3.46230741961)	TRINITY_DN8577_c1_g2(-3.46230741961)
GO:0040029	regulation of gene expression, epigenetic	biological process	1/54	153/4537	0.84488	1	TRINITY_DN8310_c0_g1(-2.25759124863)	TRINITY_DN8310_c0_g1(-2.25759124863)
GO:0006357	regulation of transcription by RNA polymerase II	biological process	3/54	382/4537	0.84529	1	TRINITY_DN7892_c0_g1(-4.04731423339),TRINITY_DN8310_c0_g1(-2.25759124863),TRINITY_DN8987_c0_g9(-1.80732619926)	TRINITY_DN7892_c0_g1(-4.04731423339),TRINITY_DN8310_c0_g1(-2.25759124863),TRINITY_DN8987_c0_g9(-1.80732619926)
GO:0055086	nucleobase-containing small molecule metabolic process	biological process	3/54	382/4537	0.84529	1	TRINITY_DN6392_c0_g1(-1.3981372917),TRINITY_DN8577_c1_g2(-3.46230741961),TRINITY_DN9218_c0_g2(-3.10709185221)	TRINITY_DN6392_c0_g1(-1.3981372917),TRINITY_DN8577_c1_g2(-3.46230741961),TRINITY_DN9218_c0_g2(-3.10709185221)
GO:2000112	regulation of cellular macromolecule biosynthetic process	biological process	7/54	781/4537	0.84544	1	TRINITY_DN10800_c0_g1(-14.1298832099),TRINITY_DN5662_c0_g1(-1.08596545703),TRINITY_DN7892_c0_g1(-4.04731423339),TRINITY_DN8310_c0_g1(-2.25759124863),TRINITY_DN8987_c0_g9(-1.80732619926),TRINITY_DN9314_c0_g1(-2.62276222137),TRINITY_DN9413_c0_g5(-1.1059347988)	TRINITY_DN10800_c0_g1(-14.1298832099),TRINITY_DN5662_c0_g1(-1.08596545703),TRINITY_DN7892_c0_g1(-4.04731423339),TRINITY_DN8310_c0_g1(-2.25759124863),TRINITY_DN8987_c0_g9(-1.80732619926),TRINITY_DN9314_c0_g1(-2.62276222137),TRINITY_DN9413_c0_g5(-1.1059347988)
GO:0015672	monovalent inorganic cation transport	biological process	1/54	154/4537	0.84679	1	TRINITY_DN8577_c1_g2(-3.46230741961)	TRINITY_DN8577_c1_g2(-3.46230741961)
GO:1903506	regulation of nucleic acid-templated transcription	biological process	5/54	588/4537	0.84705	1	TRINITY_DN17009_c0_g1(-14.6439097263),TRINITY_DN3511_c0_g1(-6.41662837563),TRINITY_DN7892_c0_g1(-4.04731423339),TRINITY_DN8310_c0_g1(-2.25759124863),TRINITY_DN8987_c0_g9(-1.80732619926)	TRINITY_DN17009_c0_g1(-14.6439097263),TRINITY_DN3511_c0_g1(-6.41662837563),TRINITY_DN7892_c0_g1(-4.04731423339),TRINITY_DN8310_c0_g1(-2.25759124863),TRINITY_DN8987_c0_g9(-1.80732619926)
GO:0045333	cellular respiration	biological process	1/54	155/4537	0.84868	1	TRINITY_DN8577_c1_g2(-3.46230741961)	TRINITY_DN8577_c1_g2(-3.46230741961)
GO:0043900	regulation of multi-organism process	biological process	1/54	157/4537	0.85238	1	TRINITY_DN9314_c0_g1(-2.62276222137)	TRINITY_DN9314_c0_g1(-2.62276222137)
GO:0060341	regulation of cellular localization	biological process	1/54	159/4537	0.85600	1	TRINITY_DN8700_c0_g1(-2.9972877012)	TRINITY_DN8700_c0_g1(-2.9972877012)
GO:0019752	carboxylic acid metabolic process	biological process	5/54	597/4537	0.85663	1	TRINITY_DN5491_c0_g1(-13.6505166374),TRINITY_DN6392_c0_g1(-1.3981372917),TRINITY_DN8074_c0_g1(-4.59478951153),TRINITY_DN8079_c0_g1(-6.97757646533),TRINITY_DN9449_c0_g1(-3.37480976817)	TRINITY_DN5491_c0_g1(-13.6505166374),TRINITY_DN6392_c0_g1(-1.3981372917),TRINITY_DN8074_c0_g1(-4.59478951153),TRINITY_DN8079_c0_g1(-6.97757646533),TRINITY_DN9449_c0_g1(-3.37480976817)
GO:2001141	regulation of RNA biosynthetic process	biological process	5/54	597/4537	0.85663	1	TRINITY_DN17009_c0_g1(-14.6439097263),TRINITY_DN3511_c0_g1(-6.41662837563),TRINITY_DN7892_c0_g1(-4.04731423339),TRINITY_DN8310_c0_g1(-2.25759124863),TRINITY_DN8987_c0_g9(-1.80732619926)	TRINITY_DN17009_c0_g1(-14.6439097263),TRINITY_DN3511_c0_g1(-6.41662837563),TRINITY_DN7892_c0_g1(-4.04731423339),TRINITY_DN8310_c0_g1(-2.25759124863),TRINITY_DN8987_c0_g9(-1.80732619926)
GO:0051173	positive regulation of nitrogen compound metabolic process	biological process	5/54	599/4537	0.85869	1	TRINITY_DN10800_c0_g1(-14.1298832099),TRINITY_DN5662_c0_g1(-1.08596545703),TRINITY_DN9005_c0_g4(-2.35496917812),TRINITY_DN9314_c0_g1(-2.62276222137),TRINITY_DN9380_c0_g4(-1.45429304676)	TRINITY_DN10800_c0_g1(-14.1298832099),TRINITY_DN5662_c0_g1(-1.08596545703),TRINITY_DN9005_c0_g4(-2.35496917812),TRINITY_DN9314_c0_g1(-2.62276222137),TRINITY_DN9380_c0_g4(-1.45429304676)
GO:0009205	purine ribonucleoside triphosphate metabolic process	biological process	1/54	162/4537	0.86126	1	TRINITY_DN8577_c1_g2(-3.46230741961)	TRINITY_DN8577_c1_g2(-3.46230741961)
GO:0009199	ribonucleoside triphosphate metabolic process	biological process	1/54	164/4537	0.86467	1	TRINITY_DN8577_c1_g2(-3.46230741961)	TRINITY_DN8577_c1_g2(-3.46230741961)
GO:0046700	heterocycle catabolic process	biological process	2/54	287/4537	0.86523	1	TRINITY_DN8079_c0_g1(-6.97757646533),TRINITY_DN8310_c0_g1(-2.25759124863)	TRINITY_DN8079_c0_g1(-6.97757646533),TRINITY_DN8310_c0_g1(-2.25759124863)
GO:0022610	biological adhesion	biological process	1/54	166/4537	0.86799	1	TRINITY_DN3472_c0_g1(-2.48480260234)	TRINITY_DN3472_c0_g1(-2.48480260234)
GO:0043436	oxoacid metabolic process	biological process	5/54	610/4537	0.86960	1	TRINITY_DN5491_c0_g1(-13.6505166374),TRINITY_DN6392_c0_g1(-1.3981372917),TRINITY_DN8074_c0_g1(-4.59478951153),TRINITY_DN8079_c0_g1(-6.97757646533),TRINITY_DN9449_c0_g1(-3.37480976817)	TRINITY_DN5491_c0_g1(-13.6505166374),TRINITY_DN6392_c0_g1(-1.3981372917),TRINITY_DN8074_c0_g1(-4.59478951153),TRINITY_DN8079_c0_g1(-6.97757646533),TRINITY_DN9449_c0_g1(-3.37480976817)
GO:0009144	purine nucleoside triphosphate metabolic process	biological process	1/54	167/4537	0.86962	1	TRINITY_DN8577_c1_g2(-3.46230741961)	TRINITY_DN8577_c1_g2(-3.46230741961)
GO:0044270	cellular nitrogen compound catabolic process	biological process	2/54	291/4537	0.87045	1	TRINITY_DN8079_c0_g1(-6.97757646533),TRINITY_DN8310_c0_g1(-2.25759124863)	TRINITY_DN8079_c0_g1(-6.97757646533),TRINITY_DN8310_c0_g1(-2.25759124863)
GO:0048518	positive regulation of biological process	biological process	9/54	1002/4537	0.87323	1	TRINITY_DN10800_c0_g1(-14.1298832099),TRINITY_DN3472_c0_g1(-2.48480260234),TRINITY_DN5662_c0_g1(-1.08596545703),TRINITY_DN8514_c0_g1(-4.70399289573),TRINITY_DN8514_c0_g3(-4.33668351592),TRINITY_DN8700_c0_g1(-2.9972877012),TRINITY_DN9005_c0_g4(-2.35496917812),TRINITY_DN9314_c0_g1(-2.62276222137),TRINITY_DN9380_c0_g4(-1.45429304676)	TRINITY_DN10800_c0_g1(-14.1298832099),TRINITY_DN3472_c0_g1(-2.48480260234),TRINITY_DN5662_c0_g1(-1.08596545703),TRINITY_DN8514_c0_g1(-4.70399289573),TRINITY_DN8514_c0_g3(-4.33668351592),TRINITY_DN8700_c0_g1(-2.9972877012),TRINITY_DN9005_c0_g4(-2.35496917812),TRINITY_DN9314_c0_g1(-2.62276222137),TRINITY_DN9380_c0_g4(-1.45429304676)
GO:0006082	organic acid metabolic process	biological process	5/54	614/4537	0.87339	1	TRINITY_DN5491_c0_g1(-13.6505166374),TRINITY_DN6392_c0_g1(-1.3981372917),TRINITY_DN8074_c0_g1(-4.59478951153),TRINITY_DN8079_c0_g1(-6.97757646533),TRINITY_DN9449_c0_g1(-3.37480976817)	TRINITY_DN5491_c0_g1(-13.6505166374),TRINITY_DN6392_c0_g1(-1.3981372917),TRINITY_DN8074_c0_g1(-4.59478951153),TRINITY_DN8079_c0_g1(-6.97757646533),TRINITY_DN9449_c0_g1(-3.37480976817)
GO:0009126	purine nucleoside monophosphate metabolic process	biological process	1/54	170/4537	0.87440	1	TRINITY_DN8577_c1_g2(-3.46230741961)	TRINITY_DN8577_c1_g2(-3.46230741961)
GO:0009167	purine ribonucleoside monophosphate metabolic process	biological process	1/54	170/4537	0.87440	1	TRINITY_DN8577_c1_g2(-3.46230741961)	TRINITY_DN8577_c1_g2(-3.46230741961)
GO:0098771	inorganic ion homeostasis	biological process	1/54	170/4537	0.87440	1	TRINITY_DN3472_c0_g1(-2.48480260234)	TRINITY_DN3472_c0_g1(-2.48480260234)
GO:0031328	positive regulation of cellular biosynthetic process	biological process	3/54	407/4537	0.87517	1	TRINITY_DN10800_c0_g1(-14.1298832099),TRINITY_DN5662_c0_g1(-1.08596545703),TRINITY_DN9314_c0_g1(-2.62276222137)	TRINITY_DN10800_c0_g1(-14.1298832099),TRINITY_DN5662_c0_g1(-1.08596545703),TRINITY_DN9314_c0_g1(-2.62276222137)
GO:0007049	cell cycle	biological process	5/54	618/4537	0.87710	1	TRINITY_DN7890_c0_g1(-1.08801674278),TRINITY_DN7892_c0_g1(-4.04731423339),TRINITY_DN9314_c0_g1(-2.62276222137),TRINITY_DN9380_c0_g4(-1.45429304676),TRINITY_DN9453_c3_g3(-3.00842632993)	TRINITY_DN7890_c0_g1(-1.08801674278),TRINITY_DN7892_c0_g1(-4.04731423339),TRINITY_DN9314_c0_g1(-2.62276222137),TRINITY_DN9380_c0_g4(-1.45429304676),TRINITY_DN9453_c3_g3(-3.00842632993)
GO:0045786	negative regulation of cell cycle	biological process	1/54	172/4537	0.87748	1	TRINITY_DN9314_c0_g1(-2.62276222137)	TRINITY_DN9314_c0_g1(-2.62276222137)
GO:0030003	cellular cation homeostasis	biological process	1/54	173/4537	0.87900	1	TRINITY_DN3472_c0_g1(-2.48480260234)	TRINITY_DN3472_c0_g1(-2.48480260234)
GO:0065003	protein-containing complex assembly	biological process	5/54	621/4537	0.87982	1	TRINITY_DN10800_c0_g1(-14.1298832099),TRINITY_DN14332_c0_g1(-13.8821558283),TRINITY_DN17507_c0_g1(-13.950823173),TRINITY_DN3511_c0_g1(-6.41662837563),TRINITY_DN7247_c0_g1(-14.9763118684)	TRINITY_DN10800_c0_g1(-14.1298832099),TRINITY_DN14332_c0_g1(-13.8821558283),TRINITY_DN17507_c0_g1(-13.950823173),TRINITY_DN3511_c0_g1(-6.41662837563),TRINITY_DN7247_c0_g1(-14.9763118684)
GO:0006812	cation transport	biological process	2/54	299/4537	0.88035	1	TRINITY_DN8577_c1_g2(-3.46230741961),TRINITY_DN8700_c0_g1(-2.9972877012)	TRINITY_DN8577_c1_g2(-3.46230741961),TRINITY_DN8700_c0_g1(-2.9972877012)
GO:0009141	nucleoside triphosphate metabolic process	biological process	1/54	174/4537	0.88050	1	TRINITY_DN8577_c1_g2(-3.46230741961)	TRINITY_DN8577_c1_g2(-3.46230741961)
GO:0051050	positive regulation of transport	biological process	1/54	174/4537	0.88050	1	TRINITY_DN8700_c0_g1(-2.9972877012)	TRINITY_DN8700_c0_g1(-2.9972877012)
GO:0009891	positive regulation of biosynthetic process	biological process	3/54	413/4537	0.88156	1	TRINITY_DN10800_c0_g1(-14.1298832099),TRINITY_DN5662_c0_g1(-1.08596545703),TRINITY_DN9314_c0_g1(-2.62276222137)	TRINITY_DN10800_c0_g1(-14.1298832099),TRINITY_DN5662_c0_g1(-1.08596545703),TRINITY_DN9314_c0_g1(-2.62276222137)
GO:0009161	ribonucleoside monophosphate metabolic process	biological process	1/54	175/4537	0.88198	1	TRINITY_DN8577_c1_g2(-3.46230741961)	TRINITY_DN8577_c1_g2(-3.46230741961)
GO:0006873	cellular ion homeostasis	biological process	1/54	176/4537	0.88344	1	TRINITY_DN3472_c0_g1(-2.48480260234)	TRINITY_DN3472_c0_g1(-2.48480260234)
GO:0006366	transcription by RNA polymerase II	biological process	3/54	415/4537	0.88362	1	TRINITY_DN7892_c0_g1(-4.04731423339),TRINITY_DN8310_c0_g1(-2.25759124863),TRINITY_DN8987_c0_g9(-1.80732619926)	TRINITY_DN7892_c0_g1(-4.04731423339),TRINITY_DN8310_c0_g1(-2.25759124863),TRINITY_DN8987_c0_g9(-1.80732619926)
GO:0050790	regulation of catalytic activity	biological process	3/54	417/4537	0.88565	1	TRINITY_DN2867_c0_g1(-3.24231557617),TRINITY_DN7929_c0_g1(-3.17394119368),TRINITY_DN9005_c0_g4(-2.35496917812)	TRINITY_DN2867_c0_g1(-3.24231557617),TRINITY_DN7929_c0_g1(-3.17394119368),TRINITY_DN9005_c0_g4(-2.35496917812)
GO:0019953	sexual reproduction	biological process	2/54	304/4537	0.88619	1	TRINITY_DN9314_c0_g1(-2.62276222137),TRINITY_DN9453_c3_g3(-3.00842632993)	TRINITY_DN9314_c0_g1(-2.62276222137),TRINITY_DN9453_c3_g3(-3.00842632993)
GO:0006401	RNA catabolic process	biological process	1/54	179/4537	0.88771	1	TRINITY_DN8310_c0_g1(-2.25759124863)	TRINITY_DN8310_c0_g1(-2.25759124863)
GO:0051188	cofactor biosynthetic process	biological process	1/54	179/4537	0.88771	1	TRINITY_DN9218_c0_g2(-3.10709185221)	TRINITY_DN9218_c0_g2(-3.10709185221)
GO:0000278	mitotic cell cycle	biological process	3/54	420/4537	0.88865	1	TRINITY_DN7890_c0_g1(-1.08801674278),TRINITY_DN9314_c0_g1(-2.62276222137),TRINITY_DN9380_c0_g4(-1.45429304676)	TRINITY_DN7890_c0_g1(-1.08801674278),TRINITY_DN9314_c0_g1(-2.62276222137),TRINITY_DN9380_c0_g4(-1.45429304676)
GO:0007005	mitochondrion organization	biological process	1/54	180/4537	0.88911	1	TRINITY_DN5662_c0_g1(-1.08596545703)	TRINITY_DN5662_c0_g1(-1.08596545703)
GO:0009165	nucleotide biosynthetic process	biological process	1/54	181/4537	0.89048	1	TRINITY_DN9218_c0_g2(-3.10709185221)	TRINITY_DN9218_c0_g2(-3.10709185221)
GO:0044772	mitotic cell cycle phase transition	biological process	1/54	182/4537	0.89184	1	TRINITY_DN9380_c0_g4(-1.45429304676)	TRINITY_DN9380_c0_g4(-1.45429304676)
GO:1901293	nucleoside phosphate biosynthetic process	biological process	1/54	182/4537	0.89184	1	TRINITY_DN9218_c0_g2(-3.10709185221)	TRINITY_DN9218_c0_g2(-3.10709185221)
GO:0022414	reproductive process	biological process	4/54	532/4537	0.89259	1	TRINITY_DN7890_c0_g1(-1.08801674278),TRINITY_DN7892_c0_g1(-4.04731423339),TRINITY_DN9314_c0_g1(-2.62276222137),TRINITY_DN9453_c3_g3(-3.00842632993)	TRINITY_DN7890_c0_g1(-1.08801674278),TRINITY_DN7892_c0_g1(-4.04731423339),TRINITY_DN9314_c0_g1(-2.62276222137),TRINITY_DN9453_c3_g3(-3.00842632993)
GO:0055080	cation homeostasis	biological process	1/54	183/4537	0.89318	1	TRINITY_DN3472_c0_g1(-2.48480260234)	TRINITY_DN3472_c0_g1(-2.48480260234)
GO:0050789	regulation of biological process	biological process	18/54	1844/4537	0.89352	1	TRINITY_DN10800_c0_g1(-14.1298832099),TRINITY_DN17009_c0_g1(-14.6439097263),TRINITY_DN3472_c0_g1(-2.48480260234),TRINITY_DN3511_c0_g1(-6.41662837563),TRINITY_DN5662_c0_g1(-1.08596545703),TRINITY_DN7890_c0_g1(-1.08801674278),TRINITY_DN7892_c0_g1(-4.04731423339),TRINITY_DN7929_c0_g1(-3.17394119368),TRINITY_DN8048_c0_g2(-19.8592905344),TRINITY_DN8310_c0_g1(-2.25759124863),TRINITY_DN8514_c0_g1(-4.703…	TRINITY_DN10800_c0_g1(-14.1298832099),TRINITY_DN17009_c0_g1(-14.6439097263),TRINITY_DN3472_c0_g1(-2.48480260234),TRINITY_DN3511_c0_g1(-6.41662837563),TRINITY_DN5662_c0_g1(-1.08596545703),TRINITY_DN7890_c0_g1(-1.08801674278),TRINITY_DN7892_c0_g1(-4.04731423339),TRINITY_DN7929_c0_g1(-3.17394119368),TRINITY_DN8048_c0_g2(-19.8592905344),TRINITY_DN8310_c0_g1(-2.25759124863),TRINITY_DN8514_c0_g1(-4.703…
GO:0009123	nucleoside monophosphate metabolic process	biological process	1/54	185/4537	0.89581	1	TRINITY_DN8577_c1_g2(-3.46230741961)	TRINITY_DN8577_c1_g2(-3.46230741961)
GO:0031668	cellular response to extracellular stimulus	biological process	1/54	185/4537	0.89581	1	TRINITY_DN7890_c0_g1(-1.08801674278)	TRINITY_DN7890_c0_g1(-1.08801674278)
GO:0043933	protein-containing complex subunit organization	biological process	6/54	743/4537	0.89725	1	TRINITY_DN10800_c0_g1(-14.1298832099),TRINITY_DN14332_c0_g1(-13.8821558283),TRINITY_DN17507_c0_g1(-13.950823173),TRINITY_DN3511_c0_g1(-6.41662837563),TRINITY_DN7247_c0_g1(-14.9763118684),TRINITY_DN9005_c0_g4(-2.35496917812)	TRINITY_DN10800_c0_g1(-14.1298832099),TRINITY_DN14332_c0_g1(-13.8821558283),TRINITY_DN17507_c0_g1(-13.950823173),TRINITY_DN3511_c0_g1(-6.41662837563),TRINITY_DN7247_c0_g1(-14.9763118684),TRINITY_DN9005_c0_g4(-2.35496917812)
GO:0010605	negative regulation of macromolecule metabolic process	biological process	5/54	643/4537	0.89828	1	TRINITY_DN3472_c0_g1(-2.48480260234),TRINITY_DN7890_c0_g1(-1.08801674278),TRINITY_DN7929_c0_g1(-3.17394119368),TRINITY_DN8310_c0_g1(-2.25759124863),TRINITY_DN9005_c0_g4(-2.35496917812)	TRINITY_DN3472_c0_g1(-2.48480260234),TRINITY_DN7890_c0_g1(-1.08801674278),TRINITY_DN7929_c0_g1(-3.17394119368),TRINITY_DN8310_c0_g1(-2.25759124863),TRINITY_DN9005_c0_g4(-2.35496917812)
GO:0032270	positive regulation of cellular protein metabolic process	biological process	2/54	321/4537	0.90415	1	TRINITY_DN10800_c0_g1(-14.1298832099),TRINITY_DN9380_c0_g4(-1.45429304676)	TRINITY_DN10800_c0_g1(-14.1298832099),TRINITY_DN9380_c0_g4(-1.45429304676)
GO:0006396	RNA processing	biological process	3/54	437/4537	0.90435	1	TRINITY_DN8310_c0_g1(-2.25759124863),TRINITY_DN9413_c0_g5(-1.1059347988),TRINITY_DN9512_c2_g2(-2.71712929368)	TRINITY_DN8310_c0_g1(-2.25759124863),TRINITY_DN9413_c0_g5(-1.1059347988),TRINITY_DN9512_c2_g2(-2.71712929368)
GO:0050801	ion homeostasis	biological process	1/54	192/4537	0.90454	1	TRINITY_DN3472_c0_g1(-2.48480260234)	TRINITY_DN3472_c0_g1(-2.48480260234)
GO:0006996	organelle organization	biological process	10/54	1142/4537	0.90529	1	TRINITY_DN10800_c0_g1(-14.1298832099),TRINITY_DN17507_c0_g1(-13.950823173),TRINITY_DN5662_c0_g1(-1.08596545703),TRINITY_DN7247_c0_g1(-14.9763118684),TRINITY_DN7890_c0_g1(-1.08801674278),TRINITY_DN8310_c0_g1(-2.25759124863),TRINITY_DN8987_c0_g9(-1.80732619926),TRINITY_DN9005_c0_g4(-2.35496917812),TRINITY_DN9314_c0_g1(-2.62276222137),TRINITY_DN9380_c0_g4(-1.45429304676)	TRINITY_DN10800_c0_g1(-14.1298832099),TRINITY_DN17507_c0_g1(-13.950823173),TRINITY_DN5662_c0_g1(-1.08596545703),TRINITY_DN7247_c0_g1(-14.9763118684),TRINITY_DN7890_c0_g1(-1.08801674278),TRINITY_DN8310_c0_g1(-2.25759124863),TRINITY_DN8987_c0_g9(-1.80732619926),TRINITY_DN9005_c0_g4(-2.35496917812),TRINITY_DN9314_c0_g1(-2.62276222137),TRINITY_DN9380_c0_g4(-1.45429304676)
GO:0051726	regulation of cell cycle	biological process	2/54	324/4537	0.90704	1	TRINITY_DN9314_c0_g1(-2.62276222137),TRINITY_DN9380_c0_g4(-1.45429304676)	TRINITY_DN9314_c0_g1(-2.62276222137),TRINITY_DN9380_c0_g4(-1.45429304676)
GO:0009636	response to toxic substance	biological process	1/54	195/4537	0.90805	1	TRINITY_DN3369_c0_g1(-2.18414326439)	TRINITY_DN3369_c0_g1(-2.18414326439)
GO:0097659	nucleic acid-templated transcription	biological process	5/54	658/4537	0.90946	1	TRINITY_DN17009_c0_g1(-14.6439097263),TRINITY_DN3511_c0_g1(-6.41662837563),TRINITY_DN7892_c0_g1(-4.04731423339),TRINITY_DN8310_c0_g1(-2.25759124863),TRINITY_DN8987_c0_g9(-1.80732619926)	TRINITY_DN17009_c0_g1(-14.6439097263),TRINITY_DN3511_c0_g1(-6.41662837563),TRINITY_DN7892_c0_g1(-4.04731423339),TRINITY_DN8310_c0_g1(-2.25759124863),TRINITY_DN8987_c0_g9(-1.80732619926)
GO:0051252	regulation of RNA metabolic process	biological process	5/54	659/4537	0.91017	1	TRINITY_DN17009_c0_g1(-14.6439097263),TRINITY_DN3511_c0_g1(-6.41662837563),TRINITY_DN7892_c0_g1(-4.04731423339),TRINITY_DN8310_c0_g1(-2.25759124863),TRINITY_DN8987_c0_g9(-1.80732619926)	TRINITY_DN17009_c0_g1(-14.6439097263),TRINITY_DN3511_c0_g1(-6.41662837563),TRINITY_DN7892_c0_g1(-4.04731423339),TRINITY_DN8310_c0_g1(-2.25759124863),TRINITY_DN8987_c0_g9(-1.80732619926)
GO:0032880	regulation of protein localization	biological process	1/54	197/4537	0.91033	1	TRINITY_DN8700_c0_g1(-2.9972877012)	TRINITY_DN8700_c0_g1(-2.9972877012)
GO:0009725	response to hormone	biological process	1/54	198/4537	0.91144	1	TRINITY_DN5837_c0_g2(-14.5576790846)	TRINITY_DN5837_c0_g2(-14.5576790846)
GO:0015980	energy derivation by oxidation of organic compounds	biological process	1/54	198/4537	0.91144	1	TRINITY_DN8577_c1_g2(-3.46230741961)	TRINITY_DN8577_c1_g2(-3.46230741961)
GO:0051247	positive regulation of protein metabolic process	biological process	2/54	330/4537	0.91258	1	TRINITY_DN10800_c0_g1(-14.1298832099),TRINITY_DN9380_c0_g4(-1.45429304676)	TRINITY_DN10800_c0_g1(-14.1298832099),TRINITY_DN9380_c0_g4(-1.45429304676)
GO:0022402	cell cycle process	biological process	4/54	557/4537	0.91266	1	TRINITY_DN7890_c0_g1(-1.08801674278),TRINITY_DN9314_c0_g1(-2.62276222137),TRINITY_DN9380_c0_g4(-1.45429304676),TRINITY_DN9453_c3_g3(-3.00842632993)	TRINITY_DN7890_c0_g1(-1.08801674278),TRINITY_DN9314_c0_g1(-2.62276222137),TRINITY_DN9380_c0_g4(-1.45429304676),TRINITY_DN9453_c3_g3(-3.00842632993)
GO:0032774	RNA biosynthetic process	biological process	5/54	663/4537	0.91295	1	TRINITY_DN17009_c0_g1(-14.6439097263),TRINITY_DN3511_c0_g1(-6.41662837563),TRINITY_DN7892_c0_g1(-4.04731423339),TRINITY_DN8310_c0_g1(-2.25759124863),TRINITY_DN8987_c0_g9(-1.80732619926)	TRINITY_DN17009_c0_g1(-14.6439097263),TRINITY_DN3511_c0_g1(-6.41662837563),TRINITY_DN7892_c0_g1(-4.04731423339),TRINITY_DN8310_c0_g1(-2.25759124863),TRINITY_DN8987_c0_g9(-1.80732619926)
GO:0014070	response to organic cyclic compound	biological process	1/54	200/4537	0.91363	1	TRINITY_DN8310_c0_g1(-2.25759124863)	TRINITY_DN8310_c0_g1(-2.25759124863)
GO:0044703	multi-organism reproductive process	biological process	2/54	332/4537	0.91436	1	TRINITY_DN9314_c0_g1(-2.62276222137),TRINITY_DN9453_c3_g3(-3.00842632993)	TRINITY_DN9314_c0_g1(-2.62276222137),TRINITY_DN9453_c3_g3(-3.00842632993)
GO:0000003	reproduction	biological process	4/54	560/4537	0.91484	1	TRINITY_DN7890_c0_g1(-1.08801674278),TRINITY_DN7892_c0_g1(-4.04731423339),TRINITY_DN9314_c0_g1(-2.62276222137),TRINITY_DN9453_c3_g3(-3.00842632993)	TRINITY_DN7890_c0_g1(-1.08801674278),TRINITY_DN7892_c0_g1(-4.04731423339),TRINITY_DN9314_c0_g1(-2.62276222137),TRINITY_DN9453_c3_g3(-3.00842632993)
GO:0050794	regulation of cellular process	biological process	16/54	1712/4537	0.91775	1	TRINITY_DN10800_c0_g1(-14.1298832099),TRINITY_DN17009_c0_g1(-14.6439097263),TRINITY_DN3472_c0_g1(-2.48480260234),TRINITY_DN3511_c0_g1(-6.41662837563),TRINITY_DN5662_c0_g1(-1.08596545703),TRINITY_DN7890_c0_g1(-1.08801674278),TRINITY_DN7892_c0_g1(-4.04731423339),TRINITY_DN7929_c0_g1(-3.17394119368),TRINITY_DN8048_c0_g2(-19.8592905344),TRINITY_DN8310_c0_g1(-2.25759124863),TRINITY_DN8700_c0_g1(-2.997…	TRINITY_DN10800_c0_g1(-14.1298832099),TRINITY_DN17009_c0_g1(-14.6439097263),TRINITY_DN3472_c0_g1(-2.48480260234),TRINITY_DN3511_c0_g1(-6.41662837563),TRINITY_DN5662_c0_g1(-1.08596545703),TRINITY_DN7890_c0_g1(-1.08801674278),TRINITY_DN7892_c0_g1(-4.04731423339),TRINITY_DN7929_c0_g1(-3.17394119368),TRINITY_DN8048_c0_g2(-19.8592905344),TRINITY_DN8310_c0_g1(-2.25759124863),TRINITY_DN8700_c0_g1(-2.997…
GO:0071496	cellular response to external stimulus	biological process	1/54	206/4537	0.91989	1	TRINITY_DN7890_c0_g1(-1.08801674278)	TRINITY_DN7890_c0_g1(-1.08801674278)
GO:0009892	negative regulation of metabolic process	biological process	5/54	674/4537	0.92023	1	TRINITY_DN3472_c0_g1(-2.48480260234),TRINITY_DN7890_c0_g1(-1.08801674278),TRINITY_DN7929_c0_g1(-3.17394119368),TRINITY_DN8310_c0_g1(-2.25759124863),TRINITY_DN9005_c0_g4(-2.35496917812)	TRINITY_DN3472_c0_g1(-2.48480260234),TRINITY_DN7890_c0_g1(-1.08801674278),TRINITY_DN7929_c0_g1(-3.17394119368),TRINITY_DN8310_c0_g1(-2.25759124863),TRINITY_DN9005_c0_g4(-2.35496917812)
GO:0098662	inorganic cation transmembrane transport	biological process	1/54	210/4537	0.92381	1	TRINITY_DN8577_c1_g2(-3.46230741961)	TRINITY_DN8577_c1_g2(-3.46230741961)
GO:0019637	organophosphate metabolic process	biological process	3/54	464/4537	0.92531	1	TRINITY_DN6392_c0_g1(-1.3981372917),TRINITY_DN8577_c1_g2(-3.46230741961),TRINITY_DN9218_c0_g2(-3.10709185221)	TRINITY_DN6392_c0_g1(-1.3981372917),TRINITY_DN8577_c1_g2(-3.46230741961),TRINITY_DN9218_c0_g2(-3.10709185221)
GO:0006725	cellular aromatic compound metabolic process	biological process	17/54	1817/4537	0.92573	1	TRINITY_DN17009_c0_g1(-14.6439097263),TRINITY_DN2844_c0_g1(-14.8128758833),TRINITY_DN3511_c0_g1(-6.41662837563),TRINITY_DN5662_c0_g1(-1.08596545703),TRINITY_DN6335_c0_g1(-2.90456094506),TRINITY_DN6392_c0_g1(-1.3981372917),TRINITY_DN7890_c0_g1(-1.08801674278),TRINITY_DN7892_c0_g1(-4.04731423339),TRINITY_DN8079_c0_g1(-6.97757646533),TRINITY_DN8310_c0_g1(-2.25759124863),TRINITY_DN8577_c1_g2(-3.46230…	TRINITY_DN17009_c0_g1(-14.6439097263),TRINITY_DN2844_c0_g1(-14.8128758833),TRINITY_DN3511_c0_g1(-6.41662837563),TRINITY_DN5662_c0_g1(-1.08596545703),TRINITY_DN6335_c0_g1(-2.90456094506),TRINITY_DN6392_c0_g1(-1.3981372917),TRINITY_DN7890_c0_g1(-1.08801674278),TRINITY_DN7892_c0_g1(-4.04731423339),TRINITY_DN8079_c0_g1(-6.97757646533),TRINITY_DN8310_c0_g1(-2.25759124863),TRINITY_DN8577_c1_g2(-3.46230…
GO:0006952	defense response	biological process	1/54	216/4537	0.92935	1	TRINITY_DN3472_c0_g1(-2.48480260234)	TRINITY_DN3472_c0_g1(-2.48480260234)
GO:0051301	cell division	biological process	1/54	216/4537	0.92935	1	TRINITY_DN9380_c0_g4(-1.45429304676)	TRINITY_DN9380_c0_g4(-1.45429304676)
GO:0006464	cellular protein modification process	biological process	6/54	794/4537	0.92998	1	TRINITY_DN3369_c0_g1(-2.18414326439),TRINITY_DN7890_c0_g1(-1.08801674278),TRINITY_DN8048_c0_g2(-19.8592905344),TRINITY_DN8310_c0_g1(-2.25759124863),TRINITY_DN8987_c0_g9(-1.80732619926),TRINITY_DN9413_c0_g5(-1.1059347988)	TRINITY_DN3369_c0_g1(-2.18414326439),TRINITY_DN7890_c0_g1(-1.08801674278),TRINITY_DN8048_c0_g2(-19.8592905344),TRINITY_DN8310_c0_g1(-2.25759124863),TRINITY_DN8987_c0_g9(-1.80732619926),TRINITY_DN9413_c0_g5(-1.1059347988)
GO:0036211	protein modification process	biological process	6/54	797/4537	0.93159	1	TRINITY_DN3369_c0_g1(-2.18414326439),TRINITY_DN7890_c0_g1(-1.08801674278),TRINITY_DN8048_c0_g2(-19.8592905344),TRINITY_DN8310_c0_g1(-2.25759124863),TRINITY_DN8987_c0_g9(-1.80732619926),TRINITY_DN9413_c0_g5(-1.1059347988)	TRINITY_DN3369_c0_g1(-2.18414326439),TRINITY_DN7890_c0_g1(-1.08801674278),TRINITY_DN8048_c0_g2(-19.8592905344),TRINITY_DN8310_c0_g1(-2.25759124863),TRINITY_DN8987_c0_g9(-1.80732619926),TRINITY_DN9413_c0_g5(-1.1059347988)
GO:0043412	macromolecule modification	biological process	7/54	899/4537	0.93194	1	TRINITY_DN3369_c0_g1(-2.18414326439),TRINITY_DN7890_c0_g1(-1.08801674278),TRINITY_DN8048_c0_g2(-19.8592905344),TRINITY_DN8310_c0_g1(-2.25759124863),TRINITY_DN8987_c0_g9(-1.80732619926),TRINITY_DN9413_c0_g5(-1.1059347988),TRINITY_DN9512_c2_g2(-2.71712929368)	TRINITY_DN3369_c0_g1(-2.18414326439),TRINITY_DN7890_c0_g1(-1.08801674278),TRINITY_DN8048_c0_g2(-19.8592905344),TRINITY_DN8310_c0_g1(-2.25759124863),TRINITY_DN8987_c0_g9(-1.80732619926),TRINITY_DN9413_c0_g5(-1.1059347988),TRINITY_DN9512_c2_g2(-2.71712929368)
GO:0072594	establishment of protein localization to organelle	biological process	1/54	220/4537	0.93281	1	TRINITY_DN8700_c0_g1(-2.9972877012)	TRINITY_DN8700_c0_g1(-2.9972877012)
GO:0098660	inorganic ion transmembrane transport	biological process	1/54	221/4537	0.93365	1	TRINITY_DN8577_c1_g2(-3.46230741961)	TRINITY_DN8577_c1_g2(-3.46230741961)
GO:0055082	cellular chemical homeostasis	biological process	1/54	222/4537	0.93448	1	TRINITY_DN3472_c0_g1(-2.48480260234)	TRINITY_DN3472_c0_g1(-2.48480260234)
GO:1903047	mitotic cell cycle process	biological process	2/54	386/4537	0.95144	1	TRINITY_DN7890_c0_g1(-1.08801674278),TRINITY_DN9380_c0_g4(-1.45429304676)	TRINITY_DN7890_c0_g1(-1.08801674278),TRINITY_DN9380_c0_g4(-1.45429304676)
GO:1901360	organic cyclic compound metabolic process	biological process	17/54	1889/4537	0.95356	1	TRINITY_DN17009_c0_g1(-14.6439097263),TRINITY_DN2844_c0_g1(-14.8128758833),TRINITY_DN3511_c0_g1(-6.41662837563),TRINITY_DN5662_c0_g1(-1.08596545703),TRINITY_DN6335_c0_g1(-2.90456094506),TRINITY_DN6392_c0_g1(-1.3981372917),TRINITY_DN7890_c0_g1(-1.08801674278),TRINITY_DN7892_c0_g1(-4.04731423339),TRINITY_DN8079_c0_g1(-6.97757646533),TRINITY_DN8310_c0_g1(-2.25759124863),TRINITY_DN8577_c1_g2(-3.46230…	TRINITY_DN17009_c0_g1(-14.6439097263),TRINITY_DN2844_c0_g1(-14.8128758833),TRINITY_DN3511_c0_g1(-6.41662837563),TRINITY_DN5662_c0_g1(-1.08596545703),TRINITY_DN6335_c0_g1(-2.90456094506),TRINITY_DN6392_c0_g1(-1.3981372917),TRINITY_DN7890_c0_g1(-1.08801674278),TRINITY_DN7892_c0_g1(-4.04731423339),TRINITY_DN8079_c0_g1(-6.97757646533),TRINITY_DN8310_c0_g1(-2.25759124863),TRINITY_DN8577_c1_g2(-3.46230…
GO:0042221	response to chemical	biological process	8/54	1050/4537	0.95378	1	TRINITY_DN2844_c0_g1(-14.8128758833),TRINITY_DN3369_c0_g1(-2.18414326439),TRINITY_DN5544_c0_g1(-2.29962801643),TRINITY_DN5662_c0_g1(-1.08596545703),TRINITY_DN5704_c0_g1(-7.19663725907),TRINITY_DN5837_c0_g2(-14.5576790846),TRINITY_DN8310_c0_g1(-2.25759124863),TRINITY_DN9364_c1_g4(-9.28670413483)	TRINITY_DN2844_c0_g1(-14.8128758833),TRINITY_DN3369_c0_g1(-2.18414326439),TRINITY_DN5544_c0_g1(-2.29962801643),TRINITY_DN5662_c0_g1(-1.08596545703),TRINITY_DN5704_c0_g1(-7.19663725907),TRINITY_DN5837_c0_g2(-14.5576790846),TRINITY_DN8310_c0_g1(-2.25759124863),TRINITY_DN9364_c1_g4(-9.28670413483)
GO:0006979	response to oxidative stress	biological process	1/54	254/4537	0.95628	1	TRINITY_DN5662_c0_g1(-1.08596545703)	TRINITY_DN5662_c0_g1(-1.08596545703)
GO:0034655	nucleobase-containing compound catabolic process	biological process	1/54	256/4537	0.95737	1	TRINITY_DN8310_c0_g1(-2.25759124863)	TRINITY_DN8310_c0_g1(-2.25759124863)
GO:1902531	regulation of intracellular signal transduction	biological process	1/54	256/4537	0.95737	1	TRINITY_DN7929_c0_g1(-3.17394119368)	TRINITY_DN7929_c0_g1(-3.17394119368)
GO:0043085	positive regulation of catalytic activity	biological process	1/54	259/4537	0.95897	1	TRINITY_DN9005_c0_g4(-2.35496917812)	TRINITY_DN9005_c0_g4(-2.35496917812)
GO:0010035	response to inorganic substance	biological process	1/54	261/4537	0.96000	1	TRINITY_DN5837_c0_g2(-14.5576790846)	TRINITY_DN5837_c0_g2(-14.5576790846)
GO:0019725	cellular homeostasis	biological process	1/54	261/4537	0.96000	1	TRINITY_DN3472_c0_g1(-2.48480260234)	TRINITY_DN3472_c0_g1(-2.48480260234)
GO:0009991	response to extracellular stimulus	biological process	1/54	263/4537	0.96100	1	TRINITY_DN7890_c0_g1(-1.08801674278)	TRINITY_DN7890_c0_g1(-1.08801674278)
GO:0044087	regulation of cellular component biogenesis	biological process	1/54	265/4537	0.96198	1	TRINITY_DN10800_c0_g1(-14.1298832099)	TRINITY_DN10800_c0_g1(-14.1298832099)
GO:0035556	intracellular signal transduction	biological process	2/54	409/4537	0.96213	1	TRINITY_DN7929_c0_g1(-3.17394119368),TRINITY_DN8048_c0_g2(-19.8592905344)	TRINITY_DN7929_c0_g1(-3.17394119368),TRINITY_DN8048_c0_g2(-19.8592905344)
GO:0016310	phosphorylation	biological process	3/54	536/4537	0.96261	1	TRINITY_DN8048_c0_g2(-19.8592905344),TRINITY_DN8577_c1_g2(-3.46230741961),TRINITY_DN9218_c0_g2(-3.10709185221)	TRINITY_DN8048_c0_g2(-19.8592905344),TRINITY_DN8577_c1_g2(-3.46230741961),TRINITY_DN9218_c0_g2(-3.10709185221)
GO:0065009	regulation of molecular function	biological process	3/54	536/4537	0.96261	1	TRINITY_DN2867_c0_g1(-3.24231557617),TRINITY_DN7929_c0_g1(-3.17394119368),TRINITY_DN9005_c0_g4(-2.35496917812)	TRINITY_DN2867_c0_g1(-3.24231557617),TRINITY_DN7929_c0_g1(-3.17394119368),TRINITY_DN9005_c0_g4(-2.35496917812)
GO:0010467	gene expression	biological process	12/54	1474/4537	0.96507	1	TRINITY_DN10800_c0_g1(-14.1298832099),TRINITY_DN12581_c0_g1(-14.3833478941),TRINITY_DN17507_c0_g1(-13.950823173),TRINITY_DN3472_c0_g1(-2.48480260234),TRINITY_DN7247_c0_g1(-14.9763118684),TRINITY_DN7389_c0_g1(-7.27134908097),TRINITY_DN7892_c0_g1(-4.04731423339),TRINITY_DN8310_c0_g1(-2.25759124863),TRINITY_DN8784_c1_g1(-6.54416679019),TRINITY_DN8987_c0_g9(-1.80732619926),TRINITY_DN9413_c0_g5(-1.105…	TRINITY_DN10800_c0_g1(-14.1298832099),TRINITY_DN12581_c0_g1(-14.3833478941),TRINITY_DN17507_c0_g1(-13.950823173),TRINITY_DN3472_c0_g1(-2.48480260234),TRINITY_DN7247_c0_g1(-14.9763118684),TRINITY_DN7389_c0_g1(-7.27134908097),TRINITY_DN7892_c0_g1(-4.04731423339),TRINITY_DN8310_c0_g1(-2.25759124863),TRINITY_DN8784_c1_g1(-6.54416679019),TRINITY_DN8987_c0_g9(-1.80732619926),TRINITY_DN9413_c0_g5(-1.105…
GO:0090304	nucleic acid metabolic process	biological process	11/54	1384/4537	0.96629	1	TRINITY_DN17009_c0_g1(-14.6439097263),TRINITY_DN3511_c0_g1(-6.41662837563),TRINITY_DN5662_c0_g1(-1.08596545703),TRINITY_DN7890_c0_g1(-1.08801674278),TRINITY_DN7892_c0_g1(-4.04731423339),TRINITY_DN8310_c0_g1(-2.25759124863),TRINITY_DN8987_c0_g9(-1.80732619926),TRINITY_DN9005_c0_g4(-2.35496917812),TRINITY_DN9314_c0_g1(-2.62276222137),TRINITY_DN9413_c0_g5(-1.1059347988),TRINITY_DN9512_c2_g2(-2.71712…	TRINITY_DN17009_c0_g1(-14.6439097263),TRINITY_DN3511_c0_g1(-6.41662837563),TRINITY_DN5662_c0_g1(-1.08596545703),TRINITY_DN7890_c0_g1(-1.08801674278),TRINITY_DN7892_c0_g1(-4.04731423339),TRINITY_DN8310_c0_g1(-2.25759124863),TRINITY_DN8987_c0_g9(-1.80732619926),TRINITY_DN9005_c0_g4(-2.35496917812),TRINITY_DN9314_c0_g1(-2.62276222137),TRINITY_DN9413_c0_g5(-1.1059347988),TRINITY_DN9512_c2_g2(-2.71712…
GO:0048523	negative regulation of cellular process	biological process	6/54	884/4537	0.96638	1	TRINITY_DN3472_c0_g1(-2.48480260234),TRINITY_DN7890_c0_g1(-1.08801674278),TRINITY_DN7929_c0_g1(-3.17394119368),TRINITY_DN8310_c0_g1(-2.25759124863),TRINITY_DN9005_c0_g4(-2.35496917812),TRINITY_DN9314_c0_g1(-2.62276222137)	TRINITY_DN3472_c0_g1(-2.48480260234),TRINITY_DN7890_c0_g1(-1.08801674278),TRINITY_DN7929_c0_g1(-3.17394119368),TRINITY_DN8310_c0_g1(-2.25759124863),TRINITY_DN9005_c0_g4(-2.35496917812),TRINITY_DN9314_c0_g1(-2.62276222137)
GO:0019438	aromatic compound biosynthetic process	biological process	7/54	990/4537	0.96679	1	TRINITY_DN17009_c0_g1(-14.6439097263),TRINITY_DN3511_c0_g1(-6.41662837563),TRINITY_DN6335_c0_g1(-2.90456094506),TRINITY_DN7892_c0_g1(-4.04731423339),TRINITY_DN8310_c0_g1(-2.25759124863),TRINITY_DN8987_c0_g9(-1.80732619926),TRINITY_DN9218_c0_g2(-3.10709185221)	TRINITY_DN17009_c0_g1(-14.6439097263),TRINITY_DN3511_c0_g1(-6.41662837563),TRINITY_DN6335_c0_g1(-2.90456094506),TRINITY_DN7892_c0_g1(-4.04731423339),TRINITY_DN8310_c0_g1(-2.25759124863),TRINITY_DN8987_c0_g9(-1.80732619926),TRINITY_DN9218_c0_g2(-3.10709185221)
GO:0065007	biological regulation	biological process	19/54	2116/4537	0.96774	1	TRINITY_DN10800_c0_g1(-14.1298832099),TRINITY_DN17009_c0_g1(-14.6439097263),TRINITY_DN2867_c0_g1(-3.24231557617),TRINITY_DN3472_c0_g1(-2.48480260234),TRINITY_DN3511_c0_g1(-6.41662837563),TRINITY_DN5662_c0_g1(-1.08596545703),TRINITY_DN7890_c0_g1(-1.08801674278),TRINITY_DN7892_c0_g1(-4.04731423339),TRINITY_DN7929_c0_g1(-3.17394119368),TRINITY_DN8048_c0_g2(-19.8592905344),TRINITY_DN8310_c0_g1(-2.257…	TRINITY_DN10800_c0_g1(-14.1298832099),TRINITY_DN17009_c0_g1(-14.6439097263),TRINITY_DN2867_c0_g1(-3.24231557617),TRINITY_DN3472_c0_g1(-2.48480260234),TRINITY_DN3511_c0_g1(-6.41662837563),TRINITY_DN5662_c0_g1(-1.08596545703),TRINITY_DN7890_c0_g1(-1.08801674278),TRINITY_DN7892_c0_g1(-4.04731423339),TRINITY_DN7929_c0_g1(-3.17394119368),TRINITY_DN8048_c0_g2(-19.8592905344),TRINITY_DN8310_c0_g1(-2.257…
GO:1901137	carbohydrate derivative biosynthetic process	biological process	1/54	279/4537	0.96819	1	TRINITY_DN9218_c0_g2(-3.10709185221)	TRINITY_DN9218_c0_g2(-3.10709185221)
GO:0030154	cell differentiation	biological process	3/54	555/4537	0.96907	1	TRINITY_DN7890_c0_g1(-1.08801674278),TRINITY_DN9330_c0_g2(-6.09604953525),TRINITY_DN9453_c3_g3(-3.00842632993)	TRINITY_DN7890_c0_g1(-1.08801674278),TRINITY_DN9330_c0_g2(-6.09604953525),TRINITY_DN9453_c3_g3(-3.00842632993)
GO:0048878	chemical homeostasis	biological process	1/54	287/4537	0.97128	1	TRINITY_DN3472_c0_g1(-2.48480260234)	TRINITY_DN3472_c0_g1(-2.48480260234)
GO:0090407	organophosphate biosynthetic process	biological process	1/54	288/4537	0.97165	1	TRINITY_DN9218_c0_g2(-3.10709185221)	TRINITY_DN9218_c0_g2(-3.10709185221)
GO:0045892	negative regulation of transcription, DNA-templated	biological process	1/54	289/4537	0.97201	1	TRINITY_DN8310_c0_g1(-2.25759124863)	TRINITY_DN8310_c0_g1(-2.25759124863)
GO:0051716	cellular response to stimulus	biological process	11/54	1409/4537	0.97218	1	TRINITY_DN2844_c0_g1(-14.8128758833),TRINITY_DN3369_c0_g1(-2.18414326439),TRINITY_DN5662_c0_g1(-1.08596545703),TRINITY_DN5715_c0_g1(-14.8056407708),TRINITY_DN6392_c0_g1(-1.3981372917),TRINITY_DN7890_c0_g1(-1.08801674278),TRINITY_DN7929_c0_g1(-3.17394119368),TRINITY_DN8048_c0_g2(-19.8592905344),TRINITY_DN8310_c0_g1(-2.25759124863),TRINITY_DN9005_c0_g4(-2.35496917812),TRINITY_DN9314_c0_g1(-2.622762…	TRINITY_DN2844_c0_g1(-14.8128758833),TRINITY_DN3369_c0_g1(-2.18414326439),TRINITY_DN5662_c0_g1(-1.08596545703),TRINITY_DN5715_c0_g1(-14.8056407708),TRINITY_DN6392_c0_g1(-1.3981372917),TRINITY_DN7890_c0_g1(-1.08801674278),TRINITY_DN7929_c0_g1(-3.17394119368),TRINITY_DN8048_c0_g2(-19.8592905344),TRINITY_DN8310_c0_g1(-2.25759124863),TRINITY_DN9005_c0_g4(-2.35496917812),TRINITY_DN9314_c0_g1(-2.622762…
GO:0010468	regulation of gene expression	biological process	6/54	911/4537	0.97338	1	TRINITY_DN10800_c0_g1(-14.1298832099),TRINITY_DN3472_c0_g1(-2.48480260234),TRINITY_DN7892_c0_g1(-4.04731423339),TRINITY_DN8310_c0_g1(-2.25759124863),TRINITY_DN8987_c0_g9(-1.80732619926),TRINITY_DN9413_c0_g5(-1.1059347988)	TRINITY_DN10800_c0_g1(-14.1298832099),TRINITY_DN3472_c0_g1(-2.48480260234),TRINITY_DN7892_c0_g1(-4.04731423339),TRINITY_DN8310_c0_g1(-2.25759124863),TRINITY_DN8987_c0_g9(-1.80732619926),TRINITY_DN9413_c0_g5(-1.1059347988)
GO:1902679	negative regulation of RNA biosynthetic process	biological process	1/54	293/4537	0.97340	1	TRINITY_DN8310_c0_g1(-2.25759124863)	TRINITY_DN8310_c0_g1(-2.25759124863)
GO:1903507	negative regulation of nucleic acid-templated transcription	biological process	1/54	293/4537	0.97340	1	TRINITY_DN8310_c0_g1(-2.25759124863)	TRINITY_DN8310_c0_g1(-2.25759124863)
GO:0031399	regulation of protein modification process	biological process	1/54	294/4537	0.97374	1	TRINITY_DN8310_c0_g1(-2.25759124863)	TRINITY_DN8310_c0_g1(-2.25759124863)
GO:0034654	nucleobase-containing compound biosynthetic process	biological process	6/54	913/4537	0.97385	1	TRINITY_DN17009_c0_g1(-14.6439097263),TRINITY_DN3511_c0_g1(-6.41662837563),TRINITY_DN7892_c0_g1(-4.04731423339),TRINITY_DN8310_c0_g1(-2.25759124863),TRINITY_DN8987_c0_g9(-1.80732619926),TRINITY_DN9218_c0_g2(-3.10709185221)	TRINITY_DN17009_c0_g1(-14.6439097263),TRINITY_DN3511_c0_g1(-6.41662837563),TRINITY_DN7892_c0_g1(-4.04731423339),TRINITY_DN8310_c0_g1(-2.25759124863),TRINITY_DN8987_c0_g9(-1.80732619926),TRINITY_DN9218_c0_g2(-3.10709185221)
GO:0016043	cellular component organization	biological process	14/54	1700/4537	0.97417	1	TRINITY_DN10800_c0_g1(-14.1298832099),TRINITY_DN14332_c0_g1(-13.8821558283),TRINITY_DN17507_c0_g1(-13.950823173),TRINITY_DN3511_c0_g1(-6.41662837563),TRINITY_DN5662_c0_g1(-1.08596545703),TRINITY_DN7247_c0_g1(-14.9763118684),TRINITY_DN7890_c0_g1(-1.08801674278),TRINITY_DN8310_c0_g1(-2.25759124863),TRINITY_DN8700_c0_g1(-2.9972877012),TRINITY_DN8987_c0_g9(-1.80732619926),TRINITY_DN9005_c0_g4(-2.3549…	TRINITY_DN10800_c0_g1(-14.1298832099),TRINITY_DN14332_c0_g1(-13.8821558283),TRINITY_DN17507_c0_g1(-13.950823173),TRINITY_DN3511_c0_g1(-6.41662837563),TRINITY_DN5662_c0_g1(-1.08596545703),TRINITY_DN7247_c0_g1(-14.9763118684),TRINITY_DN7890_c0_g1(-1.08801674278),TRINITY_DN8310_c0_g1(-2.25759124863),TRINITY_DN8700_c0_g1(-2.9972877012),TRINITY_DN8987_c0_g9(-1.80732619926),TRINITY_DN9005_c0_g4(-2.3549…
GO:0070887	cellular response to chemical stimulus	biological process	4/54	693/4537	0.97437	1	TRINITY_DN2844_c0_g1(-14.8128758833),TRINITY_DN3369_c0_g1(-2.18414326439),TRINITY_DN5662_c0_g1(-1.08596545703),TRINITY_DN8310_c0_g1(-2.25759124863)	TRINITY_DN2844_c0_g1(-14.8128758833),TRINITY_DN3369_c0_g1(-2.18414326439),TRINITY_DN5662_c0_g1(-1.08596545703),TRINITY_DN8310_c0_g1(-2.25759124863)
GO:0006355	regulation of transcription, DNA-templated	biological process	3/54	575/4537	0.97475	1	TRINITY_DN7892_c0_g1(-4.04731423339),TRINITY_DN8310_c0_g1(-2.25759124863),TRINITY_DN8987_c0_g9(-1.80732619926)	TRINITY_DN7892_c0_g1(-4.04731423339),TRINITY_DN8310_c0_g1(-2.25759124863),TRINITY_DN8987_c0_g9(-1.80732619926)
GO:0022607	cellular component assembly	biological process	6/54	919/4537	0.97519	1	TRINITY_DN10800_c0_g1(-14.1298832099),TRINITY_DN14332_c0_g1(-13.8821558283),TRINITY_DN17507_c0_g1(-13.950823173),TRINITY_DN3511_c0_g1(-6.41662837563),TRINITY_DN7247_c0_g1(-14.9763118684),TRINITY_DN8310_c0_g1(-2.25759124863)	TRINITY_DN10800_c0_g1(-14.1298832099),TRINITY_DN14332_c0_g1(-13.8821558283),TRINITY_DN17507_c0_g1(-13.950823173),TRINITY_DN3511_c0_g1(-6.41662837563),TRINITY_DN7247_c0_g1(-14.9763118684),TRINITY_DN8310_c0_g1(-2.25759124863)
GO:0009719	response to endogenous stimulus	biological process	1/54	303/4537	0.97660	1	TRINITY_DN5837_c0_g2(-14.5576790846)	TRINITY_DN5837_c0_g2(-14.5576790846)
GO:0051049	regulation of transport	biological process	1/54	303/4537	0.97660	1	TRINITY_DN8700_c0_g1(-2.9972877012)	TRINITY_DN8700_c0_g1(-2.9972877012)
GO:0048519	negative regulation of biological process	biological process	7/54	1032/4537	0.97670	1	TRINITY_DN3472_c0_g1(-2.48480260234),TRINITY_DN7890_c0_g1(-1.08801674278),TRINITY_DN7929_c0_g1(-3.17394119368),TRINITY_DN8310_c0_g1(-2.25759124863),TRINITY_DN8700_c0_g1(-2.9972877012),TRINITY_DN9005_c0_g4(-2.35496917812),TRINITY_DN9314_c0_g1(-2.62276222137)	TRINITY_DN3472_c0_g1(-2.48480260234),TRINITY_DN7890_c0_g1(-1.08801674278),TRINITY_DN7929_c0_g1(-3.17394119368),TRINITY_DN8310_c0_g1(-2.25759124863),TRINITY_DN8700_c0_g1(-2.9972877012),TRINITY_DN9005_c0_g4(-2.35496917812),TRINITY_DN9314_c0_g1(-2.62276222137)
GO:0016192	vesicle-mediated transport	biological process	2/54	453/4537	0.97671	1	TRINITY_DN5544_c0_g1(-2.29962801643),TRINITY_DN8700_c0_g1(-2.9972877012)	TRINITY_DN5544_c0_g1(-2.29962801643),TRINITY_DN8700_c0_g1(-2.9972877012)
GO:0048522	positive regulation of cellular process	biological process	6/54	928/4537	0.97709	1	TRINITY_DN10800_c0_g1(-14.1298832099),TRINITY_DN5662_c0_g1(-1.08596545703),TRINITY_DN8700_c0_g1(-2.9972877012),TRINITY_DN9005_c0_g4(-2.35496917812),TRINITY_DN9314_c0_g1(-2.62276222137),TRINITY_DN9380_c0_g4(-1.45429304676)	TRINITY_DN10800_c0_g1(-14.1298832099),TRINITY_DN5662_c0_g1(-1.08596545703),TRINITY_DN8700_c0_g1(-2.9972877012),TRINITY_DN9005_c0_g4(-2.35496917812),TRINITY_DN9314_c0_g1(-2.62276222137),TRINITY_DN9380_c0_g4(-1.45429304676)
GO:0006950	response to stress	biological process	8/54	1139/4537	0.97746	1	TRINITY_DN10800_c0_g1(-14.1298832099),TRINITY_DN2129_c0_g1(-13.6544704492),TRINITY_DN3472_c0_g1(-2.48480260234),TRINITY_DN3511_c0_g1(-6.41662837563),TRINITY_DN5662_c0_g1(-1.08596545703),TRINITY_DN5715_c0_g1(-14.8056407708),TRINITY_DN7890_c0_g1(-1.08801674278),TRINITY_DN9005_c0_g4(-2.35496917812)	TRINITY_DN10800_c0_g1(-14.1298832099),TRINITY_DN2129_c0_g1(-13.6544704492),TRINITY_DN3472_c0_g1(-2.48480260234),TRINITY_DN3511_c0_g1(-6.41662837563),TRINITY_DN5662_c0_g1(-1.08596545703),TRINITY_DN5715_c0_g1(-14.8056407708),TRINITY_DN7890_c0_g1(-1.08801674278),TRINITY_DN9005_c0_g4(-2.35496917812)
GO:0044281	small molecule metabolic process	biological process	7/54	1036/4537	0.97749	1	TRINITY_DN5491_c0_g1(-13.6505166374),TRINITY_DN6392_c0_g1(-1.3981372917),TRINITY_DN8074_c0_g1(-4.59478951153),TRINITY_DN8079_c0_g1(-6.97757646533),TRINITY_DN8577_c1_g2(-3.46230741961),TRINITY_DN9218_c0_g2(-3.10709185221),TRINITY_DN9449_c0_g1(-3.37480976817)	TRINITY_DN5491_c0_g1(-13.6505166374),TRINITY_DN6392_c0_g1(-1.3981372917),TRINITY_DN8074_c0_g1(-4.59478951153),TRINITY_DN8079_c0_g1(-6.97757646533),TRINITY_DN8577_c1_g2(-3.46230741961),TRINITY_DN9218_c0_g2(-3.10709185221),TRINITY_DN9449_c0_g1(-3.37480976817)
GO:0006139	nucleobase-containing compound metabolic process	biological process	14/54	1719/4537	0.97769	1	TRINITY_DN17009_c0_g1(-14.6439097263),TRINITY_DN3511_c0_g1(-6.41662837563),TRINITY_DN5662_c0_g1(-1.08596545703),TRINITY_DN6392_c0_g1(-1.3981372917),TRINITY_DN7890_c0_g1(-1.08801674278),TRINITY_DN7892_c0_g1(-4.04731423339),TRINITY_DN8310_c0_g1(-2.25759124863),TRINITY_DN8577_c1_g2(-3.46230741961),TRINITY_DN8987_c0_g9(-1.80732619926),TRINITY_DN9005_c0_g4(-2.35496917812),TRINITY_DN9218_c0_g2(-3.10709…	TRINITY_DN17009_c0_g1(-14.6439097263),TRINITY_DN3511_c0_g1(-6.41662837563),TRINITY_DN5662_c0_g1(-1.08596545703),TRINITY_DN6392_c0_g1(-1.3981372917),TRINITY_DN7890_c0_g1(-1.08801674278),TRINITY_DN7892_c0_g1(-4.04731423339),TRINITY_DN8310_c0_g1(-2.25759124863),TRINITY_DN8577_c1_g2(-3.46230741961),TRINITY_DN8987_c0_g9(-1.80732619926),TRINITY_DN9005_c0_g4(-2.35496917812),TRINITY_DN9218_c0_g2(-3.10709…
GO:0044093	positive regulation of molecular function	biological process	1/54	307/4537	0.97777	1	TRINITY_DN9005_c0_g4(-2.35496917812)	TRINITY_DN9005_c0_g4(-2.35496917812)
GO:0046483	heterocycle metabolic process	biological process	15/54	1826/4537	0.98025	1	TRINITY_DN17009_c0_g1(-14.6439097263),TRINITY_DN3511_c0_g1(-6.41662837563),TRINITY_DN5662_c0_g1(-1.08596545703),TRINITY_DN6392_c0_g1(-1.3981372917),TRINITY_DN7890_c0_g1(-1.08801674278),TRINITY_DN7892_c0_g1(-4.04731423339),TRINITY_DN8079_c0_g1(-6.97757646533),TRINITY_DN8310_c0_g1(-2.25759124863),TRINITY_DN8577_c1_g2(-3.46230741961),TRINITY_DN8987_c0_g9(-1.80732619926),TRINITY_DN9005_c0_g4(-2.35496…	TRINITY_DN17009_c0_g1(-14.6439097263),TRINITY_DN3511_c0_g1(-6.41662837563),TRINITY_DN5662_c0_g1(-1.08596545703),TRINITY_DN6392_c0_g1(-1.3981372917),TRINITY_DN7890_c0_g1(-1.08801674278),TRINITY_DN7892_c0_g1(-4.04731423339),TRINITY_DN8079_c0_g1(-6.97757646533),TRINITY_DN8310_c0_g1(-2.25759124863),TRINITY_DN8577_c1_g2(-3.46230741961),TRINITY_DN8987_c0_g9(-1.80732619926),TRINITY_DN9005_c0_g4(-2.35496…
GO:0051253	negative regulation of RNA metabolic process	biological process	1/54	320/4537	0.98120	1	TRINITY_DN8310_c0_g1(-2.25759124863)	TRINITY_DN8310_c0_g1(-2.25759124863)
GO:1901362	organic cyclic compound biosynthetic process	biological process	7/54	1061/4537	0.98192	1	TRINITY_DN17009_c0_g1(-14.6439097263),TRINITY_DN3511_c0_g1(-6.41662837563),TRINITY_DN6335_c0_g1(-2.90456094506),TRINITY_DN7892_c0_g1(-4.04731423339),TRINITY_DN8310_c0_g1(-2.25759124863),TRINITY_DN8987_c0_g9(-1.80732619926),TRINITY_DN9218_c0_g2(-3.10709185221)	TRINITY_DN17009_c0_g1(-14.6439097263),TRINITY_DN3511_c0_g1(-6.41662837563),TRINITY_DN6335_c0_g1(-2.90456094506),TRINITY_DN7892_c0_g1(-4.04731423339),TRINITY_DN8310_c0_g1(-2.25759124863),TRINITY_DN8987_c0_g9(-1.80732619926),TRINITY_DN9218_c0_g2(-3.10709185221)
GO:0006468	protein phosphorylation	biological process	1/54	331/4537	0.98369	1	TRINITY_DN8048_c0_g2(-19.8592905344)	TRINITY_DN8048_c0_g2(-19.8592905344)
GO:0033554	cellular response to stress	biological process	4/54	745/4537	0.98460	1	TRINITY_DN5662_c0_g1(-1.08596545703),TRINITY_DN5715_c0_g1(-14.8056407708),TRINITY_DN7890_c0_g1(-1.08801674278),TRINITY_DN9005_c0_g4(-2.35496917812)	TRINITY_DN5662_c0_g1(-1.08596545703),TRINITY_DN5715_c0_g1(-14.8056407708),TRINITY_DN7890_c0_g1(-1.08801674278),TRINITY_DN9005_c0_g4(-2.35496917812)
GO:0033365	protein localization to organelle	biological process	1/54	338/4537	0.98510	1	TRINITY_DN8700_c0_g1(-2.9972877012)	TRINITY_DN8700_c0_g1(-2.9972877012)
GO:0009653	anatomical structure morphogenesis	biological process	2/54	495/4537	0.98554	1	TRINITY_DN9330_c0_g2(-6.09604953525),TRINITY_DN9453_c3_g3(-3.00842632993)	TRINITY_DN9330_c0_g2(-6.09604953525),TRINITY_DN9453_c3_g3(-3.00842632993)
GO:0006351	transcription, DNA-templated	biological process	3/54	639/4537	0.98708	1	TRINITY_DN7892_c0_g1(-4.04731423339),TRINITY_DN8310_c0_g1(-2.25759124863),TRINITY_DN8987_c0_g9(-1.80732619926)	TRINITY_DN7892_c0_g1(-4.04731423339),TRINITY_DN8310_c0_g1(-2.25759124863),TRINITY_DN8987_c0_g9(-1.80732619926)
GO:0048869	cellular developmental process	biological process	3/54	645/4537	0.98789	1	TRINITY_DN7890_c0_g1(-1.08801674278),TRINITY_DN9330_c0_g2(-6.09604953525),TRINITY_DN9453_c3_g3(-3.00842632993)	TRINITY_DN7890_c0_g1(-1.08801674278),TRINITY_DN9330_c0_g2(-6.09604953525),TRINITY_DN9453_c3_g3(-3.00842632993)
GO:0010629	negative regulation of gene expression	biological process	2/54	512/4537	0.98811	1	TRINITY_DN3472_c0_g1(-2.48480260234),TRINITY_DN8310_c0_g1(-2.25759124863)	TRINITY_DN3472_c0_g1(-2.48480260234),TRINITY_DN8310_c0_g1(-2.25759124863)
GO:0018130	heterocycle biosynthetic process	biological process	6/54	1013/4537	0.98956	1	TRINITY_DN17009_c0_g1(-14.6439097263),TRINITY_DN3511_c0_g1(-6.41662837563),TRINITY_DN7892_c0_g1(-4.04731423339),TRINITY_DN8310_c0_g1(-2.25759124863),TRINITY_DN8987_c0_g9(-1.80732619926),TRINITY_DN9218_c0_g2(-3.10709185221)	TRINITY_DN17009_c0_g1(-14.6439097263),TRINITY_DN3511_c0_g1(-6.41662837563),TRINITY_DN7892_c0_g1(-4.04731423339),TRINITY_DN8310_c0_g1(-2.25759124863),TRINITY_DN8987_c0_g9(-1.80732619926),TRINITY_DN9218_c0_g2(-3.10709185221)
GO:2000113	negative regulation of cellular macromolecule biosynthetic process	biological process	1/54	377/4537	0.99103	1	TRINITY_DN8310_c0_g1(-2.25759124863)	TRINITY_DN8310_c0_g1(-2.25759124863)
GO:0048468	cell development	biological process	1/54	378/4537	0.99114	1	TRINITY_DN9453_c3_g3(-3.00842632993)	TRINITY_DN9453_c3_g3(-3.00842632993)
GO:0009966	regulation of signal transduction	biological process	1/54	380/4537	0.99137	1	TRINITY_DN7929_c0_g1(-3.17394119368)	TRINITY_DN7929_c0_g1(-3.17394119368)
GO:0042886	amide transport	biological process	2/54	542/4537	0.99162	1	TRINITY_DN5544_c0_g1(-2.29962801643),TRINITY_DN8700_c0_g1(-2.9972877012)	TRINITY_DN5544_c0_g1(-2.29962801643),TRINITY_DN8700_c0_g1(-2.9972877012)
GO:1901700	response to oxygen-containing compound	biological process	1/54	383/4537	0.99170	1	TRINITY_DN5837_c0_g2(-14.5576790846)	TRINITY_DN5837_c0_g2(-14.5576790846)
GO:0010558	negative regulation of macromolecule biosynthetic process	biological process	1/54	386/4537	0.99202	1	TRINITY_DN8310_c0_g1(-2.25759124863)	TRINITY_DN8310_c0_g1(-2.25759124863)
GO:0007165	signal transduction	biological process	3/54	685/4537	0.99216	1	TRINITY_DN7929_c0_g1(-3.17394119368),TRINITY_DN8048_c0_g2(-19.8592905344),TRINITY_DN9314_c0_g1(-2.62276222137)	TRINITY_DN7929_c0_g1(-3.17394119368),TRINITY_DN8048_c0_g2(-19.8592905344),TRINITY_DN9314_c0_g1(-2.62276222137)
GO:0031327	negative regulation of cellular biosynthetic process	biological process	1/54	395/4537	0.99291	1	TRINITY_DN8310_c0_g1(-2.25759124863)	TRINITY_DN8310_c0_g1(-2.25759124863)
GO:0010628	positive regulation of gene expression	biological process	1/54	398/4537	0.99318	1	TRINITY_DN10800_c0_g1(-14.1298832099)	TRINITY_DN10800_c0_g1(-14.1298832099)
GO:0009890	negative regulation of biosynthetic process	biological process	1/54	400/4537	0.99336	1	TRINITY_DN8310_c0_g1(-2.25759124863)	TRINITY_DN8310_c0_g1(-2.25759124863)
GO:0016070	RNA metabolic process	biological process	7/54	1169/4537	0.99336	1	TRINITY_DN17009_c0_g1(-14.6439097263),TRINITY_DN3511_c0_g1(-6.41662837563),TRINITY_DN7892_c0_g1(-4.04731423339),TRINITY_DN8310_c0_g1(-2.25759124863),TRINITY_DN8987_c0_g9(-1.80732619926),TRINITY_DN9413_c0_g5(-1.1059347988),TRINITY_DN9512_c2_g2(-2.71712929368)	TRINITY_DN17009_c0_g1(-14.6439097263),TRINITY_DN3511_c0_g1(-6.41662837563),TRINITY_DN7892_c0_g1(-4.04731423339),TRINITY_DN8310_c0_g1(-2.25759124863),TRINITY_DN8987_c0_g9(-1.80732619926),TRINITY_DN9413_c0_g5(-1.1059347988),TRINITY_DN9512_c2_g2(-2.71712929368)
GO:0071840	cellular component organization or biogenesis	biological process	14/54	1865/4537	0.99348	1	TRINITY_DN10800_c0_g1(-14.1298832099),TRINITY_DN14332_c0_g1(-13.8821558283),TRINITY_DN17507_c0_g1(-13.950823173),TRINITY_DN3511_c0_g1(-6.41662837563),TRINITY_DN5662_c0_g1(-1.08596545703),TRINITY_DN7247_c0_g1(-14.9763118684),TRINITY_DN7890_c0_g1(-1.08801674278),TRINITY_DN8310_c0_g1(-2.25759124863),TRINITY_DN8700_c0_g1(-2.9972877012),TRINITY_DN8987_c0_g9(-1.80732619926),TRINITY_DN9005_c0_g4(-2.3549…	TRINITY_DN10800_c0_g1(-14.1298832099),TRINITY_DN14332_c0_g1(-13.8821558283),TRINITY_DN17507_c0_g1(-13.950823173),TRINITY_DN3511_c0_g1(-6.41662837563),TRINITY_DN5662_c0_g1(-1.08596545703),TRINITY_DN7247_c0_g1(-14.9763118684),TRINITY_DN7890_c0_g1(-1.08801674278),TRINITY_DN8310_c0_g1(-2.25759124863),TRINITY_DN8700_c0_g1(-2.9972877012),TRINITY_DN8987_c0_g9(-1.80732619926),TRINITY_DN9005_c0_g4(-2.3549…
GO:0007154	cell communication	biological process	4/54	839/4537	0.99418	1	TRINITY_DN7890_c0_g1(-1.08801674278),TRINITY_DN7929_c0_g1(-3.17394119368),TRINITY_DN8048_c0_g2(-19.8592905344),TRINITY_DN9314_c0_g1(-2.62276222137)	TRINITY_DN7890_c0_g1(-1.08801674278),TRINITY_DN7929_c0_g1(-3.17394119368),TRINITY_DN8048_c0_g2(-19.8592905344),TRINITY_DN9314_c0_g1(-2.62276222137)
GO:0010646	regulation of cell communication	biological process	1/54	411/4537	0.99425	1	TRINITY_DN7929_c0_g1(-3.17394119368)	TRINITY_DN7929_c0_g1(-3.17394119368)
GO:0023051	regulation of signaling	biological process	1/54	411/4537	0.99425	1	TRINITY_DN7929_c0_g1(-3.17394119368)	TRINITY_DN7929_c0_g1(-3.17394119368)
GO:0032879	regulation of localization	biological process	1/54	423/4537	0.99510	1	TRINITY_DN8700_c0_g1(-2.9972877012)	TRINITY_DN8700_c0_g1(-2.9972877012)
GO:0006796	phosphate-containing compound metabolic process	biological process	4/54	870/4537	0.99584	1	TRINITY_DN6392_c0_g1(-1.3981372917),TRINITY_DN8048_c0_g2(-19.8592905344),TRINITY_DN8577_c1_g2(-3.46230741961),TRINITY_DN9218_c0_g2(-3.10709185221)	TRINITY_DN6392_c0_g1(-1.3981372917),TRINITY_DN8048_c0_g2(-19.8592905344),TRINITY_DN8577_c1_g2(-3.46230741961),TRINITY_DN9218_c0_g2(-3.10709185221)
GO:0023052	signaling	biological process	3/54	742/4537	0.99586	1	TRINITY_DN7929_c0_g1(-3.17394119368),TRINITY_DN8048_c0_g2(-19.8592905344),TRINITY_DN9314_c0_g1(-2.62276222137)	TRINITY_DN7929_c0_g1(-3.17394119368),TRINITY_DN8048_c0_g2(-19.8592905344),TRINITY_DN9314_c0_g1(-2.62276222137)
GO:0042592	homeostatic process	biological process	1/54	443/4537	0.99624	1	TRINITY_DN3472_c0_g1(-2.48480260234)	TRINITY_DN3472_c0_g1(-2.48480260234)
GO:0006793	phosphorus metabolic process	biological process	4/54	881/4537	0.99631	1	TRINITY_DN6392_c0_g1(-1.3981372917),TRINITY_DN8048_c0_g2(-19.8592905344),TRINITY_DN8577_c1_g2(-3.46230741961),TRINITY_DN9218_c0_g2(-3.10709185221)	TRINITY_DN6392_c0_g1(-1.3981372917),TRINITY_DN8048_c0_g2(-19.8592905344),TRINITY_DN8577_c1_g2(-3.46230741961),TRINITY_DN9218_c0_g2(-3.10709185221)
GO:0071310	cellular response to organic substance	biological process	1/54	455/4537	0.99679	1	TRINITY_DN8310_c0_g1(-2.25759124863)	TRINITY_DN8310_c0_g1(-2.25759124863)
GO:0044085	cellular component biogenesis	biological process	6/54	1135/4537	0.99693	1	TRINITY_DN10800_c0_g1(-14.1298832099),TRINITY_DN14332_c0_g1(-13.8821558283),TRINITY_DN17507_c0_g1(-13.950823173),TRINITY_DN3511_c0_g1(-6.41662837563),TRINITY_DN7247_c0_g1(-14.9763118684),TRINITY_DN8310_c0_g1(-2.25759124863)	TRINITY_DN10800_c0_g1(-14.1298832099),TRINITY_DN14332_c0_g1(-13.8821558283),TRINITY_DN17507_c0_g1(-13.950823173),TRINITY_DN3511_c0_g1(-6.41662837563),TRINITY_DN7247_c0_g1(-14.9763118684),TRINITY_DN8310_c0_g1(-2.25759124863)
GO:0010033	response to organic substance	biological process	2/54	628/4537	0.99702	1	TRINITY_DN5837_c0_g2(-14.5576790846),TRINITY_DN8310_c0_g1(-2.25759124863)	TRINITY_DN5837_c0_g2(-14.5576790846),TRINITY_DN8310_c0_g1(-2.25759124863)
GO:0071705	nitrogen compound transport	biological process	2/54	662/4537	0.99804	1	TRINITY_DN5544_c0_g1(-2.29962801643),TRINITY_DN8700_c0_g1(-2.9972877012)	TRINITY_DN5544_c0_g1(-2.29962801643),TRINITY_DN8700_c0_g1(-2.9972877012)
GO:0015031	protein transport	biological process	1/54	499/4537	0.99822	1	TRINITY_DN8700_c0_g1(-2.9972877012)	TRINITY_DN8700_c0_g1(-2.9972877012)
GO:0045184	establishment of protein localization	biological process	1/54	520/4537	0.99866	1	TRINITY_DN8700_c0_g1(-2.9972877012)	TRINITY_DN8700_c0_g1(-2.9972877012)
GO:0015833	peptide transport	biological process	1/54	530/4537	0.99883	1	TRINITY_DN8700_c0_g1(-2.9972877012)	TRINITY_DN8700_c0_g1(-2.9972877012)
GO:0032502	developmental process	biological process	3/54	880/4537	0.99919	1	TRINITY_DN7890_c0_g1(-1.08801674278),TRINITY_DN9330_c0_g2(-6.09604953525),TRINITY_DN9453_c3_g3(-3.00842632993)	TRINITY_DN7890_c0_g1(-1.08801674278),TRINITY_DN9330_c0_g2(-6.09604953525),TRINITY_DN9453_c3_g3(-3.00842632993)
GO:0048731	system development	biological process	1/54	559/4537	0.99921	1	TRINITY_DN9453_c3_g3(-3.00842632993)	TRINITY_DN9453_c3_g3(-3.00842632993)
GO:0071702	organic substance transport	biological process	2/54	771/4537	0.99951	1	TRINITY_DN5544_c0_g1(-2.29962801643),TRINITY_DN8700_c0_g1(-2.9972877012)	TRINITY_DN5544_c0_g1(-2.29962801643),TRINITY_DN8700_c0_g1(-2.9972877012)
GO:0034613	cellular protein localization	biological process	1/54	612/4537	0.99962	1	TRINITY_DN8700_c0_g1(-2.9972877012)	TRINITY_DN8700_c0_g1(-2.9972877012)
GO:0048856	anatomical structure development	biological process	2/54	793/4537	0.99963	1	TRINITY_DN9330_c0_g2(-6.09604953525),TRINITY_DN9453_c3_g3(-3.00842632993)	TRINITY_DN9330_c0_g2(-6.09604953525),TRINITY_DN9453_c3_g3(-3.00842632993)
GO:0007275	multicellular organism development	biological process	1/54	618/4537	0.99965	1	TRINITY_DN9453_c3_g3(-3.00842632993)	TRINITY_DN9453_c3_g3(-3.00842632993)
GO:0070727	cellular macromolecule localization	biological process	1/54	627/4537	0.99969	1	TRINITY_DN8700_c0_g1(-2.9972877012)	TRINITY_DN8700_c0_g1(-2.9972877012)
GO:0006810	transport	biological process	5/54	1264/4537	0.99982	1	TRINITY_DN5544_c0_g1(-2.29962801643),TRINITY_DN5715_c0_g1(-14.8056407708),TRINITY_DN8577_c1_g2(-3.46230741961),TRINITY_DN8700_c0_g1(-2.9972877012),TRINITY_DN9215_c0_g1(-1.35922237657)	TRINITY_DN5544_c0_g1(-2.29962801643),TRINITY_DN5715_c0_g1(-14.8056407708),TRINITY_DN8577_c1_g2(-3.46230741961),TRINITY_DN8700_c0_g1(-2.9972877012),TRINITY_DN9215_c0_g1(-1.35922237657)
GO:0051234	establishment of localization	biological process	5/54	1306/4537	0.99989	1	TRINITY_DN5544_c0_g1(-2.29962801643),TRINITY_DN5715_c0_g1(-14.8056407708),TRINITY_DN8577_c1_g2(-3.46230741961),TRINITY_DN8700_c0_g1(-2.9972877012),TRINITY_DN9215_c0_g1(-1.35922237657)	TRINITY_DN5544_c0_g1(-2.29962801643),TRINITY_DN5715_c0_g1(-14.8056407708),TRINITY_DN8577_c1_g2(-3.46230741961),TRINITY_DN8700_c0_g1(-2.9972877012),TRINITY_DN9215_c0_g1(-1.35922237657)
GO:0008104	protein localization	biological process	1/54	715/4537	0.99991	1	TRINITY_DN8700_c0_g1(-2.9972877012)	TRINITY_DN8700_c0_g1(-2.9972877012)
GO:0032501	multicellular organismal process	biological process	1/54	719/4537	0.99992	1	TRINITY_DN9453_c3_g3(-3.00842632993)	TRINITY_DN9453_c3_g3(-3.00842632993)
GO:0051179	localization	biological process	6/54	1514/4537	0.99997	1	TRINITY_DN3472_c0_g1(-2.48480260234),TRINITY_DN5544_c0_g1(-2.29962801643),TRINITY_DN5715_c0_g1(-14.8056407708),TRINITY_DN8577_c1_g2(-3.46230741961),TRINITY_DN8700_c0_g1(-2.9972877012),TRINITY_DN9215_c0_g1(-1.35922237657)	TRINITY_DN3472_c0_g1(-2.48480260234),TRINITY_DN5544_c0_g1(-2.29962801643),TRINITY_DN5715_c0_g1(-14.8056407708),TRINITY_DN8577_c1_g2(-3.46230741961),TRINITY_DN8700_c0_g1(-2.9972877012),TRINITY_DN9215_c0_g1(-1.35922237657)
GO:0033036	macromolecule localization	biological process	1/54	803/4537	0.99997	1	TRINITY_DN8700_c0_g1(-2.9972877012)	TRINITY_DN8700_c0_g1(-2.9972877012)
GO:0051641	cellular localization	biological process	1/54	811/4537	0.99998	1	TRINITY_DN8700_c0_g1(-2.9972877012)	TRINITY_DN8700_c0_g1(-2.9972877012)
GO:0065008	regulation of biological quality	biological process	1/54	846/4537	0.99999	1	TRINITY_DN3472_c0_g1(-2.48480260234)	TRINITY_DN3472_c0_g1(-2.48480260234)
GO:0008150	biological_process	biological process	54/54	4537/4537	1.00000	1	TRINITY_DN10800_c0_g1(-14.1298832099),TRINITY_DN12163_c0_g1(-4.6772465855),TRINITY_DN12581_c0_g1(-14.3833478941),TRINITY_DN14332_c0_g1(-13.8821558283),TRINITY_DN17009_c0_g1(-14.6439097263),TRINITY_DN17192_c0_g1(-5.01973037473),TRINITY_DN17507_c0_g1(-13.950823173),TRINITY_DN2129_c0_g1(-13.6544704492),TRINITY_DN2844_c0_g1(-14.8128758833),TRINITY_DN2867_c0_g1(-3.24231557617),TRINITY_DN3369_c0_g1(-2.…	TRINITY_DN10800_c0_g1(-14.1298832099),TRINITY_DN12163_c0_g1(-4.6772465855),TRINITY_DN12581_c0_g1(-14.3833478941),TRINITY_DN14332_c0_g1(-13.8821558283),TRINITY_DN17009_c0_g1(-14.6439097263),TRINITY_DN17192_c0_g1(-5.01973037473),TRINITY_DN17507_c0_g1(-13.950823173),TRINITY_DN2129_c0_g1(-13.6544704492),TRINITY_DN2844_c0_g1(-14.8128758833),TRINITY_DN2867_c0_g1(-3.24231557617),TRINITY_DN3369_c0_g1(-2.…
GO:0009507	chloroplast	cellular component	5/51	96/4387	0.0048	1	TRINITY_DN1104_c0_g2(-5.71615701062),TRINITY_DN14332_c0_g1(-13.8821558283),TRINITY_DN7389_c0_g1(-7.27134908097),TRINITY_DN8274_c0_g1(-6.38649048435),TRINITY_DN8784_c1_g1(-6.54416679019)	TRINITY_DN1104_c0_g2(-5.71615701062),TRINITY_DN14332_c0_g1(-13.8821558283),TRINITY_DN7389_c0_g1(-7.27134908097),TRINITY_DN8274_c0_g1(-6.38649048435),TRINITY_DN8784_c1_g1(-6.54416679019)
GO:0009536	plastid	cellular component	5/51	98/4387	0.0052	1	TRINITY_DN1104_c0_g2(-5.71615701062),TRINITY_DN14332_c0_g1(-13.8821558283),TRINITY_DN7389_c0_g1(-7.27134908097),TRINITY_DN8274_c0_g1(-6.38649048435),TRINITY_DN8784_c1_g1(-6.54416679019)	TRINITY_DN1104_c0_g2(-5.71615701062),TRINITY_DN14332_c0_g1(-13.8821558283),TRINITY_DN7389_c0_g1(-7.27134908097),TRINITY_DN8274_c0_g1(-6.38649048435),TRINITY_DN8784_c1_g1(-6.54416679019)
GO:0044434	chloroplast part	cellular component	4/51	67/4387	0.0072	1	TRINITY_DN1104_c0_g2(-5.71615701062),TRINITY_DN14332_c0_g1(-13.8821558283),TRINITY_DN7389_c0_g1(-7.27134908097),TRINITY_DN8274_c0_g1(-6.38649048435)	TRINITY_DN1104_c0_g2(-5.71615701062),TRINITY_DN14332_c0_g1(-13.8821558283),TRINITY_DN7389_c0_g1(-7.27134908097),TRINITY_DN8274_c0_g1(-6.38649048435)
GO:0044435	plastid part	cellular component	4/51	67/4387	0.0072	1	TRINITY_DN1104_c0_g2(-5.71615701062),TRINITY_DN14332_c0_g1(-13.8821558283),TRINITY_DN7389_c0_g1(-7.27134908097),TRINITY_DN8274_c0_g1(-6.38649048435)	TRINITY_DN1104_c0_g2(-5.71615701062),TRINITY_DN14332_c0_g1(-13.8821558283),TRINITY_DN7389_c0_g1(-7.27134908097),TRINITY_DN8274_c0_g1(-6.38649048435)
GO:0010287	plastoglobule	cellular component	2/51	13/4387	0.0095	1	TRINITY_DN14332_c0_g1(-13.8821558283),TRINITY_DN8274_c0_g1(-6.38649048435)	TRINITY_DN14332_c0_g1(-13.8821558283),TRINITY_DN8274_c0_g1(-6.38649048435)
GO:0070992	translation initiation complex	cellular component	1/51	1/4387	0.0116	1	TRINITY_DN10800_c0_g1(-14.1298832099)	TRINITY_DN10800_c0_g1(-14.1298832099)
GO:0030446	hyphal cell wall	cellular component	2/51	19/4387	0.0200	1	TRINITY_DN3472_c0_g1(-2.48480260234),TRINITY_DN9171_c0_g2(-1.87925061514)	TRINITY_DN3472_c0_g1(-2.48480260234),TRINITY_DN9171_c0_g2(-1.87925061514)
GO:0030958	RITS complex	cellular component	1/51	2/4387	0.0231	1	TRINITY_DN8310_c0_g1(-2.25759124863)	TRINITY_DN8310_c0_g1(-2.25759124863)
GO:0033193	Lsd1/2 complex	cellular component	1/51	2/4387	0.0231	1	TRINITY_DN8987_c0_g9(-1.80732619926)	TRINITY_DN8987_c0_g9(-1.80732619926)
GO:0005835	fatty acid synthase complex	cellular component	1/51	3/4387	0.0345	1	TRINITY_DN9449_c0_g1(-3.37480976817)	TRINITY_DN9449_c0_g1(-3.37480976817)
GO:0016465	chaperonin ATPase complex	cellular component	1/51	3/4387	0.0345	1	TRINITY_DN2129_c0_g1(-13.6544704492)	TRINITY_DN2129_c0_g1(-13.6544704492)
GO:0033167	ARC complex	cellular component	1/51	3/4387	0.0345	1	TRINITY_DN8310_c0_g1(-2.25759124863)	TRINITY_DN8310_c0_g1(-2.25759124863)
GO:1990220	GroEL-GroES complex	cellular component	1/51	3/4387	0.0345	1	TRINITY_DN2129_c0_g1(-13.6544704492)	TRINITY_DN2129_c0_g1(-13.6544704492)
GO:0009941	chloroplast envelope	cellular component	2/51	33/4387	0.0556	1	TRINITY_DN7389_c0_g1(-7.27134908097),TRINITY_DN8274_c0_g1(-6.38649048435)	TRINITY_DN7389_c0_g1(-7.27134908097),TRINITY_DN8274_c0_g1(-6.38649048435)
GO:0009526	plastid envelope	cellular component	2/51	34/4387	0.0587	1	TRINITY_DN7389_c0_g1(-7.27134908097),TRINITY_DN8274_c0_g1(-6.38649048435)	TRINITY_DN7389_c0_g1(-7.27134908097),TRINITY_DN8274_c0_g1(-6.38649048435)
GO:0033620	Mei2 nuclear dot complex	cellular component	1/51	6/4387	0.0678	1	TRINITY_DN9314_c0_g1(-2.62276222137)	TRINITY_DN9314_c0_g1(-2.62276222137)
GO:0009535	chloroplast thylakoid membrane	cellular component	2/51	37/4387	0.0682	1	TRINITY_DN14332_c0_g1(-13.8821558283),TRINITY_DN8274_c0_g1(-6.38649048435)	TRINITY_DN14332_c0_g1(-13.8821558283),TRINITY_DN8274_c0_g1(-6.38649048435)
GO:0034357	photosynthetic membrane	cellular component	2/51	37/4387	0.0682	1	TRINITY_DN14332_c0_g1(-13.8821558283),TRINITY_DN8274_c0_g1(-6.38649048435)	TRINITY_DN14332_c0_g1(-13.8821558283),TRINITY_DN8274_c0_g1(-6.38649048435)
GO:0042651	thylakoid membrane	cellular component	2/51	37/4387	0.0682	1	TRINITY_DN14332_c0_g1(-13.8821558283),TRINITY_DN8274_c0_g1(-6.38649048435)	TRINITY_DN14332_c0_g1(-13.8821558283),TRINITY_DN8274_c0_g1(-6.38649048435)
GO:0055035	plastid thylakoid membrane	cellular component	2/51	37/4387	0.0682	1	TRINITY_DN14332_c0_g1(-13.8821558283),TRINITY_DN8274_c0_g1(-6.38649048435)	TRINITY_DN14332_c0_g1(-13.8821558283),TRINITY_DN8274_c0_g1(-6.38649048435)
GO:0022625	cytosolic large ribosomal subunit	cellular component	3/51	83/4387	0.0711	1	TRINITY_DN12581_c0_g1(-14.3833478941),TRINITY_DN17507_c0_g1(-13.950823173),TRINITY_DN7389_c0_g1(-7.27134908097)	TRINITY_DN12581_c0_g1(-14.3833478941),TRINITY_DN17507_c0_g1(-13.950823173),TRINITY_DN7389_c0_g1(-7.27134908097)
GO:0044436	thylakoid part	cellular component	2/51	39/4387	0.0748	1	TRINITY_DN14332_c0_g1(-13.8821558283),TRINITY_DN8274_c0_g1(-6.38649048435)	TRINITY_DN14332_c0_g1(-13.8821558283),TRINITY_DN8274_c0_g1(-6.38649048435)
GO:0009534	chloroplast thylakoid	cellular component	2/51	40/4387	0.0781	1	TRINITY_DN14332_c0_g1(-13.8821558283),TRINITY_DN8274_c0_g1(-6.38649048435)	TRINITY_DN14332_c0_g1(-13.8821558283),TRINITY_DN8274_c0_g1(-6.38649048435)
GO:0031976	plastid thylakoid	cellular component	2/51	40/4387	0.0781	1	TRINITY_DN14332_c0_g1(-13.8821558283),TRINITY_DN8274_c0_g1(-6.38649048435)	TRINITY_DN14332_c0_g1(-13.8821558283),TRINITY_DN8274_c0_g1(-6.38649048435)
GO:0034064	Tor2-Mei2-Ste11 complex	cellular component	1/51	7/4387	0.0786	1	TRINITY_DN9314_c0_g1(-2.62276222137)	TRINITY_DN9314_c0_g1(-2.62276222137)
GO:0009579	thylakoid	cellular component	2/51	44/4387	0.0921	1	TRINITY_DN14332_c0_g1(-13.8821558283),TRINITY_DN8274_c0_g1(-6.38649048435)	TRINITY_DN14332_c0_g1(-13.8821558283),TRINITY_DN8274_c0_g1(-6.38649048435)
GO:0015934	large ribosomal subunit	cellular component	3/51	96/4387	0.0997	1	TRINITY_DN12581_c0_g1(-14.3833478941),TRINITY_DN17507_c0_g1(-13.950823173),TRINITY_DN7389_c0_g1(-7.27134908097)	TRINITY_DN12581_c0_g1(-14.3833478941),TRINITY_DN17507_c0_g1(-13.950823173),TRINITY_DN7389_c0_g1(-7.27134908097)
GO:0044445	cytosolic part	cellular component	5/51	217/4387	0.1055	1	TRINITY_DN12581_c0_g1(-14.3833478941),TRINITY_DN17507_c0_g1(-13.950823173),TRINITY_DN2129_c0_g1(-13.6544704492),TRINITY_DN7389_c0_g1(-7.27134908097),TRINITY_DN9449_c0_g1(-3.37480976817)	TRINITY_DN12581_c0_g1(-14.3833478941),TRINITY_DN17507_c0_g1(-13.950823173),TRINITY_DN2129_c0_g1(-13.6544704492),TRINITY_DN7389_c0_g1(-7.27134908097),TRINITY_DN9449_c0_g1(-3.37480976817)
GO:0009277	fungal-type cell wall	cellular component	2/51	49/4387	0.1104	1	TRINITY_DN3472_c0_g1(-2.48480260234),TRINITY_DN9171_c0_g2(-1.87925061514)	TRINITY_DN3472_c0_g1(-2.48480260234),TRINITY_DN9171_c0_g2(-1.87925061514)
GO:0031332	RNAi effector complex	cellular component	1/51	10/4387	0.1105	1	TRINITY_DN8310_c0_g1(-2.25759124863)	TRINITY_DN8310_c0_g1(-2.25759124863)
GO:0046930	pore complex	cellular component	1/51	10/4387	0.1105	1	TRINITY_DN5715_c0_g1(-14.8056407708)	TRINITY_DN5715_c0_g1(-14.8056407708)
GO:1990707	nuclear subtelomeric heterochromatin	cellular component	1/51	10/4387	0.1105	1	TRINITY_DN8310_c0_g1(-2.25759124863)	TRINITY_DN8310_c0_g1(-2.25759124863)
GO:0005680	anaphase-promoting complex	cellular component	1/51	11/4387	0.1208	1	TRINITY_DN9380_c0_g4(-1.45429304676)	TRINITY_DN9380_c0_g4(-1.45429304676)
GO:0000315	organellar large ribosomal subunit	cellular component	1/51	12/4387	0.1311	1	TRINITY_DN7389_c0_g1(-7.27134908097)	TRINITY_DN7389_c0_g1(-7.27134908097)
GO:0000328	fungal-type vacuole lumen	cellular component	1/51	12/4387	0.1311	1	TRINITY_DN7929_c0_g1(-3.17394119368)	TRINITY_DN7929_c0_g1(-3.17394119368)
GO:0001411	hyphal tip	cellular component	1/51	12/4387	0.1311	1	TRINITY_DN3472_c0_g1(-2.48480260234)	TRINITY_DN3472_c0_g1(-2.48480260234)
GO:0005762	mitochondrial large ribosomal subunit	cellular component	1/51	12/4387	0.1311	1	TRINITY_DN7389_c0_g1(-7.27134908097)	TRINITY_DN7389_c0_g1(-7.27134908097)
GO:0031934	mating-type region heterochromatin	cellular component	1/51	15/4387	0.1611	1	TRINITY_DN8310_c0_g1(-2.25759124863)	TRINITY_DN8310_c0_g1(-2.25759124863)
GO:0005751	mitochondrial respiratory chain complex IV	cellular component	1/51	16/4387	0.1709	1	TRINITY_DN8577_c1_g2(-3.46230741961)	TRINITY_DN8577_c1_g2(-3.46230741961)
GO:0101031	chaperone complex	cellular component	1/51	16/4387	0.1709	1	TRINITY_DN2129_c0_g1(-13.6544704492)	TRINITY_DN2129_c0_g1(-13.6544704492)
GO:1990421	subtelomeric heterochromatin	cellular component	1/51	17/4387	0.1806	1	TRINITY_DN8310_c0_g1(-2.25759124863)	TRINITY_DN8310_c0_g1(-2.25759124863)
GO:0005840	ribosome	cellular component	4/51	193/4387	0.1849	1	TRINITY_DN12581_c0_g1(-14.3833478941),TRINITY_DN17507_c0_g1(-13.950823173),TRINITY_DN7389_c0_g1(-7.27134908097),TRINITY_DN8784_c1_g1(-6.54416679019)	TRINITY_DN12581_c0_g1(-14.3833478941),TRINITY_DN17507_c0_g1(-13.950823173),TRINITY_DN7389_c0_g1(-7.27134908097),TRINITY_DN8784_c1_g1(-6.54416679019)
GO:0005761	mitochondrial ribosome	cellular component	1/51	18/4387	0.1901	1	TRINITY_DN7389_c0_g1(-7.27134908097)	TRINITY_DN7389_c0_g1(-7.27134908097)
GO:0030312	external encapsulating structure	cellular component	3/51	134/4387	0.2033	1	TRINITY_DN3472_c0_g1(-2.48480260234),TRINITY_DN5715_c0_g1(-14.8056407708),TRINITY_DN9171_c0_g2(-1.87925061514)	TRINITY_DN3472_c0_g1(-2.48480260234),TRINITY_DN5715_c0_g1(-14.8056407708),TRINITY_DN9171_c0_g2(-1.87925061514)
GO:0019867	outer membrane	cellular component	2/51	73/4387	0.2080	1	TRINITY_DN3369_c0_g1(-2.18414326439),TRINITY_DN5715_c0_g1(-14.8056407708)	TRINITY_DN3369_c0_g1(-2.18414326439),TRINITY_DN5715_c0_g1(-14.8056407708)
GO:0000152	nuclear ubiquitin ligase complex	cellular component	1/51	20/4387	0.2089	1	TRINITY_DN9380_c0_g4(-1.45429304676)	TRINITY_DN9380_c0_g4(-1.45429304676)
GO:0000313	organellar ribosome	cellular component	1/51	20/4387	0.2089	1	TRINITY_DN7389_c0_g1(-7.27134908097)	TRINITY_DN7389_c0_g1(-7.27134908097)
GO:0045277	respiratory chain complex IV	cellular component	1/51	21/4387	0.2182	1	TRINITY_DN8577_c1_g2(-3.46230741961)	TRINITY_DN8577_c1_g2(-3.46230741961)
GO:0000775	chromosome, centromeric region	cellular component	2/51	83/4387	0.2511	1	TRINITY_DN7890_c0_g1(-1.08801674278),TRINITY_DN8310_c0_g1(-2.25759124863)	TRINITY_DN7890_c0_g1(-1.08801674278),TRINITY_DN8310_c0_g1(-2.25759124863)
GO:0022626	cytosolic ribosome	cellular component	3/51	154/4387	0.2653	1	TRINITY_DN12581_c0_g1(-14.3833478941),TRINITY_DN17507_c0_g1(-13.950823173),TRINITY_DN7389_c0_g1(-7.27134908097)	TRINITY_DN12581_c0_g1(-14.3833478941),TRINITY_DN17507_c0_g1(-13.950823173),TRINITY_DN7389_c0_g1(-7.27134908097)
GO:0000778	condensed nuclear chromosome kinetochore	cellular component	1/51	28/4387	0.2799	1	TRINITY_DN7890_c0_g1(-1.08801674278)	TRINITY_DN7890_c0_g1(-1.08801674278)
GO:0030136	clathrin-coated vesicle	cellular component	1/51	29/4387	0.2884	1	TRINITY_DN8700_c0_g1(-2.9972877012)	TRINITY_DN8700_c0_g1(-2.9972877012)
GO:0031618	nuclear pericentric heterochromatin	cellular component	1/51	29/4387	0.2884	1	TRINITY_DN8310_c0_g1(-2.25759124863)	TRINITY_DN8310_c0_g1(-2.25759124863)
GO:0005721	pericentric heterochromatin	cellular component	1/51	30/4387	0.2967	1	TRINITY_DN8310_c0_g1(-2.25759124863)	TRINITY_DN8310_c0_g1(-2.25759124863)
GO:0044391	ribosomal subunit	cellular component	3/51	164/4387	0.2973	1	TRINITY_DN12581_c0_g1(-14.3833478941),TRINITY_DN17507_c0_g1(-13.950823173),TRINITY_DN7389_c0_g1(-7.27134908097)	TRINITY_DN12581_c0_g1(-14.3833478941),TRINITY_DN17507_c0_g1(-13.950823173),TRINITY_DN7389_c0_g1(-7.27134908097)
GO:1990904	ribonucleoprotein complex	cellular component	7/51	469/4387	0.3007	1	TRINITY_DN10800_c0_g1(-14.1298832099),TRINITY_DN12581_c0_g1(-14.3833478941),TRINITY_DN17507_c0_g1(-13.950823173),TRINITY_DN7389_c0_g1(-7.27134908097),TRINITY_DN8310_c0_g1(-2.25759124863),TRINITY_DN8784_c1_g1(-6.54416679019),TRINITY_DN9314_c0_g1(-2.62276222137)	TRINITY_DN10800_c0_g1(-14.1298832099),TRINITY_DN12581_c0_g1(-14.3833478941),TRINITY_DN17507_c0_g1(-13.950823173),TRINITY_DN7389_c0_g1(-7.27134908097),TRINITY_DN8310_c0_g1(-2.25759124863),TRINITY_DN8784_c1_g1(-6.54416679019),TRINITY_DN9314_c0_g1(-2.62276222137)
GO:0000777	condensed chromosome kinetochore	cellular component	1/51	31/4387	0.3049	1	TRINITY_DN7890_c0_g1(-1.08801674278)	TRINITY_DN7890_c0_g1(-1.08801674278)
GO:0035861	site of double-strand break	cellular component	1/51	31/4387	0.3049	1	TRINITY_DN7890_c0_g1(-1.08801674278)	TRINITY_DN7890_c0_g1(-1.08801674278)
GO:0090734	site of DNA damage	cellular component	1/51	31/4387	0.3049	1	TRINITY_DN7890_c0_g1(-1.08801674278)	TRINITY_DN7890_c0_g1(-1.08801674278)
GO:0009279	cell outer membrane	cellular component	1/51	33/4387	0.3211	1	TRINITY_DN5715_c0_g1(-14.8056407708)	TRINITY_DN5715_c0_g1(-14.8056407708)
GO:0005618	cell wall	cellular component	2/51	100/4387	0.3248	1	TRINITY_DN3472_c0_g1(-2.48480260234),TRINITY_DN9171_c0_g2(-1.87925061514)	TRINITY_DN3472_c0_g1(-2.48480260234),TRINITY_DN9171_c0_g2(-1.87925061514)
GO:0000780	condensed nuclear chromosome, centromeric region	cellular component	1/51	34/4387	0.3291	1	TRINITY_DN7890_c0_g1(-1.08801674278)	TRINITY_DN7890_c0_g1(-1.08801674278)
GO:0000779	condensed chromosome, centromeric region	cellular component	1/51	36/4387	0.3447	1	TRINITY_DN7890_c0_g1(-1.08801674278)	TRINITY_DN7890_c0_g1(-1.08801674278)
GO:0031461	cullin-RING ubiquitin ligase complex	cellular component	1/51	36/4387	0.3447	1	TRINITY_DN9380_c0_g4(-1.45429304676)	TRINITY_DN9380_c0_g4(-1.45429304676)
GO:0044462	external encapsulating structure part	cellular component	1/51	37/4387	0.3524	1	TRINITY_DN5715_c0_g1(-14.8056407708)	TRINITY_DN5715_c0_g1(-14.8056407708)
GO:0005741	mitochondrial outer membrane	cellular component	1/51	38/4387	0.3600	1	TRINITY_DN3369_c0_g1(-2.18414326439)	TRINITY_DN3369_c0_g1(-2.18414326439)
GO:0000329	fungal-type vacuole membrane	cellular component	2/51	110/4387	0.3674	1	TRINITY_DN5544_c0_g1(-2.29962801643),TRINITY_DN7929_c0_g1(-3.17394119368)	TRINITY_DN5544_c0_g1(-2.29962801643),TRINITY_DN7929_c0_g1(-3.17394119368)
GO:0031968	organelle outer membrane	cellular component	1/51	39/4387	0.3675	1	TRINITY_DN3369_c0_g1(-2.18414326439)	TRINITY_DN3369_c0_g1(-2.18414326439)
GO:0000776	kinetochore	cellular component	1/51	41/4387	0.3822	1	TRINITY_DN7890_c0_g1(-1.08801674278)	TRINITY_DN7890_c0_g1(-1.08801674278)
GO:0000781	chromosome, telomeric region	cellular component	1/51	42/4387	0.3895	1	TRINITY_DN8310_c0_g1(-2.25759124863)	TRINITY_DN8310_c0_g1(-2.25759124863)
GO:0000322	storage vacuole	cellular component	3/51	194/4387	0.3939	1	TRINITY_DN5544_c0_g1(-2.29962801643),TRINITY_DN7929_c0_g1(-3.17394119368),TRINITY_DN8447_c1_g6(-3.5898256764)	TRINITY_DN5544_c0_g1(-2.29962801643),TRINITY_DN7929_c0_g1(-3.17394119368),TRINITY_DN8447_c1_g6(-3.5898256764)
GO:0000324	fungal-type vacuole	cellular component	3/51	194/4387	0.3939	1	TRINITY_DN5544_c0_g1(-2.29962801643),TRINITY_DN7929_c0_g1(-3.17394119368),TRINITY_DN8447_c1_g6(-3.5898256764)	TRINITY_DN5544_c0_g1(-2.29962801643),TRINITY_DN7929_c0_g1(-3.17394119368),TRINITY_DN8447_c1_g6(-3.5898256764)
GO:0005720	nuclear heterochromatin	cellular component	1/51	43/4387	0.3966	1	TRINITY_DN8310_c0_g1(-2.25759124863)	TRINITY_DN8310_c0_g1(-2.25759124863)
GO:0005775	vacuolar lumen	cellular component	1/51	46/4387	0.4177	1	TRINITY_DN7929_c0_g1(-3.17394119368)	TRINITY_DN7929_c0_g1(-3.17394119368)
GO:0070069	cytochrome complex	cellular component	1/51	47/4387	0.4245	1	TRINITY_DN8577_c1_g2(-3.46230741961)	TRINITY_DN8577_c1_g2(-3.46230741961)
GO:0005759	mitochondrial matrix	cellular component	2/51	124/4387	0.4254	1	TRINITY_DN5662_c0_g1(-1.08596545703),TRINITY_DN7389_c0_g1(-7.27134908097)	TRINITY_DN5662_c0_g1(-1.08596545703),TRINITY_DN7389_c0_g1(-7.27134908097)
GO:0098687	chromosomal region	cellular component	2/51	124/4387	0.4254	1	TRINITY_DN7890_c0_g1(-1.08801674278),TRINITY_DN8310_c0_g1(-2.25759124863)	TRINITY_DN7890_c0_g1(-1.08801674278),TRINITY_DN8310_c0_g1(-2.25759124863)
GO:0009986	cell surface	cellular component	2/51	135/4387	0.4691	1	TRINITY_DN3472_c0_g1(-2.48480260234),TRINITY_DN9171_c0_g2(-1.87925061514)	TRINITY_DN3472_c0_g1(-2.48480260234),TRINITY_DN9171_c0_g2(-1.87925061514)
GO:0030135	coated vesicle	cellular component	1/51	54/4387	0.4702	1	TRINITY_DN8700_c0_g1(-2.9972877012)	TRINITY_DN8700_c0_g1(-2.9972877012)
GO:0098852	lytic vacuole membrane	cellular component	2/51	136/4387	0.4730	1	TRINITY_DN5544_c0_g1(-2.29962801643),TRINITY_DN7929_c0_g1(-3.17394119368)	TRINITY_DN5544_c0_g1(-2.29962801643),TRINITY_DN7929_c0_g1(-3.17394119368)
GO:0000794	condensed nuclear chromosome	cellular component	1/51	56/4387	0.4826	1	TRINITY_DN7890_c0_g1(-1.08801674278)	TRINITY_DN7890_c0_g1(-1.08801674278)
GO:0098798	mitochondrial protein complex	cellular component	2/51	143/4387	0.4996	1	TRINITY_DN7389_c0_g1(-7.27134908097),TRINITY_DN8577_c1_g2(-3.46230741961)	TRINITY_DN7389_c0_g1(-7.27134908097),TRINITY_DN8577_c1_g2(-3.46230741961)
GO:0000792	heterochromatin	cellular component	1/51	59/4387	0.5007	1	TRINITY_DN8310_c0_g1(-2.25759124863)	TRINITY_DN8310_c0_g1(-2.25759124863)
GO:0000151	ubiquitin ligase complex	cellular component	1/51	61/4387	0.5124	1	TRINITY_DN9380_c0_g4(-1.45429304676)	TRINITY_DN9380_c0_g4(-1.45429304676)
GO:0005746	mitochondrial respiratory chain	cellular component	1/51	63/4387	0.5238	1	TRINITY_DN8577_c1_g2(-3.46230741961)	TRINITY_DN8577_c1_g2(-3.46230741961)
GO:0000793	condensed chromosome	cellular component	1/51	65/4387	0.5350	1	TRINITY_DN7890_c0_g1(-1.08801674278)	TRINITY_DN7890_c0_g1(-1.08801674278)
GO:0044429	mitochondrial part	cellular component	4/51	341/4387	0.5683	1	TRINITY_DN3369_c0_g1(-2.18414326439),TRINITY_DN5662_c0_g1(-1.08596545703),TRINITY_DN7389_c0_g1(-7.27134908097),TRINITY_DN8577_c1_g2(-3.46230741961)	TRINITY_DN3369_c0_g1(-2.18414326439),TRINITY_DN5662_c0_g1(-1.08596545703),TRINITY_DN7389_c0_g1(-7.27134908097),TRINITY_DN8577_c1_g2(-3.46230741961)
GO:0005774	vacuolar membrane	cellular component	2/51	163/4387	0.5711	1	TRINITY_DN5544_c0_g1(-2.29962801643),TRINITY_DN7929_c0_g1(-3.17394119368)	TRINITY_DN5544_c0_g1(-2.29962801643),TRINITY_DN7929_c0_g1(-3.17394119368)
GO:0000323	lytic vacuole	cellular component	3/51	271/4387	0.6189	1	TRINITY_DN5544_c0_g1(-2.29962801643),TRINITY_DN7929_c0_g1(-3.17394119368),TRINITY_DN8447_c1_g6(-3.5898256764)	TRINITY_DN5544_c0_g1(-2.29962801643),TRINITY_DN7929_c0_g1(-3.17394119368),TRINITY_DN8447_c1_g6(-3.5898256764)
GO:0030313	cell envelope	cellular component	1/51	82/4387	0.6201	1	TRINITY_DN5715_c0_g1(-14.8056407708)	TRINITY_DN5715_c0_g1(-14.8056407708)
GO:0098803	respiratory chain complex	cellular component	1/51	83/4387	0.6246	1	TRINITY_DN8577_c1_g2(-3.46230741961)	TRINITY_DN8577_c1_g2(-3.46230741961)
GO:0070469	respiratory chain	cellular component	1/51	84/4387	0.6291	1	TRINITY_DN8577_c1_g2(-3.46230741961)	TRINITY_DN8577_c1_g2(-3.46230741961)
GO:0031975	envelope	cellular component	5/51	480/4387	0.6702	1	TRINITY_DN3369_c0_g1(-2.18414326439),TRINITY_DN5715_c0_g1(-14.8056407708),TRINITY_DN7389_c0_g1(-7.27134908097),TRINITY_DN8274_c0_g1(-6.38649048435),TRINITY_DN8577_c1_g2(-3.46230741961)	TRINITY_DN3369_c0_g1(-2.18414326439),TRINITY_DN5715_c0_g1(-14.8056407708),TRINITY_DN7389_c0_g1(-7.27134908097),TRINITY_DN8274_c0_g1(-6.38649048435),TRINITY_DN8577_c1_g2(-3.46230741961)
GO:0000228	nuclear chromosome	cellular component	3/51	294/4387	0.6747	1	TRINITY_DN7890_c0_g1(-1.08801674278),TRINITY_DN8310_c0_g1(-2.25759124863),TRINITY_DN9314_c0_g1(-2.62276222137)	TRINITY_DN7890_c0_g1(-1.08801674278),TRINITY_DN8310_c0_g1(-2.25759124863),TRINITY_DN9314_c0_g1(-2.62276222137)
GO:0051286	cell tip	cellular component	1/51	95/4387	0.6747	1	TRINITY_DN3472_c0_g1(-2.48480260234)	TRINITY_DN3472_c0_g1(-2.48480260234)
GO:0098800	inner mitochondrial membrane protein complex	cellular component	1/51	97/4387	0.6824	1	TRINITY_DN8577_c1_g2(-3.46230741961)	TRINITY_DN8577_c1_g2(-3.46230741961)
GO:0044437	vacuolar part	cellular component	2/51	200/4387	0.6836	1	TRINITY_DN5544_c0_g1(-2.29962801643),TRINITY_DN7929_c0_g1(-3.17394119368)	TRINITY_DN5544_c0_g1(-2.29962801643),TRINITY_DN7929_c0_g1(-3.17394119368)
GO:0005694	chromosome	cellular component	4/51	394/4387	0.6848	1	TRINITY_DN7890_c0_g1(-1.08801674278),TRINITY_DN8310_c0_g1(-2.25759124863),TRINITY_DN8987_c0_g9(-1.80732619926),TRINITY_DN9314_c0_g1(-2.62276222137)	TRINITY_DN7890_c0_g1(-1.08801674278),TRINITY_DN8310_c0_g1(-2.25759124863),TRINITY_DN8987_c0_g9(-1.80732619926),TRINITY_DN9314_c0_g1(-2.62276222137)
GO:0031967	organelle envelope	cellular component	4/51	398/4387	0.6927	1	TRINITY_DN3369_c0_g1(-2.18414326439),TRINITY_DN7389_c0_g1(-7.27134908097),TRINITY_DN8274_c0_g1(-6.38649048435),TRINITY_DN8577_c1_g2(-3.46230741961)	TRINITY_DN3369_c0_g1(-2.18414326439),TRINITY_DN7389_c0_g1(-7.27134908097),TRINITY_DN8274_c0_g1(-6.38649048435),TRINITY_DN8577_c1_g2(-3.46230741961)
GO:0005773	vacuole	cellular component	3/51	309/4387	0.7078	1	TRINITY_DN5544_c0_g1(-2.29962801643),TRINITY_DN7929_c0_g1(-3.17394119368),TRINITY_DN8447_c1_g6(-3.5898256764)	TRINITY_DN5544_c0_g1(-2.29962801643),TRINITY_DN7929_c0_g1(-3.17394119368),TRINITY_DN8447_c1_g6(-3.5898256764)
GO:0005739	mitochondrion	cellular component	7/51	697/4387	0.7222	1	TRINITY_DN12163_c0_g1(-4.6772465855),TRINITY_DN3369_c0_g1(-2.18414326439),TRINITY_DN5662_c0_g1(-1.08596545703),TRINITY_DN6392_c0_g1(-1.3981372917),TRINITY_DN7389_c0_g1(-7.27134908097),TRINITY_DN7890_c0_g1(-1.08801674278),TRINITY_DN8577_c1_g2(-3.46230741961)	TRINITY_DN12163_c0_g1(-4.6772465855),TRINITY_DN3369_c0_g1(-2.18414326439),TRINITY_DN5662_c0_g1(-1.08596545703),TRINITY_DN6392_c0_g1(-1.3981372917),TRINITY_DN7389_c0_g1(-7.27134908097),TRINITY_DN7890_c0_g1(-1.08801674278),TRINITY_DN8577_c1_g2(-3.46230741961)
GO:0000790	nuclear chromatin	cellular component	2/51	222/4387	0.7386	1	TRINITY_DN7890_c0_g1(-1.08801674278),TRINITY_DN8310_c0_g1(-2.25759124863)	TRINITY_DN7890_c0_g1(-1.08801674278),TRINITY_DN8310_c0_g1(-2.25759124863)
GO:0031966	mitochondrial membrane	cellular component	2/51	243/4387	0.7835	1	TRINITY_DN3369_c0_g1(-2.18414326439),TRINITY_DN8577_c1_g2(-3.46230741961)	TRINITY_DN3369_c0_g1(-2.18414326439),TRINITY_DN8577_c1_g2(-3.46230741961)
GO:0044427	chromosomal part	cellular component	3/51	350/4387	0.7856	1	TRINITY_DN7890_c0_g1(-1.08801674278),TRINITY_DN8310_c0_g1(-2.25759124863),TRINITY_DN8987_c0_g9(-1.80732619926)	TRINITY_DN7890_c0_g1(-1.08801674278),TRINITY_DN8310_c0_g1(-2.25759124863),TRINITY_DN8987_c0_g9(-1.80732619926)
GO:0098805	whole membrane	cellular component	3/51	352/4387	0.7889	1	TRINITY_DN3369_c0_g1(-2.18414326439),TRINITY_DN5544_c0_g1(-2.29962801643),TRINITY_DN7929_c0_g1(-3.17394119368)	TRINITY_DN3369_c0_g1(-2.18414326439),TRINITY_DN5544_c0_g1(-2.29962801643),TRINITY_DN7929_c0_g1(-3.17394119368)
GO:0044455	mitochondrial membrane part	cellular component	1/51	135/4387	0.7988	1	TRINITY_DN8577_c1_g2(-3.46230741961)	TRINITY_DN8577_c1_g2(-3.46230741961)
GO:0005740	mitochondrial envelope	cellular component	2/51	258/4387	0.8114	1	TRINITY_DN3369_c0_g1(-2.18414326439),TRINITY_DN8577_c1_g2(-3.46230741961)	TRINITY_DN3369_c0_g1(-2.18414326439),TRINITY_DN8577_c1_g2(-3.46230741961)
GO:0000785	chromatin	cellular component	2/51	259/4387	0.8132	1	TRINITY_DN7890_c0_g1(-1.08801674278),TRINITY_DN8310_c0_g1(-2.25759124863)	TRINITY_DN7890_c0_g1(-1.08801674278),TRINITY_DN8310_c0_g1(-2.25759124863)
GO:0098588	bounding membrane of organelle	cellular component	3/51	382/4387	0.8340	1	TRINITY_DN3369_c0_g1(-2.18414326439),TRINITY_DN5544_c0_g1(-2.29962801643),TRINITY_DN7929_c0_g1(-3.17394119368)	TRINITY_DN3369_c0_g1(-2.18414326439),TRINITY_DN5544_c0_g1(-2.29962801643),TRINITY_DN7929_c0_g1(-3.17394119368)
GO:0044454	nuclear chromosome part	cellular component	2/51	273/4387	0.8361	1	TRINITY_DN7890_c0_g1(-1.08801674278),TRINITY_DN8310_c0_g1(-2.25759124863)	TRINITY_DN7890_c0_g1(-1.08801674278),TRINITY_DN8310_c0_g1(-2.25759124863)
GO:0030427	site of polarized growth	cellular component	1/51	157/4387	0.8458	1	TRINITY_DN3472_c0_g1(-2.48480260234)	TRINITY_DN3472_c0_g1(-2.48480260234)
GO:0016021	integral component of membrane	cellular component	5/51	619/4387	0.8654	1	TRINITY_DN2867_c0_g1(-3.24231557617),TRINITY_DN5544_c0_g1(-2.29962801643),TRINITY_DN5715_c0_g1(-14.8056407708),TRINITY_DN8577_c1_g2(-3.46230741961),TRINITY_DN9215_c0_g1(-1.35922237657)	TRINITY_DN2867_c0_g1(-3.24231557617),TRINITY_DN5544_c0_g1(-2.29962801643),TRINITY_DN5715_c0_g1(-14.8056407708),TRINITY_DN8577_c1_g2(-3.46230741961),TRINITY_DN9215_c0_g1(-1.35922237657)
GO:0031224	intrinsic component of membrane	cellular component	5/51	654/4387	0.8960	1	TRINITY_DN2867_c0_g1(-3.24231557617),TRINITY_DN5544_c0_g1(-2.29962801643),TRINITY_DN5715_c0_g1(-14.8056407708),TRINITY_DN8577_c1_g2(-3.46230741961),TRINITY_DN9215_c0_g1(-1.35922237657)	TRINITY_DN2867_c0_g1(-3.24231557617),TRINITY_DN5544_c0_g1(-2.29962801643),TRINITY_DN5715_c0_g1(-14.8056407708),TRINITY_DN8577_c1_g2(-3.46230741961),TRINITY_DN9215_c0_g1(-1.35922237657)
GO:0005829	cytosol	cellular component	13/51	1436/4387	0.8982	1	TRINITY_DN10800_c0_g1(-14.1298832099),TRINITY_DN1104_c0_g2(-5.71615701062),TRINITY_DN12581_c0_g1(-14.3833478941),TRINITY_DN17507_c0_g1(-13.950823173),TRINITY_DN2129_c0_g1(-13.6544704492),TRINITY_DN2844_c0_g1(-14.8128758833),TRINITY_DN3511_c0_g1(-6.41662837563),TRINITY_DN5491_c0_g1(-13.6505166374),TRINITY_DN6392_c0_g1(-1.3981372917),TRINITY_DN7247_c0_g1(-14.9763118684),TRINITY_DN7389_c0_g1(-7.2713…	TRINITY_DN10800_c0_g1(-14.1298832099),TRINITY_DN1104_c0_g2(-5.71615701062),TRINITY_DN12581_c0_g1(-14.3833478941),TRINITY_DN17507_c0_g1(-13.950823173),TRINITY_DN2129_c0_g1(-13.6544704492),TRINITY_DN2844_c0_g1(-14.8128758833),TRINITY_DN3511_c0_g1(-6.41662837563),TRINITY_DN5491_c0_g1(-13.6505166374),TRINITY_DN6392_c0_g1(-1.3981372917),TRINITY_DN7247_c0_g1(-14.9763118684),TRINITY_DN7389_c0_g1(-7.2713…
GO:0005743	mitochondrial inner membrane	cellular component	1/51	193/4387	0.9005	1	TRINITY_DN8577_c1_g2(-3.46230741961)	TRINITY_DN8577_c1_g2(-3.46230741961)
GO:0098796	membrane protein complex	cellular component	2/51	325/4387	0.9011	1	TRINITY_DN5715_c0_g1(-14.8056407708),TRINITY_DN8577_c1_g2(-3.46230741961)	TRINITY_DN5715_c0_g1(-14.8056407708),TRINITY_DN8577_c1_g2(-3.46230741961)
GO:0019866	organelle inner membrane	cellular component	1/51	201/4387	0.9098	1	TRINITY_DN8577_c1_g2(-3.46230741961)	TRINITY_DN8577_c1_g2(-3.46230741961)
GO:0031984	organelle subcompartment	cellular component	2/51	338/4387	0.9132	1	TRINITY_DN14332_c0_g1(-13.8821558283),TRINITY_DN8274_c0_g1(-6.38649048435)	TRINITY_DN14332_c0_g1(-13.8821558283),TRINITY_DN8274_c0_g1(-6.38649048435)
GO:0005887	integral component of plasma membrane	cellular component	1/51	211/4387	0.9202	1	TRINITY_DN9215_c0_g1(-1.35922237657)	TRINITY_DN9215_c0_g1(-1.35922237657)
GO:0016020	membrane	cellular component	15/51	1706/4387	0.9406	1	TRINITY_DN10800_c0_g1(-14.1298832099),TRINITY_DN14332_c0_g1(-13.8821558283),TRINITY_DN2867_c0_g1(-3.24231557617),TRINITY_DN3369_c0_g1(-2.18414326439),TRINITY_DN3511_c0_g1(-6.41662837563),TRINITY_DN5544_c0_g1(-2.29962801643),TRINITY_DN5715_c0_g1(-14.8056407708),TRINITY_DN7929_c0_g1(-3.17394119368),TRINITY_DN8274_c0_g1(-6.38649048435),TRINITY_DN8577_c1_g2(-3.46230741961),TRINITY_DN8700_c0_g1(-2.997…	TRINITY_DN10800_c0_g1(-14.1298832099),TRINITY_DN14332_c0_g1(-13.8821558283),TRINITY_DN2867_c0_g1(-3.24231557617),TRINITY_DN3369_c0_g1(-2.18414326439),TRINITY_DN3511_c0_g1(-6.41662837563),TRINITY_DN5544_c0_g1(-2.29962801643),TRINITY_DN5715_c0_g1(-14.8056407708),TRINITY_DN7929_c0_g1(-3.17394119368),TRINITY_DN8274_c0_g1(-6.38649048435),TRINITY_DN8577_c1_g2(-3.46230741961),TRINITY_DN8700_c0_g1(-2.997…
GO:0031226	intrinsic component of plasma membrane	cellular component	1/51	236/4387	0.9414	1	TRINITY_DN9215_c0_g1(-1.35922237657)	TRINITY_DN9215_c0_g1(-1.35922237657)
GO:0005730	nucleolus	cellular component	1/51	241/4387	0.9449	1	TRINITY_DN7890_c0_g1(-1.08801674278)	TRINITY_DN7890_c0_g1(-1.08801674278)
GO:0005794	Golgi apparatus	cellular component	1/51	247/4387	0.9488	1	TRINITY_DN8700_c0_g1(-2.9972877012)	TRINITY_DN8700_c0_g1(-2.9972877012)
GO:0031090	organelle membrane	cellular component	4/51	632/4387	0.9490	1	TRINITY_DN3369_c0_g1(-2.18414326439),TRINITY_DN5544_c0_g1(-2.29962801643),TRINITY_DN7929_c0_g1(-3.17394119368),TRINITY_DN8577_c1_g2(-3.46230741961)	TRINITY_DN3369_c0_g1(-2.18414326439),TRINITY_DN5544_c0_g1(-2.29962801643),TRINITY_DN7929_c0_g1(-3.17394119368),TRINITY_DN8577_c1_g2(-3.46230741961)
GO:1990234	transferase complex	cellular component	1/51	263/4387	0.9581	1	TRINITY_DN9380_c0_g4(-1.45429304676)	TRINITY_DN9380_c0_g4(-1.45429304676)
GO:0005783	endoplasmic reticulum	cellular component	2/51	418/4387	0.9622	1	TRINITY_DN2867_c0_g1(-3.24231557617),TRINITY_DN3369_c0_g1(-2.18414326439)	TRINITY_DN2867_c0_g1(-3.24231557617),TRINITY_DN3369_c0_g1(-2.18414326439)
GO:0032991	protein-containing complex	cellular component	15/51	1783/4387	0.9651	1	TRINITY_DN10800_c0_g1(-14.1298832099),TRINITY_DN12581_c0_g1(-14.3833478941),TRINITY_DN17507_c0_g1(-13.950823173),TRINITY_DN2129_c0_g1(-13.6544704492),TRINITY_DN3511_c0_g1(-6.41662837563),TRINITY_DN5715_c0_g1(-14.8056407708),TRINITY_DN7389_c0_g1(-7.27134908097),TRINITY_DN7890_c0_g1(-1.08801674278),TRINITY_DN8310_c0_g1(-2.25759124863),TRINITY_DN8577_c1_g2(-3.46230741961),TRINITY_DN8784_c1_g1(-6.544…	TRINITY_DN10800_c0_g1(-14.1298832099),TRINITY_DN12581_c0_g1(-14.3833478941),TRINITY_DN17507_c0_g1(-13.950823173),TRINITY_DN2129_c0_g1(-13.6544704492),TRINITY_DN3511_c0_g1(-6.41662837563),TRINITY_DN5715_c0_g1(-14.8056407708),TRINITY_DN7389_c0_g1(-7.27134908097),TRINITY_DN7890_c0_g1(-1.08801674278),TRINITY_DN8310_c0_g1(-2.25759124863),TRINITY_DN8577_c1_g2(-3.46230741961),TRINITY_DN8784_c1_g1(-6.544…
GO:0071944	cell periphery	cellular component	8/51	1110/4387	0.9658	1	TRINITY_DN2867_c0_g1(-3.24231557617),TRINITY_DN3369_c0_g1(-2.18414326439),TRINITY_DN3472_c0_g1(-2.48480260234),TRINITY_DN5544_c0_g1(-2.29962801643),TRINITY_DN5715_c0_g1(-14.8056407708),TRINITY_DN8700_c0_g1(-2.9972877012),TRINITY_DN9171_c0_g2(-1.87925061514),TRINITY_DN9215_c0_g1(-1.35922237657)	TRINITY_DN2867_c0_g1(-3.24231557617),TRINITY_DN3369_c0_g1(-2.18414326439),TRINITY_DN3472_c0_g1(-2.48480260234),TRINITY_DN5544_c0_g1(-2.29962801643),TRINITY_DN5715_c0_g1(-14.8056407708),TRINITY_DN8700_c0_g1(-2.9972877012),TRINITY_DN9171_c0_g2(-1.87925061514),TRINITY_DN9215_c0_g1(-1.35922237657)
GO:0005886	plasma membrane	cellular component	6/51	918/4387	0.9706	1	TRINITY_DN2867_c0_g1(-3.24231557617),TRINITY_DN3369_c0_g1(-2.18414326439),TRINITY_DN5544_c0_g1(-2.29962801643),TRINITY_DN5715_c0_g1(-14.8056407708),TRINITY_DN8700_c0_g1(-2.9972877012),TRINITY_DN9215_c0_g1(-1.35922237657)	TRINITY_DN2867_c0_g1(-3.24231557617),TRINITY_DN3369_c0_g1(-2.18414326439),TRINITY_DN5544_c0_g1(-2.29962801643),TRINITY_DN5715_c0_g1(-14.8056407708),TRINITY_DN8700_c0_g1(-2.9972877012),TRINITY_DN9215_c0_g1(-1.35922237657)
GO:0043228	non-membrane-bounded organelle	cellular component	8/51	1138/4387	0.9727	1	TRINITY_DN12581_c0_g1(-14.3833478941),TRINITY_DN17507_c0_g1(-13.950823173),TRINITY_DN7389_c0_g1(-7.27134908097),TRINITY_DN7890_c0_g1(-1.08801674278),TRINITY_DN8310_c0_g1(-2.25759124863),TRINITY_DN8784_c1_g1(-6.54416679019),TRINITY_DN8987_c0_g9(-1.80732619926),TRINITY_DN9314_c0_g1(-2.62276222137)	TRINITY_DN12581_c0_g1(-14.3833478941),TRINITY_DN17507_c0_g1(-13.950823173),TRINITY_DN7389_c0_g1(-7.27134908097),TRINITY_DN7890_c0_g1(-1.08801674278),TRINITY_DN8310_c0_g1(-2.25759124863),TRINITY_DN8784_c1_g1(-6.54416679019),TRINITY_DN8987_c0_g9(-1.80732619926),TRINITY_DN9314_c0_g1(-2.62276222137)
GO:0043232	intracellular non-membrane-bounded organelle	cellular component	8/51	1138/4387	0.9727	1	TRINITY_DN12581_c0_g1(-14.3833478941),TRINITY_DN17507_c0_g1(-13.950823173),TRINITY_DN7389_c0_g1(-7.27134908097),TRINITY_DN7890_c0_g1(-1.08801674278),TRINITY_DN8310_c0_g1(-2.25759124863),TRINITY_DN8784_c1_g1(-6.54416679019),TRINITY_DN8987_c0_g9(-1.80732619926),TRINITY_DN9314_c0_g1(-2.62276222137)	TRINITY_DN12581_c0_g1(-14.3833478941),TRINITY_DN17507_c0_g1(-13.950823173),TRINITY_DN7389_c0_g1(-7.27134908097),TRINITY_DN7890_c0_g1(-1.08801674278),TRINITY_DN8310_c0_g1(-2.25759124863),TRINITY_DN8784_c1_g1(-6.54416679019),TRINITY_DN8987_c0_g9(-1.80732619926),TRINITY_DN9314_c0_g1(-2.62276222137)
GO:0005737	cytoplasm	cellular component	33/51	3323/4387	0.9744	1	TRINITY_DN10800_c0_g1(-14.1298832099),TRINITY_DN1104_c0_g2(-5.71615701062),TRINITY_DN12163_c0_g1(-4.6772465855),TRINITY_DN12581_c0_g1(-14.3833478941),TRINITY_DN14332_c0_g1(-13.8821558283),TRINITY_DN17507_c0_g1(-13.950823173),TRINITY_DN2129_c0_g1(-13.6544704492),TRINITY_DN2844_c0_g1(-14.8128758833),TRINITY_DN2867_c0_g1(-3.24231557617),TRINITY_DN3369_c0_g1(-2.18414326439),TRINITY_DN3511_c0_g1(-6.41…	TRINITY_DN10800_c0_g1(-14.1298832099),TRINITY_DN1104_c0_g2(-5.71615701062),TRINITY_DN12163_c0_g1(-4.6772465855),TRINITY_DN12581_c0_g1(-14.3833478941),TRINITY_DN14332_c0_g1(-13.8821558283),TRINITY_DN17507_c0_g1(-13.950823173),TRINITY_DN2129_c0_g1(-13.6544704492),TRINITY_DN2844_c0_g1(-14.8128758833),TRINITY_DN2867_c0_g1(-3.24231557617),TRINITY_DN3369_c0_g1(-2.18414326439),TRINITY_DN3511_c0_g1(-6.41…
GO:0005634	nucleus	cellular component	11/51	1505/4387	0.9840	1	TRINITY_DN1104_c0_g2(-5.71615701062),TRINITY_DN5662_c0_g1(-1.08596545703),TRINITY_DN7389_c0_g1(-7.27134908097),TRINITY_DN7890_c0_g1(-1.08801674278),TRINITY_DN7929_c0_g1(-3.17394119368),TRINITY_DN8310_c0_g1(-2.25759124863),TRINITY_DN9005_c0_g4(-2.35496917812),TRINITY_DN9218_c0_g2(-3.10709185221),TRINITY_DN9314_c0_g1(-2.62276222137),TRINITY_DN9380_c0_g4(-1.45429304676),TRINITY_DN9413_c0_g5(-1.10593…	TRINITY_DN1104_c0_g2(-5.71615701062),TRINITY_DN5662_c0_g1(-1.08596545703),TRINITY_DN7389_c0_g1(-7.27134908097),TRINITY_DN7890_c0_g1(-1.08801674278),TRINITY_DN7929_c0_g1(-3.17394119368),TRINITY_DN8310_c0_g1(-2.25759124863),TRINITY_DN9005_c0_g4(-2.35496917812),TRINITY_DN9218_c0_g2(-3.10709185221),TRINITY_DN9314_c0_g1(-2.62276222137),TRINITY_DN9380_c0_g4(-1.45429304676),TRINITY_DN9413_c0_g5(-1.10593…
GO:0031410	cytoplasmic vesicle	cellular component	1/51	364/4387	0.9883	1	TRINITY_DN8700_c0_g1(-2.9972877012)	TRINITY_DN8700_c0_g1(-2.9972877012)
GO:0097708	intracellular vesicle	cellular component	1/51	364/4387	0.9883	1	TRINITY_DN8700_c0_g1(-2.9972877012)	TRINITY_DN8700_c0_g1(-2.9972877012)
GO:0044444	cytoplasmic part	cellular component	25/51	2793/4387	0.9891	1	TRINITY_DN10800_c0_g1(-14.1298832099),TRINITY_DN1104_c0_g2(-5.71615701062),TRINITY_DN12163_c0_g1(-4.6772465855),TRINITY_DN12581_c0_g1(-14.3833478941),TRINITY_DN14332_c0_g1(-13.8821558283),TRINITY_DN17507_c0_g1(-13.950823173),TRINITY_DN2129_c0_g1(-13.6544704492),TRINITY_DN2844_c0_g1(-14.8128758833),TRINITY_DN2867_c0_g1(-3.24231557617),TRINITY_DN3369_c0_g1(-2.18414326439),TRINITY_DN3511_c0_g1(-6.41…	TRINITY_DN10800_c0_g1(-14.1298832099),TRINITY_DN1104_c0_g2(-5.71615701062),TRINITY_DN12163_c0_g1(-4.6772465855),TRINITY_DN12581_c0_g1(-14.3833478941),TRINITY_DN14332_c0_g1(-13.8821558283),TRINITY_DN17507_c0_g1(-13.950823173),TRINITY_DN2129_c0_g1(-13.6544704492),TRINITY_DN2844_c0_g1(-14.8128758833),TRINITY_DN2867_c0_g1(-3.24231557617),TRINITY_DN3369_c0_g1(-2.18414326439),TRINITY_DN3511_c0_g1(-6.41…
GO:0031982	vesicle	cellular component	1/51	371/4387	0.9893	1	TRINITY_DN8700_c0_g1(-2.9972877012)	TRINITY_DN8700_c0_g1(-2.9972877012)
GO:0044459	plasma membrane part	cellular component	1/51	403/4387	0.9929	1	TRINITY_DN9215_c0_g1(-1.35922237657)	TRINITY_DN9215_c0_g1(-1.35922237657)
GO:0043231	intracellular membrane-bounded organelle	cellular component	22/51	2621/4387	0.9946	1	TRINITY_DN1104_c0_g2(-5.71615701062),TRINITY_DN12163_c0_g1(-4.6772465855),TRINITY_DN14332_c0_g1(-13.8821558283),TRINITY_DN2867_c0_g1(-3.24231557617),TRINITY_DN3369_c0_g1(-2.18414326439),TRINITY_DN5544_c0_g1(-2.29962801643),TRINITY_DN5662_c0_g1(-1.08596545703),TRINITY_DN6392_c0_g1(-1.3981372917),TRINITY_DN7389_c0_g1(-7.27134908097),TRINITY_DN7890_c0_g1(-1.08801674278),TRINITY_DN7929_c0_g1(-3.17394…	TRINITY_DN1104_c0_g2(-5.71615701062),TRINITY_DN12163_c0_g1(-4.6772465855),TRINITY_DN14332_c0_g1(-13.8821558283),TRINITY_DN2867_c0_g1(-3.24231557617),TRINITY_DN3369_c0_g1(-2.18414326439),TRINITY_DN5544_c0_g1(-2.29962801643),TRINITY_DN5662_c0_g1(-1.08596545703),TRINITY_DN6392_c0_g1(-1.3981372917),TRINITY_DN7389_c0_g1(-7.27134908097),TRINITY_DN7890_c0_g1(-1.08801674278),TRINITY_DN7929_c0_g1(-3.17394…
GO:0043233	organelle lumen	cellular component	6/51	1101/4387	0.9946	1	TRINITY_DN5662_c0_g1(-1.08596545703),TRINITY_DN7389_c0_g1(-7.27134908097),TRINITY_DN7890_c0_g1(-1.08801674278),TRINITY_DN7929_c0_g1(-3.17394119368),TRINITY_DN8310_c0_g1(-2.25759124863),TRINITY_DN9314_c0_g1(-2.62276222137)	TRINITY_DN5662_c0_g1(-1.08596545703),TRINITY_DN7389_c0_g1(-7.27134908097),TRINITY_DN7890_c0_g1(-1.08801674278),TRINITY_DN7929_c0_g1(-3.17394119368),TRINITY_DN8310_c0_g1(-2.25759124863),TRINITY_DN9314_c0_g1(-2.62276222137)
GO:0070013	intracellular organelle lumen	cellular component	6/51	1101/4387	0.9946	1	TRINITY_DN5662_c0_g1(-1.08596545703),TRINITY_DN7389_c0_g1(-7.27134908097),TRINITY_DN7890_c0_g1(-1.08801674278),TRINITY_DN7929_c0_g1(-3.17394119368),TRINITY_DN8310_c0_g1(-2.25759124863),TRINITY_DN9314_c0_g1(-2.62276222137)	TRINITY_DN5662_c0_g1(-1.08596545703),TRINITY_DN7389_c0_g1(-7.27134908097),TRINITY_DN7890_c0_g1(-1.08801674278),TRINITY_DN7929_c0_g1(-3.17394119368),TRINITY_DN8310_c0_g1(-2.25759124863),TRINITY_DN9314_c0_g1(-2.62276222137)
GO:0031974	membrane-enclosed lumen	cellular component	6/51	1102/4387	0.9947	1	TRINITY_DN5662_c0_g1(-1.08596545703),TRINITY_DN7389_c0_g1(-7.27134908097),TRINITY_DN7890_c0_g1(-1.08801674278),TRINITY_DN7929_c0_g1(-3.17394119368),TRINITY_DN8310_c0_g1(-2.25759124863),TRINITY_DN9314_c0_g1(-2.62276222137)	TRINITY_DN5662_c0_g1(-1.08596545703),TRINITY_DN7389_c0_g1(-7.27134908097),TRINITY_DN7890_c0_g1(-1.08801674278),TRINITY_DN7929_c0_g1(-3.17394119368),TRINITY_DN8310_c0_g1(-2.25759124863),TRINITY_DN9314_c0_g1(-2.62276222137)
GO:0044446	intracellular organelle part	cellular component	16/51	2164/4387	0.9971	1	TRINITY_DN1104_c0_g2(-5.71615701062),TRINITY_DN12581_c0_g1(-14.3833478941),TRINITY_DN14332_c0_g1(-13.8821558283),TRINITY_DN17507_c0_g1(-13.950823173),TRINITY_DN3369_c0_g1(-2.18414326439),TRINITY_DN5544_c0_g1(-2.29962801643),TRINITY_DN5662_c0_g1(-1.08596545703),TRINITY_DN7389_c0_g1(-7.27134908097),TRINITY_DN7890_c0_g1(-1.08801674278),TRINITY_DN7929_c0_g1(-3.17394119368),TRINITY_DN8274_c0_g1(-6.386…	TRINITY_DN1104_c0_g2(-5.71615701062),TRINITY_DN12581_c0_g1(-14.3833478941),TRINITY_DN14332_c0_g1(-13.8821558283),TRINITY_DN17507_c0_g1(-13.950823173),TRINITY_DN3369_c0_g1(-2.18414326439),TRINITY_DN5544_c0_g1(-2.29962801643),TRINITY_DN5662_c0_g1(-1.08596545703),TRINITY_DN7389_c0_g1(-7.27134908097),TRINITY_DN7890_c0_g1(-1.08801674278),TRINITY_DN7929_c0_g1(-3.17394119368),TRINITY_DN8274_c0_g1(-6.386…
GO:0044422	organelle part	cellular component	16/51	2175/4387	0.9974	1	TRINITY_DN1104_c0_g2(-5.71615701062),TRINITY_DN12581_c0_g1(-14.3833478941),TRINITY_DN14332_c0_g1(-13.8821558283),TRINITY_DN17507_c0_g1(-13.950823173),TRINITY_DN3369_c0_g1(-2.18414326439),TRINITY_DN5544_c0_g1(-2.29962801643),TRINITY_DN5662_c0_g1(-1.08596545703),TRINITY_DN7389_c0_g1(-7.27134908097),TRINITY_DN7890_c0_g1(-1.08801674278),TRINITY_DN7929_c0_g1(-3.17394119368),TRINITY_DN8274_c0_g1(-6.386…	TRINITY_DN1104_c0_g2(-5.71615701062),TRINITY_DN12581_c0_g1(-14.3833478941),TRINITY_DN14332_c0_g1(-13.8821558283),TRINITY_DN17507_c0_g1(-13.950823173),TRINITY_DN3369_c0_g1(-2.18414326439),TRINITY_DN5544_c0_g1(-2.29962801643),TRINITY_DN5662_c0_g1(-1.08596545703),TRINITY_DN7389_c0_g1(-7.27134908097),TRINITY_DN7890_c0_g1(-1.08801674278),TRINITY_DN7929_c0_g1(-3.17394119368),TRINITY_DN8274_c0_g1(-6.386…
GO:0043227	membrane-bounded organelle	cellular component	22/51	2694/4387	0.9974	1	TRINITY_DN1104_c0_g2(-5.71615701062),TRINITY_DN12163_c0_g1(-4.6772465855),TRINITY_DN14332_c0_g1(-13.8821558283),TRINITY_DN2867_c0_g1(-3.24231557617),TRINITY_DN3369_c0_g1(-2.18414326439),TRINITY_DN5544_c0_g1(-2.29962801643),TRINITY_DN5662_c0_g1(-1.08596545703),TRINITY_DN6392_c0_g1(-1.3981372917),TRINITY_DN7389_c0_g1(-7.27134908097),TRINITY_DN7890_c0_g1(-1.08801674278),TRINITY_DN7929_c0_g1(-3.17394…	TRINITY_DN1104_c0_g2(-5.71615701062),TRINITY_DN12163_c0_g1(-4.6772465855),TRINITY_DN14332_c0_g1(-13.8821558283),TRINITY_DN2867_c0_g1(-3.24231557617),TRINITY_DN3369_c0_g1(-2.18414326439),TRINITY_DN5544_c0_g1(-2.29962801643),TRINITY_DN5662_c0_g1(-1.08596545703),TRINITY_DN6392_c0_g1(-1.3981372917),TRINITY_DN7389_c0_g1(-7.27134908097),TRINITY_DN7890_c0_g1(-1.08801674278),TRINITY_DN7929_c0_g1(-3.17394…
GO:0044425	membrane part	cellular component	5/51	1065/4387	0.9977	1	TRINITY_DN2867_c0_g1(-3.24231557617),TRINITY_DN5544_c0_g1(-2.29962801643),TRINITY_DN5715_c0_g1(-14.8056407708),TRINITY_DN8577_c1_g2(-3.46230741961),TRINITY_DN9215_c0_g1(-1.35922237657)	TRINITY_DN2867_c0_g1(-3.24231557617),TRINITY_DN5544_c0_g1(-2.29962801643),TRINITY_DN5715_c0_g1(-14.8056407708),TRINITY_DN8577_c1_g2(-3.46230741961),TRINITY_DN9215_c0_g1(-1.35922237657)
GO:0043229	intracellular organelle	cellular component	25/51	2950/4387	0.9978	1	TRINITY_DN1104_c0_g2(-5.71615701062),TRINITY_DN12163_c0_g1(-4.6772465855),TRINITY_DN12581_c0_g1(-14.3833478941),TRINITY_DN14332_c0_g1(-13.8821558283),TRINITY_DN17507_c0_g1(-13.950823173),TRINITY_DN2867_c0_g1(-3.24231557617),TRINITY_DN3369_c0_g1(-2.18414326439),TRINITY_DN5544_c0_g1(-2.29962801643),TRINITY_DN5662_c0_g1(-1.08596545703),TRINITY_DN6392_c0_g1(-1.3981372917),TRINITY_DN7389_c0_g1(-7.2713…	TRINITY_DN1104_c0_g2(-5.71615701062),TRINITY_DN12163_c0_g1(-4.6772465855),TRINITY_DN12581_c0_g1(-14.3833478941),TRINITY_DN14332_c0_g1(-13.8821558283),TRINITY_DN17507_c0_g1(-13.950823173),TRINITY_DN2867_c0_g1(-3.24231557617),TRINITY_DN3369_c0_g1(-2.18414326439),TRINITY_DN5544_c0_g1(-2.29962801643),TRINITY_DN5662_c0_g1(-1.08596545703),TRINITY_DN6392_c0_g1(-1.3981372917),TRINITY_DN7389_c0_g1(-7.2713…
GO:0043226	organelle	cellular component	25/51	2953/4387	0.9979	1	TRINITY_DN1104_c0_g2(-5.71615701062),TRINITY_DN12163_c0_g1(-4.6772465855),TRINITY_DN12581_c0_g1(-14.3833478941),TRINITY_DN14332_c0_g1(-13.8821558283),TRINITY_DN17507_c0_g1(-13.950823173),TRINITY_DN2867_c0_g1(-3.24231557617),TRINITY_DN3369_c0_g1(-2.18414326439),TRINITY_DN5544_c0_g1(-2.29962801643),TRINITY_DN5662_c0_g1(-1.08596545703),TRINITY_DN6392_c0_g1(-1.3981372917),TRINITY_DN7389_c0_g1(-7.2713…	TRINITY_DN1104_c0_g2(-5.71615701062),TRINITY_DN12163_c0_g1(-4.6772465855),TRINITY_DN12581_c0_g1(-14.3833478941),TRINITY_DN14332_c0_g1(-13.8821558283),TRINITY_DN17507_c0_g1(-13.950823173),TRINITY_DN2867_c0_g1(-3.24231557617),TRINITY_DN3369_c0_g1(-2.18414326439),TRINITY_DN5544_c0_g1(-2.29962801643),TRINITY_DN5662_c0_g1(-1.08596545703),TRINITY_DN6392_c0_g1(-1.3981372917),TRINITY_DN7389_c0_g1(-7.2713…
GO:0031981	nuclear lumen	cellular component	3/51	819/4387	0.9980	1	TRINITY_DN7890_c0_g1(-1.08801674278),TRINITY_DN8310_c0_g1(-2.25759124863),TRINITY_DN9314_c0_g1(-2.62276222137)	TRINITY_DN7890_c0_g1(-1.08801674278),TRINITY_DN8310_c0_g1(-2.25759124863),TRINITY_DN9314_c0_g1(-2.62276222137)
GO:0044428	nuclear part	cellular component	4/51	968/4387	0.9983	1	TRINITY_DN7890_c0_g1(-1.08801674278),TRINITY_DN8310_c0_g1(-2.25759124863),TRINITY_DN9314_c0_g1(-2.62276222137),TRINITY_DN9380_c0_g4(-1.45429304676)	TRINITY_DN7890_c0_g1(-1.08801674278),TRINITY_DN8310_c0_g1(-2.25759124863),TRINITY_DN9314_c0_g1(-2.62276222137),TRINITY_DN9380_c0_g4(-1.45429304676)
GO:0012505	endomembrane system	cellular component	3/51	836/4387	0.9983	1	TRINITY_DN2867_c0_g1(-3.24231557617),TRINITY_DN3369_c0_g1(-2.18414326439),TRINITY_DN8700_c0_g1(-2.9972877012)	TRINITY_DN2867_c0_g1(-3.24231557617),TRINITY_DN3369_c0_g1(-2.18414326439),TRINITY_DN8700_c0_g1(-2.9972877012)
GO:1902494	catalytic complex	cellular component	1/51	563/4387	0.9991	1	TRINITY_DN9380_c0_g4(-1.45429304676)	TRINITY_DN9380_c0_g4(-1.45429304676)
GO:0005622	intracellular	cellular component	37/51	3864/4387	0.9994	1	TRINITY_DN10800_c0_g1(-14.1298832099),TRINITY_DN1104_c0_g2(-5.71615701062),TRINITY_DN12163_c0_g1(-4.6772465855),TRINITY_DN12581_c0_g1(-14.3833478941),TRINITY_DN14332_c0_g1(-13.8821558283),TRINITY_DN17507_c0_g1(-13.950823173),TRINITY_DN2129_c0_g1(-13.6544704492),TRINITY_DN2844_c0_g1(-14.8128758833),TRINITY_DN2867_c0_g1(-3.24231557617),TRINITY_DN3369_c0_g1(-2.18414326439),TRINITY_DN3511_c0_g1(-6.41…	TRINITY_DN10800_c0_g1(-14.1298832099),TRINITY_DN1104_c0_g2(-5.71615701062),TRINITY_DN12163_c0_g1(-4.6772465855),TRINITY_DN12581_c0_g1(-14.3833478941),TRINITY_DN14332_c0_g1(-13.8821558283),TRINITY_DN17507_c0_g1(-13.950823173),TRINITY_DN2129_c0_g1(-13.6544704492),TRINITY_DN2844_c0_g1(-14.8128758833),TRINITY_DN2867_c0_g1(-3.24231557617),TRINITY_DN3369_c0_g1(-2.18414326439),TRINITY_DN3511_c0_g1(-6.41…
GO:0044424	intracellular part	cellular component	36/51	3852/4387	0.9998	1	TRINITY_DN10800_c0_g1(-14.1298832099),TRINITY_DN1104_c0_g2(-5.71615701062),TRINITY_DN12163_c0_g1(-4.6772465855),TRINITY_DN12581_c0_g1(-14.3833478941),TRINITY_DN14332_c0_g1(-13.8821558283),TRINITY_DN17507_c0_g1(-13.950823173),TRINITY_DN2129_c0_g1(-13.6544704492),TRINITY_DN2844_c0_g1(-14.8128758833),TRINITY_DN2867_c0_g1(-3.24231557617),TRINITY_DN3369_c0_g1(-2.18414326439),TRINITY_DN3511_c0_g1(-6.41…	TRINITY_DN10800_c0_g1(-14.1298832099),TRINITY_DN1104_c0_g2(-5.71615701062),TRINITY_DN12163_c0_g1(-4.6772465855),TRINITY_DN12581_c0_g1(-14.3833478941),TRINITY_DN14332_c0_g1(-13.8821558283),TRINITY_DN17507_c0_g1(-13.950823173),TRINITY_DN2129_c0_g1(-13.6544704492),TRINITY_DN2844_c0_g1(-14.8128758833),TRINITY_DN2867_c0_g1(-3.24231557617),TRINITY_DN3369_c0_g1(-2.18414326439),TRINITY_DN3511_c0_g1(-6.41…
GO:0005623	cell	cellular component	41/51	4266/4387	1.0000	1	TRINITY_DN10800_c0_g1(-14.1298832099),TRINITY_DN1104_c0_g2(-5.71615701062),TRINITY_DN12163_c0_g1(-4.6772465855),TRINITY_DN12581_c0_g1(-14.3833478941),TRINITY_DN14332_c0_g1(-13.8821558283),TRINITY_DN17507_c0_g1(-13.950823173),TRINITY_DN2129_c0_g1(-13.6544704492),TRINITY_DN2844_c0_g1(-14.8128758833),TRINITY_DN2867_c0_g1(-3.24231557617),TRINITY_DN3369_c0_g1(-2.18414326439),TRINITY_DN3472_c0_g1(-2.48…	TRINITY_DN10800_c0_g1(-14.1298832099),TRINITY_DN1104_c0_g2(-5.71615701062),TRINITY_DN12163_c0_g1(-4.6772465855),TRINITY_DN12581_c0_g1(-14.3833478941),TRINITY_DN14332_c0_g1(-13.8821558283),TRINITY_DN17507_c0_g1(-13.950823173),TRINITY_DN2129_c0_g1(-13.6544704492),TRINITY_DN2844_c0_g1(-14.8128758833),TRINITY_DN2867_c0_g1(-3.24231557617),TRINITY_DN3369_c0_g1(-2.18414326439),TRINITY_DN3472_c0_g1(-2.48…
GO:0044464	cell part	cellular component	41/51	4266/4387	1.0000	1	TRINITY_DN10800_c0_g1(-14.1298832099),TRINITY_DN1104_c0_g2(-5.71615701062),TRINITY_DN12163_c0_g1(-4.6772465855),TRINITY_DN12581_c0_g1(-14.3833478941),TRINITY_DN14332_c0_g1(-13.8821558283),TRINITY_DN17507_c0_g1(-13.950823173),TRINITY_DN2129_c0_g1(-13.6544704492),TRINITY_DN2844_c0_g1(-14.8128758833),TRINITY_DN2867_c0_g1(-3.24231557617),TRINITY_DN3369_c0_g1(-2.18414326439),TRINITY_DN3472_c0_g1(-2.48…	TRINITY_DN10800_c0_g1(-14.1298832099),TRINITY_DN1104_c0_g2(-5.71615701062),TRINITY_DN12163_c0_g1(-4.6772465855),TRINITY_DN12581_c0_g1(-14.3833478941),TRINITY_DN14332_c0_g1(-13.8821558283),TRINITY_DN17507_c0_g1(-13.950823173),TRINITY_DN2129_c0_g1(-13.6544704492),TRINITY_DN2844_c0_g1(-14.8128758833),TRINITY_DN2867_c0_g1(-3.24231557617),TRINITY_DN3369_c0_g1(-2.18414326439),TRINITY_DN3472_c0_g1(-2.48…
GO:0005575	cellular_component	cellular component	51/51	4387/4387	1.0000	1	TRINITY_DN10800_c0_g1(-14.1298832099),TRINITY_DN1104_c0_g2(-5.71615701062),TRINITY_DN12163_c0_g1(-4.6772465855),TRINITY_DN12581_c0_g1(-14.3833478941),TRINITY_DN14332_c0_g1(-13.8821558283),TRINITY_DN17192_c0_g1(-5.01973037473),TRINITY_DN17507_c0_g1(-13.950823173),TRINITY_DN2129_c0_g1(-13.6544704492),TRINITY_DN2844_c0_g1(-14.8128758833),TRINITY_DN2867_c0_g1(-3.24231557617),TRINITY_DN3369_c0_g1(-2.1…	TRINITY_DN10800_c0_g1(-14.1298832099),TRINITY_DN1104_c0_g2(-5.71615701062),TRINITY_DN12163_c0_g1(-4.6772465855),TRINITY_DN12581_c0_g1(-14.3833478941),TRINITY_DN14332_c0_g1(-13.8821558283),TRINITY_DN17192_c0_g1(-5.01973037473),TRINITY_DN17507_c0_g1(-13.950823173),TRINITY_DN2129_c0_g1(-13.6544704492),TRINITY_DN2844_c0_g1(-14.8128758833),TRINITY_DN2867_c0_g1(-3.24231557617),TRINITY_DN3369_c0_g1(-2.1…
GO:0016837	carbon-oxygen lyase activity, acting on polysaccharides	molecular function	2/49	6/4092	0.00204	1	TRINITY_DN17192_c0_g1(-5.01973037473),TRINITY_DN7321_c0_g1(-4.00491188732)	TRINITY_DN17192_c0_g1(-5.01973037473),TRINITY_DN7321_c0_g1(-4.00491188732)
GO:0016989	sigma factor antagonist activity	molecular function	2/49	6/4092	0.00204	1	TRINITY_DN17009_c0_g1(-14.6439097263),TRINITY_DN3511_c0_g1(-6.41662837563)	TRINITY_DN17009_c0_g1(-14.6439097263),TRINITY_DN3511_c0_g1(-6.41662837563)
GO:0019863	IgE binding	molecular function	2/49	7/4092	0.00284	1	TRINITY_DN8514_c0_g1(-4.70399289573),TRINITY_DN8514_c0_g3(-4.33668351592)	TRINITY_DN8514_c0_g1(-4.70399289573),TRINITY_DN8514_c0_g3(-4.33668351592)
GO:0019865	immunoglobulin binding	molecular function	2/49	8/4092	0.00376	1	TRINITY_DN8514_c0_g1(-4.70399289573),TRINITY_DN8514_c0_g3(-4.33668351592)	TRINITY_DN8514_c0_g1(-4.70399289573),TRINITY_DN8514_c0_g3(-4.33668351592)
GO:0016835	carbon-oxygen lyase activity	molecular function	4/49	63/4092	0.00644	1	TRINITY_DN17192_c0_g1(-5.01973037473),TRINITY_DN6335_c0_g1(-2.90456094506),TRINITY_DN7321_c0_g1(-4.00491188732),TRINITY_DN9449_c0_g1(-3.37480976817)	TRINITY_DN17192_c0_g1(-5.01973037473),TRINITY_DN6335_c0_g1(-2.90456094506),TRINITY_DN7321_c0_g1(-4.00491188732),TRINITY_DN9449_c0_g1(-3.37480976817)
GO:0000703	oxidized pyrimidine nucleobase lesion DNA N-glycosylase activity	molecular function	1/49	1/4092	0.01197	1	TRINITY_DN5662_c0_g1(-1.08596545703)	TRINITY_DN5662_c0_g1(-1.08596545703)
GO:0005503	all-trans retinal binding	molecular function	1/49	1/4092	0.01197	1	TRINITY_DN2867_c0_g1(-3.24231557617)	TRINITY_DN2867_c0_g1(-3.24231557617)
GO:0008748	N-ethylmaleimide reductase activity	molecular function	1/49	1/4092	0.01197	1	TRINITY_DN2844_c0_g1(-14.8128758833)	TRINITY_DN2844_c0_g1(-14.8128758833)
GO:0016918	retinal binding	molecular function	1/49	1/4092	0.01197	1	TRINITY_DN2867_c0_g1(-3.24231557617)	TRINITY_DN2867_c0_g1(-3.24231557617)
GO:0030411	scytalone dehydratase activity	molecular function	1/49	1/4092	0.01197	1	TRINITY_DN6335_c0_g1(-2.90456094506)	TRINITY_DN6335_c0_g1(-2.90456094506)
GO:0030600	feruloyl esterase activity	molecular function	1/49	1/4092	0.01197	1	TRINITY_DN8377_c0_g1(-1.66033606054)	TRINITY_DN8377_c0_g1(-1.66033606054)
GO:0034039	8-oxo-7,8-dihydroguanine DNA N-glycosylase activity	molecular function	1/49	1/4092	0.01197	1	TRINITY_DN5662_c0_g1(-1.08596545703)	TRINITY_DN5662_c0_g1(-1.08596545703)
GO:0034042	5-formyluracil DNA N-glycosylase activity	molecular function	1/49	1/4092	0.01197	1	TRINITY_DN5662_c0_g1(-1.08596545703)	TRINITY_DN5662_c0_g1(-1.08596545703)
GO:0034043	5-hydroxymethyluracil DNA N-glycosylase activity	molecular function	1/49	1/4092	0.01197	1	TRINITY_DN5662_c0_g1(-1.08596545703)	TRINITY_DN5662_c0_g1(-1.08596545703)
GO:0034567	chromate reductase activity	molecular function	1/49	1/4092	0.01197	1	TRINITY_DN2844_c0_g1(-14.8128758833)	TRINITY_DN2844_c0_g1(-14.8128758833)
GO:0046857	oxidoreductase activity, acting on other nitrogenous compounds as donors, with NAD or NADP as accept...	molecular function	1/49	1/4092	0.01197	1	TRINITY_DN2844_c0_g1(-14.8128758833)	TRINITY_DN2844_c0_g1(-14.8128758833)
GO:0050031	L-pipecolate oxidase activity	molecular function	1/49	1/4092	0.01197	1	TRINITY_DN8074_c0_g1(-4.59478951153)	TRINITY_DN8074_c0_g1(-4.59478951153)
GO:0051699	proline oxidase activity	molecular function	1/49	1/4092	0.01197	1	TRINITY_DN8074_c0_g1(-4.59478951153)	TRINITY_DN8074_c0_g1(-4.59478951153)
GO:0140083	protein-DNA unloading ATPase activity	molecular function	1/49	1/4092	0.01197	1	TRINITY_DN7890_c0_g1(-1.08801674278)	TRINITY_DN7890_c0_g1(-1.08801674278)
GO:1990856	methionyl-initiator methionine tRNA binding	molecular function	1/49	1/4092	0.01197	1	TRINITY_DN10800_c0_g1(-14.1298832099)	TRINITY_DN10800_c0_g1(-14.1298832099)
GO:0016628	oxidoreductase activity, acting on the CH-CH group of donors, NAD or NADP as acceptor	molecular function	2/49	15/4092	0.01336	1	TRINITY_DN2844_c0_g1(-14.8128758833),TRINITY_DN9449_c0_g1(-3.37480976817)	TRINITY_DN2844_c0_g1(-14.8128758833),TRINITY_DN9449_c0_g1(-3.37480976817)
GO:0016407	acetyltransferase activity	molecular function	3/49	43/4092	0.01423	1	TRINITY_DN5704_c0_g1(-7.19663725907),TRINITY_DN9364_c1_g4(-9.28670413483),TRINITY_DN9449_c0_g1(-3.37480976817)	TRINITY_DN5704_c0_g1(-7.19663725907),TRINITY_DN9364_c1_g4(-9.28670413483),TRINITY_DN9449_c0_g1(-3.37480976817)
GO:0052689	carboxylic ester hydrolase activity	molecular function	3/49	44/4092	0.01515	1	TRINITY_DN6059_c0_g1(-2.19404761242),TRINITY_DN7395_c0_g1(-3.20809436978),TRINITY_DN8377_c0_g1(-1.66033606054)	TRINITY_DN6059_c0_g1(-2.19404761242),TRINITY_DN7395_c0_g1(-3.20809436978),TRINITY_DN8377_c0_g1(-1.66033606054)
GO:0005501	retinoid binding	molecular function	1/49	2/4092	0.02381	1	TRINITY_DN2867_c0_g1(-3.24231557617)	TRINITY_DN2867_c0_g1(-3.24231557617)
GO:0015233	pantothenate transmembrane transporter activity	molecular function	1/49	2/4092	0.02381	1	TRINITY_DN5544_c0_g1(-2.29962801643)	TRINITY_DN5544_c0_g1(-2.29962801643)
GO:0019840	isoprenoid binding	molecular function	1/49	2/4092	0.02381	1	TRINITY_DN2867_c0_g1(-3.24231557617)	TRINITY_DN2867_c0_g1(-3.24231557617)
GO:0016829	lyase activity	molecular function	5/49	149/4092	0.03148	1	TRINITY_DN17192_c0_g1(-5.01973037473),TRINITY_DN5837_c0_g2(-14.5576790846),TRINITY_DN6335_c0_g1(-2.90456094506),TRINITY_DN7321_c0_g1(-4.00491188732),TRINITY_DN9449_c0_g1(-3.37480976817)	TRINITY_DN17192_c0_g1(-5.01973037473),TRINITY_DN5837_c0_g2(-14.5576790846),TRINITY_DN6335_c0_g1(-2.90456094506),TRINITY_DN7321_c0_g1(-4.00491188732),TRINITY_DN9449_c0_g1(-3.37480976817)
GO:0004252	serine-type endopeptidase activity	molecular function	2/49	25/4092	0.03537	1	TRINITY_DN8514_c0_g1(-4.70399289573),TRINITY_DN8514_c0_g3(-4.33668351592)	TRINITY_DN8514_c0_g1(-4.70399289573),TRINITY_DN8514_c0_g3(-4.33668351592)
GO:0008080	N-acetyltransferase activity	molecular function	2/49	25/4092	0.03537	1	TRINITY_DN5704_c0_g1(-7.19663725907),TRINITY_DN9364_c1_g4(-9.28670413483)	TRINITY_DN5704_c0_g1(-7.19663725907),TRINITY_DN9364_c1_g4(-9.28670413483)
GO:0000907	sulfonate dioxygenase activity	molecular function	1/49	3/4092	0.03550	1	TRINITY_DN8060_c0_g1(-6.68703158047)	TRINITY_DN8060_c0_g1(-6.68703158047)
GO:0000908	taurine dioxygenase activity	molecular function	1/49	3/4092	0.03550	1	TRINITY_DN8060_c0_g1(-6.68703158047)	TRINITY_DN8060_c0_g1(-6.68703158047)
GO:0003986	acetyl-CoA hydrolase activity	molecular function	1/49	3/4092	0.03550	1	TRINITY_DN6392_c0_g1(-1.3981372917)	TRINITY_DN6392_c0_g1(-1.3981372917)
GO:0004066	asparagine synthase (glutamine-hydrolyzing) activity	molecular function	1/49	3/4092	0.03550	1	TRINITY_DN5491_c0_g1(-13.6505166374)	TRINITY_DN5491_c0_g1(-13.6505166374)
GO:0004313	[acyl-carrier-protein] S-acetyltransferase activity	molecular function	1/49	3/4092	0.03550	1	TRINITY_DN9449_c0_g1(-3.37480976817)	TRINITY_DN9449_c0_g1(-3.37480976817)
GO:0004314	[acyl-carrier-protein] S-malonyltransferase activity	molecular function	1/49	3/4092	0.03550	1	TRINITY_DN9449_c0_g1(-3.37480976817)	TRINITY_DN9449_c0_g1(-3.37480976817)
GO:0004317	3-hydroxypalmitoyl-[acyl-carrier-protein] dehydratase activity	molecular function	1/49	3/4092	0.03550	1	TRINITY_DN9449_c0_g1(-3.37480976817)	TRINITY_DN9449_c0_g1(-3.37480976817)
GO:0004318	enoyl-[acyl-carrier-protein] reductase (NADH) activity	molecular function	1/49	3/4092	0.03550	1	TRINITY_DN9449_c0_g1(-3.37480976817)	TRINITY_DN9449_c0_g1(-3.37480976817)
GO:0004321	fatty-acyl-CoA synthase activity	molecular function	1/49	3/4092	0.03550	1	TRINITY_DN9449_c0_g1(-3.37480976817)	TRINITY_DN9449_c0_g1(-3.37480976817)
GO:0004594	pantothenate kinase activity	molecular function	1/49	3/4092	0.03550	1	TRINITY_DN9218_c0_g2(-3.10709185221)	TRINITY_DN9218_c0_g2(-3.10709185221)
GO:0004602	glutathione peroxidase activity	molecular function	1/49	3/4092	0.03550	1	TRINITY_DN3369_c0_g1(-2.18414326439)	TRINITY_DN3369_c0_g1(-2.18414326439)
GO:0008410	CoA-transferase activity	molecular function	1/49	3/4092	0.03550	1	TRINITY_DN6392_c0_g1(-1.3981372917)	TRINITY_DN6392_c0_g1(-1.3981372917)
GO:0008775	acetate CoA-transferase activity	molecular function	1/49	3/4092	0.03550	1	TRINITY_DN6392_c0_g1(-1.3981372917)	TRINITY_DN6392_c0_g1(-1.3981372917)
GO:0016300	tRNA (uracil) methyltransferase activity	molecular function	1/49	3/4092	0.03550	1	TRINITY_DN9512_c2_g2(-2.71712929368)	TRINITY_DN9512_c2_g2(-2.71712929368)
GO:0016419	S-malonyltransferase activity	molecular function	1/49	3/4092	0.03550	1	TRINITY_DN9449_c0_g1(-3.37480976817)	TRINITY_DN9449_c0_g1(-3.37480976817)
GO:0016420	malonyltransferase activity	molecular function	1/49	3/4092	0.03550	1	TRINITY_DN9449_c0_g1(-3.37480976817)	TRINITY_DN9449_c0_g1(-3.37480976817)
GO:0016647	oxidoreductase activity, acting on the CH-NH group of donors, oxygen as acceptor	molecular function	1/49	3/4092	0.03550	1	TRINITY_DN8074_c0_g1(-4.59478951153)	TRINITY_DN8074_c0_g1(-4.59478951153)
GO:0030570	pectate lyase activity	molecular function	1/49	3/4092	0.03550	1	TRINITY_DN7321_c0_g1(-4.00491188732)	TRINITY_DN7321_c0_g1(-4.00491188732)
GO:0030985	high molecular weight kininogen binding	molecular function	1/49	3/4092	0.03550	1	TRINITY_DN3472_c0_g1(-2.48480260234)	TRINITY_DN3472_c0_g1(-2.48480260234)
GO:0032183	SUMO binding	molecular function	1/49	3/4092	0.03550	1	TRINITY_DN7890_c0_g1(-1.08801674278)	TRINITY_DN7890_c0_g1(-1.08801674278)
GO:0004003	ATP-dependent DNA helicase activity	molecular function	2/49	26/4092	0.03803	1	TRINITY_DN7890_c0_g1(-1.08801674278),TRINITY_DN9005_c0_g4(-2.35496917812)	TRINITY_DN7890_c0_g1(-1.08801674278),TRINITY_DN9005_c0_g4(-2.35496917812)
GO:0000702	oxidized base lesion DNA N-glycosylase activity	molecular function	1/49	4/4092	0.04706	1	TRINITY_DN5662_c0_g1(-1.08596545703)	TRINITY_DN5662_c0_g1(-1.08596545703)
GO:0004071	aspartate-ammonia ligase activity	molecular function	1/49	4/4092	0.04706	1	TRINITY_DN5491_c0_g1(-13.6505166374)	TRINITY_DN5491_c0_g1(-13.6505166374)
GO:0004311	farnesyltranstransferase activity	molecular function	1/49	4/4092	0.04706	1	TRINITY_DN12163_c0_g1(-4.6772465855)	TRINITY_DN12163_c0_g1(-4.6772465855)
GO:0008534	oxidized purine nucleobase lesion DNA N-glycosylase activity	molecular function	1/49	4/4092	0.04706	1	TRINITY_DN5662_c0_g1(-1.08596545703)	TRINITY_DN5662_c0_g1(-1.08596545703)
GO:0016418	S-acetyltransferase activity	molecular function	1/49	4/4092	0.04706	1	TRINITY_DN9449_c0_g1(-3.37480976817)	TRINITY_DN9449_c0_g1(-3.37480976817)
GO:0016661	oxidoreductase activity, acting on other nitrogenous compounds as donors	molecular function	1/49	4/4092	0.04706	1	TRINITY_DN2844_c0_g1(-14.8128758833)	TRINITY_DN2844_c0_g1(-14.8128758833)
GO:0030984	kininogen binding	molecular function	1/49	4/4092	0.04706	1	TRINITY_DN3472_c0_g1(-2.48480260234)	TRINITY_DN3472_c0_g1(-2.48480260234)
GO:0044876	hercynylselenocysteine synthase	molecular function	1/49	4/4092	0.04706	1	TRINITY_DN8079_c0_g1(-6.97757646533)	TRINITY_DN8079_c0_g1(-6.97757646533)
GO:0047490	pectin lyase activity	molecular function	1/49	4/4092	0.04706	1	TRINITY_DN17192_c0_g1(-5.01973037473)	TRINITY_DN17192_c0_g1(-5.01973037473)
GO:0052706	histidine N-methyltransferase activity	molecular function	1/49	4/4092	0.04706	1	TRINITY_DN8079_c0_g1(-6.97757646533)	TRINITY_DN8079_c0_g1(-6.97757646533)
GO:0061686	hercynylcysteine sulfoxide synthase	molecular function	1/49	4/4092	0.04706	1	TRINITY_DN8079_c0_g1(-6.97757646533)	TRINITY_DN8079_c0_g1(-6.97757646533)
GO:0003678	DNA helicase activity	molecular function	2/49	30/4092	0.04939	1	TRINITY_DN7890_c0_g1(-1.08801674278),TRINITY_DN9005_c0_g4(-2.35496917812)	TRINITY_DN7890_c0_g1(-1.08801674278),TRINITY_DN9005_c0_g4(-2.35496917812)
GO:0016627	oxidoreductase activity, acting on the CH-CH group of donors	molecular function	2/49	31/4092	0.05240	1	TRINITY_DN2844_c0_g1(-14.8128758833),TRINITY_DN9449_c0_g1(-3.37480976817)	TRINITY_DN2844_c0_g1(-14.8128758833),TRINITY_DN9449_c0_g1(-3.37480976817)
GO:0008964	phosphoenolpyruvate carboxylase activity	molecular function	1/49	5/4092	0.05848	1	TRINITY_DN5837_c0_g2(-14.5576790846)	TRINITY_DN5837_c0_g2(-14.5576790846)
GO:0016289	CoA hydrolase activity	molecular function	1/49	5/4092	0.05848	1	TRINITY_DN6392_c0_g1(-1.3981372917)	TRINITY_DN6392_c0_g1(-1.3981372917)
GO:0019104	DNA N-glycosylase activity	molecular function	1/49	5/4092	0.05848	1	TRINITY_DN5662_c0_g1(-1.08596545703)	TRINITY_DN5662_c0_g1(-1.08596545703)
GO:0019171	3-hydroxyacyl-[acyl-carrier-protein] dehydratase activity	molecular function	1/49	5/4092	0.05848	1	TRINITY_DN9449_c0_g1(-3.37480976817)	TRINITY_DN9449_c0_g1(-3.37480976817)
GO:0016410	N-acyltransferase activity	molecular function	2/49	33/4092	0.05862	1	TRINITY_DN5704_c0_g1(-7.19663725907),TRINITY_DN9364_c1_g4(-9.28670413483)	TRINITY_DN5704_c0_g1(-7.19663725907),TRINITY_DN9364_c1_g4(-9.28670413483)
GO:0016705	oxidoreductase activity, acting on paired donors, with incorporation or reduction of molecular oxyge...	molecular function	2/49	33/4092	0.05862	1	TRINITY_DN8060_c0_g1(-6.68703158047),TRINITY_DN8079_c0_g1(-6.97757646533)	TRINITY_DN8060_c0_g1(-6.68703158047),TRINITY_DN8079_c0_g1(-6.97757646533)
GO:0043022	ribosome binding	molecular function	2/49	36/4092	0.06839	1	TRINITY_DN10800_c0_g1(-14.1298832099),TRINITY_DN12581_c0_g1(-14.3833478941)	TRINITY_DN10800_c0_g1(-14.1298832099),TRINITY_DN12581_c0_g1(-14.3833478941)
GO:0004364	glutathione transferase activity	molecular function	1/49	6/4092	0.06977	1	TRINITY_DN3369_c0_g1(-2.18414326439)	TRINITY_DN3369_c0_g1(-2.18414326439)
GO:0051185	coenzyme transmembrane transporter activity	molecular function	1/49	6/4092	0.06977	1	TRINITY_DN5544_c0_g1(-2.29962801643)	TRINITY_DN5544_c0_g1(-2.29962801643)
GO:0016747	transferase activity, transferring acyl groups other than amino-acyl groups	molecular function	3/49	82/4092	0.07401	1	TRINITY_DN5704_c0_g1(-7.19663725907),TRINITY_DN9364_c1_g4(-9.28670413483),TRINITY_DN9449_c0_g1(-3.37480976817)	TRINITY_DN5704_c0_g1(-7.19663725907),TRINITY_DN9364_c1_g4(-9.28670413483),TRINITY_DN9449_c0_g1(-3.37480976817)
GO:0008236	serine-type peptidase activity	molecular function	2/49	38/4092	0.07518	1	TRINITY_DN8514_c0_g1(-4.70399289573),TRINITY_DN8514_c0_g3(-4.33668351592)	TRINITY_DN8514_c0_g1(-4.70399289573),TRINITY_DN8514_c0_g3(-4.33668351592)
GO:0017171	serine hydrolase activity	molecular function	2/49	38/4092	0.07518	1	TRINITY_DN8514_c0_g1(-4.70399289573),TRINITY_DN8514_c0_g3(-4.33668351592)	TRINITY_DN8514_c0_g1(-4.70399289573),TRINITY_DN8514_c0_g3(-4.33668351592)
GO:0004568	chitinase activity	molecular function	1/49	7/4092	0.08093	1	TRINITY_DN9330_c0_g2(-6.09604953525)	TRINITY_DN9330_c0_g2(-6.09604953525)
GO:0072349	modified amino acid transmembrane transporter activity	molecular function	1/49	7/4092	0.08093	1	TRINITY_DN5544_c0_g1(-2.29962801643)	TRINITY_DN5544_c0_g1(-2.29962801643)
GO:0004312	fatty acid synthase activity	molecular function	1/49	8/4092	0.09195	1	TRINITY_DN9449_c0_g1(-3.37480976817)	TRINITY_DN9449_c0_g1(-3.37480976817)
GO:0016168	chlorophyll binding	molecular function	1/49	8/4092	0.09195	1	TRINITY_DN8274_c0_g1(-6.38649048435)	TRINITY_DN8274_c0_g1(-6.38649048435)
GO:0016211	ammonia ligase activity	molecular function	1/49	8/4092	0.09195	1	TRINITY_DN5491_c0_g1(-13.6505166374)	TRINITY_DN5491_c0_g1(-13.6505166374)
GO:0016417	S-acyltransferase activity	molecular function	1/49	8/4092	0.09195	1	TRINITY_DN9449_c0_g1(-3.37480976817)	TRINITY_DN9449_c0_g1(-3.37480976817)
GO:0031409	pigment binding	molecular function	1/49	8/4092	0.09195	1	TRINITY_DN8274_c0_g1(-6.38649048435)	TRINITY_DN8274_c0_g1(-6.38649048435)
GO:0008270	zinc ion binding	molecular function	4/49	148/4092	0.09949	1	TRINITY_DN3472_c0_g1(-2.48480260234),TRINITY_DN3511_c0_g1(-6.41662837563),TRINITY_DN7890_c0_g1(-1.08801674278),TRINITY_DN9413_c0_g5(-1.1059347988)	TRINITY_DN3472_c0_g1(-2.48480260234),TRINITY_DN3511_c0_g1(-6.41662837563),TRINITY_DN7890_c0_g1(-1.08801674278),TRINITY_DN9413_c0_g5(-1.1059347988)
GO:0016765	transferase activity, transferring alkyl or aryl (other than methyl) groups	molecular function	2/49	45/4092	0.10050	1	TRINITY_DN12163_c0_g1(-4.6772465855),TRINITY_DN3369_c0_g1(-2.18414326439)	TRINITY_DN12163_c0_g1(-4.6772465855),TRINITY_DN3369_c0_g1(-2.18414326439)
GO:0003906	DNA-(apurinic or apyrimidinic site) endonuclease activity	molecular function	1/49	9/4092	0.10285	1	TRINITY_DN5662_c0_g1(-1.08596545703)	TRINITY_DN5662_c0_g1(-1.08596545703)
GO:0008061	chitin binding	molecular function	1/49	9/4092	0.10285	1	TRINITY_DN9330_c0_g2(-6.09604953525)	TRINITY_DN9330_c0_g2(-6.09604953525)
GO:0015288	porin activity	molecular function	1/49	9/4092	0.10285	1	TRINITY_DN5715_c0_g1(-14.8056407708)	TRINITY_DN5715_c0_g1(-14.8056407708)
GO:0022829	wide pore channel activity	molecular function	1/49	9/4092	0.10285	1	TRINITY_DN5715_c0_g1(-14.8056407708)	TRINITY_DN5715_c0_g1(-14.8056407708)
GO:0090482	vitamin transmembrane transporter activity	molecular function	1/49	9/4092	0.10285	1	TRINITY_DN5544_c0_g1(-2.29962801643)	TRINITY_DN5544_c0_g1(-2.29962801643)
GO:0003756	protein disulfide isomerase activity	molecular function	1/49	10/4092	0.11361	1	TRINITY_DN3511_c0_g1(-6.41662837563)	TRINITY_DN3511_c0_g1(-6.41662837563)
GO:0016706	oxidoreductase activity, acting on paired donors, with incorporation or reduction of molecular oxyge...	molecular function	1/49	10/4092	0.11361	1	TRINITY_DN8060_c0_g1(-6.68703158047)	TRINITY_DN8060_c0_g1(-6.68703158047)
GO:0016864	intramolecular oxidoreductase activity, transposing S-S bonds	molecular function	1/49	10/4092	0.11361	1	TRINITY_DN3511_c0_g1(-6.41662837563)	TRINITY_DN3511_c0_g1(-6.41662837563)
GO:0003735	structural constituent of ribosome	molecular function	4/49	156/4092	0.11496	1	TRINITY_DN12581_c0_g1(-14.3833478941),TRINITY_DN17507_c0_g1(-13.950823173),TRINITY_DN7389_c0_g1(-7.27134908097),TRINITY_DN8784_c1_g1(-6.54416679019)	TRINITY_DN12581_c0_g1(-14.3833478941),TRINITY_DN17507_c0_g1(-13.950823173),TRINITY_DN7389_c0_g1(-7.27134908097),TRINITY_DN8784_c1_g1(-6.54416679019)
GO:0016746	transferase activity, transferring acyl groups	molecular function	3/49	102/4092	0.12193	1	TRINITY_DN5704_c0_g1(-7.19663725907),TRINITY_DN9364_c1_g4(-9.28670413483),TRINITY_DN9449_c0_g1(-3.37480976817)	TRINITY_DN5704_c0_g1(-7.19663725907),TRINITY_DN9364_c1_g4(-9.28670413483),TRINITY_DN9449_c0_g1(-3.37480976817)
GO:0010181	FMN binding	molecular function	1/49	11/4092	0.12425	1	TRINITY_DN2844_c0_g1(-14.8128758833)	TRINITY_DN2844_c0_g1(-14.8128758833)
GO:0016891	endoribonuclease activity, producing 5'-phosphomonoesters	molecular function	1/49	11/4092	0.12425	1	TRINITY_DN8310_c0_g1(-2.25759124863)	TRINITY_DN8310_c0_g1(-2.25759124863)
GO:0016408	C-acyltransferase activity	molecular function	1/49	12/4092	0.13477	1	TRINITY_DN9449_c0_g1(-3.37480976817)	TRINITY_DN9449_c0_g1(-3.37480976817)
GO:0016790	thiolester hydrolase activity	molecular function	1/49	12/4092	0.13477	1	TRINITY_DN6392_c0_g1(-1.3981372917)	TRINITY_DN6392_c0_g1(-1.3981372917)
GO:0016836	hydro-lyase activity	molecular function	2/49	54/4092	0.13592	1	TRINITY_DN6335_c0_g1(-2.90456094506),TRINITY_DN9449_c0_g1(-3.37480976817)	TRINITY_DN6335_c0_g1(-2.90456094506),TRINITY_DN9449_c0_g1(-3.37480976817)
GO:0019843	rRNA binding	molecular function	2/49	55/4092	0.14001	1	TRINITY_DN17507_c0_g1(-13.950823173),TRINITY_DN7389_c0_g1(-7.27134908097)	TRINITY_DN17507_c0_g1(-13.950823173),TRINITY_DN7389_c0_g1(-7.27134908097)
GO:0016740	transferase activity	molecular function	13/49	799/4092	0.14434	1	TRINITY_DN12163_c0_g1(-4.6772465855),TRINITY_DN3369_c0_g1(-2.18414326439),TRINITY_DN5704_c0_g1(-7.19663725907),TRINITY_DN6392_c0_g1(-1.3981372917),TRINITY_DN7890_c0_g1(-1.08801674278),TRINITY_DN8048_c0_g2(-19.8592905344),TRINITY_DN8079_c0_g1(-6.97757646533),TRINITY_DN8299_c0_g1(-4.3779916824),TRINITY_DN8987_c0_g9(-1.80732619926),TRINITY_DN9218_c0_g2(-3.10709185221),TRINITY_DN9364_c1_g4(-9.2867041…	TRINITY_DN12163_c0_g1(-4.6772465855),TRINITY_DN3369_c0_g1(-2.18414326439),TRINITY_DN5704_c0_g1(-7.19663725907),TRINITY_DN6392_c0_g1(-1.3981372917),TRINITY_DN7890_c0_g1(-1.08801674278),TRINITY_DN8048_c0_g2(-19.8592905344),TRINITY_DN8079_c0_g1(-6.97757646533),TRINITY_DN8299_c0_g1(-4.3779916824),TRINITY_DN8987_c0_g9(-1.80732619926),TRINITY_DN9218_c0_g2(-3.10709185221),TRINITY_DN9364_c1_g4(-9.2867041…
GO:0016880	acid-ammonia (or amide) ligase activity	molecular function	1/49	13/4092	0.14516	1	TRINITY_DN5491_c0_g1(-13.6505166374)	TRINITY_DN5491_c0_g1(-13.6505166374)
GO:0051184	cofactor transmembrane transporter activity	molecular function	1/49	13/4092	0.14516	1	TRINITY_DN5544_c0_g1(-2.29962801643)	TRINITY_DN5544_c0_g1(-2.29962801643)
GO:0003824	catalytic activity	molecular function	33/49	2417/4092	0.14901	1	TRINITY_DN12163_c0_g1(-4.6772465855),TRINITY_DN17192_c0_g1(-5.01973037473),TRINITY_DN2129_c0_g1(-13.6544704492),TRINITY_DN2844_c0_g1(-14.8128758833),TRINITY_DN3369_c0_g1(-2.18414326439),TRINITY_DN3511_c0_g1(-6.41662837563),TRINITY_DN5491_c0_g1(-13.6505166374),TRINITY_DN5662_c0_g1(-1.08596545703),TRINITY_DN5704_c0_g1(-7.19663725907),TRINITY_DN5837_c0_g2(-14.5576790846),TRINITY_DN6059_c0_g1(-2.1940…	TRINITY_DN12163_c0_g1(-4.6772465855),TRINITY_DN17192_c0_g1(-5.01973037473),TRINITY_DN2129_c0_g1(-13.6544704492),TRINITY_DN2844_c0_g1(-14.8128758833),TRINITY_DN3369_c0_g1(-2.18414326439),TRINITY_DN3511_c0_g1(-6.41662837563),TRINITY_DN5491_c0_g1(-13.6505166374),TRINITY_DN5662_c0_g1(-1.08596545703),TRINITY_DN5704_c0_g1(-7.19663725907),TRINITY_DN5837_c0_g2(-14.5576790846),TRINITY_DN6059_c0_g1(-2.1940…
GO:0004611	phosphoenolpyruvate carboxykinase activity	molecular function	1/49	14/4092	0.15543	1	TRINITY_DN5837_c0_g2(-14.5576790846)	TRINITY_DN5837_c0_g2(-14.5576790846)
GO:0004659	prenyltransferase activity	molecular function	1/49	14/4092	0.15543	1	TRINITY_DN12163_c0_g1(-4.6772465855)	TRINITY_DN12163_c0_g1(-4.6772465855)
GO:0016799	hydrolase activity, hydrolyzing N-glycosyl compounds	molecular function	1/49	14/4092	0.15543	1	TRINITY_DN5662_c0_g1(-1.08596545703)	TRINITY_DN5662_c0_g1(-1.08596545703)
GO:0043024	ribosomal small subunit binding	molecular function	1/49	14/4092	0.15543	1	TRINITY_DN10800_c0_g1(-14.1298832099)	TRINITY_DN10800_c0_g1(-14.1298832099)
GO:0016491	oxidoreductase activity	molecular function	8/49	444/4092	0.15555	1	TRINITY_DN2844_c0_g1(-14.8128758833),TRINITY_DN3369_c0_g1(-2.18414326439),TRINITY_DN3511_c0_g1(-6.41662837563),TRINITY_DN8060_c0_g1(-6.68703158047),TRINITY_DN8074_c0_g1(-4.59478951153),TRINITY_DN8079_c0_g1(-6.97757646533),TRINITY_DN9413_c0_g5(-1.1059347988),TRINITY_DN9449_c0_g1(-3.37480976817)	TRINITY_DN2844_c0_g1(-14.8128758833),TRINITY_DN3369_c0_g1(-2.18414326439),TRINITY_DN3511_c0_g1(-6.41662837563),TRINITY_DN8060_c0_g1(-6.68703158047),TRINITY_DN8074_c0_g1(-4.59478951153),TRINITY_DN8079_c0_g1(-6.97757646533),TRINITY_DN9413_c0_g5(-1.1059347988),TRINITY_DN9449_c0_g1(-3.37480976817)
GO:0051082	unfolded protein binding	molecular function	2/49	60/4092	0.16088	1	TRINITY_DN2129_c0_g1(-13.6544704492),TRINITY_DN3511_c0_g1(-6.41662837563)	TRINITY_DN2129_c0_g1(-13.6544704492),TRINITY_DN3511_c0_g1(-6.41662837563)
GO:0008094	DNA-dependent ATPase activity	molecular function	2/49	61/4092	0.16512	1	TRINITY_DN7890_c0_g1(-1.08801674278),TRINITY_DN9005_c0_g4(-2.35496917812)	TRINITY_DN7890_c0_g1(-1.08801674278),TRINITY_DN9005_c0_g4(-2.35496917812)
GO:0015035	protein disulfide oxidoreductase activity	molecular function	1/49	15/4092	0.16558	1	TRINITY_DN3511_c0_g1(-6.41662837563)	TRINITY_DN3511_c0_g1(-6.41662837563)
GO:0140097	catalytic activity, acting on DNA	molecular function	3/49	121/4092	0.17549	1	TRINITY_DN5662_c0_g1(-1.08596545703),TRINITY_DN7890_c0_g1(-1.08801674278),TRINITY_DN9005_c0_g4(-2.35496917812)	TRINITY_DN5662_c0_g1(-1.08596545703),TRINITY_DN7890_c0_g1(-1.08801674278),TRINITY_DN9005_c0_g4(-2.35496917812)
GO:0008028	monocarboxylic acid transmembrane transporter activity	molecular function	1/49	16/4092	0.17561	1	TRINITY_DN5544_c0_g1(-2.29962801643)	TRINITY_DN5544_c0_g1(-2.29962801643)
GO:0008097	5S rRNA binding	molecular function	1/49	16/4092	0.17561	1	TRINITY_DN17507_c0_g1(-13.950823173)	TRINITY_DN17507_c0_g1(-13.950823173)
GO:0016893	endonuclease activity, active with either ribo- or deoxyribonucleic acids and producing 5'-phosphomo...	molecular function	1/49	16/4092	0.17561	1	TRINITY_DN8310_c0_g1(-2.25759124863)	TRINITY_DN8310_c0_g1(-2.25759124863)
GO:0061659	ubiquitin-like protein ligase activity	molecular function	2/49	64/4092	0.17796	1	TRINITY_DN7890_c0_g1(-1.08801674278),TRINITY_DN8987_c0_g9(-1.80732619926)	TRINITY_DN7890_c0_g1(-1.08801674278),TRINITY_DN8987_c0_g9(-1.80732619926)
GO:0019842	vitamin binding	molecular function	2/49	65/4092	0.18228	1	TRINITY_DN2867_c0_g1(-3.24231557617),TRINITY_DN8299_c0_g1(-4.3779916824)	TRINITY_DN2867_c0_g1(-3.24231557617),TRINITY_DN8299_c0_g1(-4.3779916824)
GO:0008175	tRNA methyltransferase activity	molecular function	1/49	17/4092	0.18552	1	TRINITY_DN9512_c2_g2(-2.71712929368)	TRINITY_DN9512_c2_g2(-2.71712929368)
GO:0016884	carbon-nitrogen ligase activity, with glutamine as amido-N-donor	molecular function	1/49	18/4092	0.19531	1	TRINITY_DN5491_c0_g1(-13.6505166374)	TRINITY_DN5491_c0_g1(-13.6505166374)
GO:0044183	protein binding involved in protein folding	molecular function	1/49	18/4092	0.19531	1	TRINITY_DN2129_c0_g1(-13.6544704492)	TRINITY_DN2129_c0_g1(-13.6544704492)
GO:0016788	hydrolase activity, acting on ester bonds	molecular function	5/49	263/4092	0.20431	1	TRINITY_DN6059_c0_g1(-2.19404761242),TRINITY_DN6392_c0_g1(-1.3981372917),TRINITY_DN7395_c0_g1(-3.20809436978),TRINITY_DN8310_c0_g1(-2.25759124863),TRINITY_DN8377_c0_g1(-1.66033606054)	TRINITY_DN6059_c0_g1(-2.19404761242),TRINITY_DN6392_c0_g1(-1.3981372917),TRINITY_DN7395_c0_g1(-3.20809436978),TRINITY_DN8310_c0_g1(-2.25759124863),TRINITY_DN8377_c0_g1(-1.66033606054)
GO:0016597	amino acid binding	molecular function	1/49	19/4092	0.20499	1	TRINITY_DN5491_c0_g1(-13.6505166374)	TRINITY_DN5491_c0_g1(-13.6505166374)
GO:0008026	ATP-dependent helicase activity	molecular function	2/49	71/4092	0.20849	1	TRINITY_DN7890_c0_g1(-1.08801674278),TRINITY_DN9005_c0_g4(-2.35496917812)	TRINITY_DN7890_c0_g1(-1.08801674278),TRINITY_DN9005_c0_g4(-2.35496917812)
GO:0070035	purine NTP-dependent helicase activity	molecular function	2/49	71/4092	0.20849	1	TRINITY_DN7890_c0_g1(-1.08801674278),TRINITY_DN9005_c0_g4(-2.35496917812)	TRINITY_DN7890_c0_g1(-1.08801674278),TRINITY_DN9005_c0_g4(-2.35496917812)
GO:0004521	endoribonuclease activity	molecular function	1/49	20/4092	0.21455	1	TRINITY_DN8310_c0_g1(-2.25759124863)	TRINITY_DN8310_c0_g1(-2.25759124863)
GO:0043021	ribonucleoprotein complex binding	molecular function	2/49	74/4092	0.22175	1	TRINITY_DN10800_c0_g1(-14.1298832099),TRINITY_DN12581_c0_g1(-14.3833478941)	TRINITY_DN10800_c0_g1(-14.1298832099),TRINITY_DN12581_c0_g1(-14.3833478941)
GO:0051213	dioxygenase activity	molecular function	1/49	21/4092	0.22400	1	TRINITY_DN8060_c0_g1(-6.68703158047)	TRINITY_DN8060_c0_g1(-6.68703158047)
GO:0016782	transferase activity, transferring sulfur-containing groups	molecular function	1/49	22/4092	0.23334	1	TRINITY_DN6392_c0_g1(-1.3981372917)	TRINITY_DN6392_c0_g1(-1.3981372917)
GO:0008168	methyltransferase activity	molecular function	2/49	78/4092	0.23954	1	TRINITY_DN8079_c0_g1(-6.97757646533),TRINITY_DN9512_c2_g2(-2.71712929368)	TRINITY_DN8079_c0_g1(-6.97757646533),TRINITY_DN9512_c2_g2(-2.71712929368)
GO:0030414	peptidase inhibitor activity	molecular function	1/49	23/4092	0.24257	1	TRINITY_DN7929_c0_g1(-3.17394119368)	TRINITY_DN7929_c0_g1(-3.17394119368)
GO:0016798	hydrolase activity, acting on glycosyl bonds	molecular function	2/49	79/4092	0.24401	1	TRINITY_DN5662_c0_g1(-1.08596545703),TRINITY_DN9330_c0_g2(-6.09604953525)	TRINITY_DN5662_c0_g1(-1.08596545703),TRINITY_DN9330_c0_g2(-6.09604953525)
GO:0050662	coenzyme binding	molecular function	3/49	143/4092	0.24412	1	TRINITY_DN2844_c0_g1(-14.8128758833),TRINITY_DN8074_c0_g1(-4.59478951153),TRINITY_DN8299_c0_g1(-4.3779916824)	TRINITY_DN2844_c0_g1(-14.8128758833),TRINITY_DN8074_c0_g1(-4.59478951153),TRINITY_DN8299_c0_g1(-4.3779916824)
GO:0019787	ubiquitin-like protein transferase activity	molecular function	2/49	80/4092	0.24847	1	TRINITY_DN7890_c0_g1(-1.08801674278),TRINITY_DN8987_c0_g9(-1.80732619926)	TRINITY_DN7890_c0_g1(-1.08801674278),TRINITY_DN8987_c0_g9(-1.80732619926)
GO:0042887	amide transmembrane transporter activity	molecular function	1/49	24/4092	0.25170	1	TRINITY_DN5544_c0_g1(-2.29962801643)	TRINITY_DN5544_c0_g1(-2.29962801643)
GO:0044877	protein-containing complex binding	molecular function	5/49	285/4092	0.25332	1	TRINITY_DN10800_c0_g1(-14.1298832099),TRINITY_DN12581_c0_g1(-14.3833478941),TRINITY_DN3472_c0_g1(-2.48480260234),TRINITY_DN8514_c0_g1(-4.70399289573),TRINITY_DN8514_c0_g3(-4.33668351592)	TRINITY_DN10800_c0_g1(-14.1298832099),TRINITY_DN12581_c0_g1(-14.3833478941),TRINITY_DN3472_c0_g1(-2.48480260234),TRINITY_DN8514_c0_g1(-4.70399289573),TRINITY_DN8514_c0_g3(-4.33668351592)
GO:0016645	oxidoreductase activity, acting on the CH-NH group of donors	molecular function	1/49	25/4092	0.26071	1	TRINITY_DN8074_c0_g1(-4.59478951153)	TRINITY_DN8074_c0_g1(-4.59478951153)
GO:0015036	disulfide oxidoreductase activity	molecular function	1/49	26/4092	0.26962	1	TRINITY_DN3511_c0_g1(-6.41662837563)	TRINITY_DN3511_c0_g1(-6.41662837563)
GO:0005178	integrin binding	molecular function	1/49	27/4092	0.27842	1	TRINITY_DN3472_c0_g1(-2.48480260234)	TRINITY_DN3472_c0_g1(-2.48480260234)
GO:0004386	helicase activity	molecular function	2/49	88/4092	0.28428	1	TRINITY_DN7890_c0_g1(-1.08801674278),TRINITY_DN9005_c0_g4(-2.35496917812)	TRINITY_DN7890_c0_g1(-1.08801674278),TRINITY_DN9005_c0_g4(-2.35496917812)
GO:0004601	peroxidase activity	molecular function	1/49	29/4092	0.29571	1	TRINITY_DN3369_c0_g1(-2.18414326439)	TRINITY_DN3369_c0_g1(-2.18414326439)
GO:0016684	oxidoreductase activity, acting on peroxide as acceptor	molecular function	1/49	29/4092	0.29571	1	TRINITY_DN3369_c0_g1(-2.18414326439)	TRINITY_DN3369_c0_g1(-2.18414326439)
GO:0000049	tRNA binding	molecular function	1/49	30/4092	0.30421	1	TRINITY_DN10800_c0_g1(-14.1298832099)	TRINITY_DN10800_c0_g1(-14.1298832099)
GO:0004175	endopeptidase activity	molecular function	2/49	93/4092	0.30663	1	TRINITY_DN8514_c0_g1(-4.70399289573),TRINITY_DN8514_c0_g3(-4.33668351592)	TRINITY_DN8514_c0_g1(-4.70399289573),TRINITY_DN8514_c0_g3(-4.33668351592)
GO:0016741	transferase activity, transferring one-carbon groups	molecular function	2/49	93/4092	0.30663	1	TRINITY_DN8079_c0_g1(-6.97757646533),TRINITY_DN9512_c2_g2(-2.71712929368)	TRINITY_DN8079_c0_g1(-6.97757646533),TRINITY_DN9512_c2_g2(-2.71712929368)
GO:0008483	transaminase activity	molecular function	1/49	31/4092	0.31260	1	TRINITY_DN8299_c0_g1(-4.3779916824)	TRINITY_DN8299_c0_g1(-4.3779916824)
GO:0016831	carboxy-lyase activity	molecular function	1/49	32/4092	0.32089	1	TRINITY_DN5837_c0_g2(-14.5576790846)	TRINITY_DN5837_c0_g2(-14.5576790846)
GO:0051087	chaperone binding	molecular function	1/49	32/4092	0.32089	1	TRINITY_DN3511_c0_g1(-6.41662837563)	TRINITY_DN3511_c0_g1(-6.41662837563)
GO:0046914	transition metal ion binding	molecular function	4/49	240/4092	0.32335	1	TRINITY_DN3472_c0_g1(-2.48480260234),TRINITY_DN3511_c0_g1(-6.41662837563),TRINITY_DN7890_c0_g1(-1.08801674278),TRINITY_DN9413_c0_g5(-1.1059347988)	TRINITY_DN3472_c0_g1(-2.48480260234),TRINITY_DN3511_c0_g1(-6.41662837563),TRINITY_DN7890_c0_g1(-1.08801674278),TRINITY_DN9413_c0_g5(-1.1059347988)
GO:0043167	ion binding	molecular function	13/49	939/4092	0.32515	1	TRINITY_DN2129_c0_g1(-13.6544704492),TRINITY_DN2844_c0_g1(-14.8128758833),TRINITY_DN3472_c0_g1(-2.48480260234),TRINITY_DN3511_c0_g1(-6.41662837563),TRINITY_DN5491_c0_g1(-13.6505166374),TRINITY_DN7890_c0_g1(-1.08801674278),TRINITY_DN7929_c0_g1(-3.17394119368),TRINITY_DN8048_c0_g2(-19.8592905344),TRINITY_DN8074_c0_g1(-4.59478951153),TRINITY_DN8079_c0_g1(-6.97757646533),TRINITY_DN8274_c0_g1(-6.38649…	TRINITY_DN2129_c0_g1(-13.6544704492),TRINITY_DN2844_c0_g1(-14.8128758833),TRINITY_DN3472_c0_g1(-2.48480260234),TRINITY_DN3511_c0_g1(-6.41662837563),TRINITY_DN5491_c0_g1(-13.6505166374),TRINITY_DN7890_c0_g1(-1.08801674278),TRINITY_DN7929_c0_g1(-3.17394119368),TRINITY_DN8048_c0_g2(-19.8592905344),TRINITY_DN8074_c0_g1(-4.59478951153),TRINITY_DN8079_c0_g1(-6.97757646533),TRINITY_DN8274_c0_g1(-6.38649…
GO:0000989	transcription factor activity, transcription factor binding	molecular function	2/49	98/4092	0.32886	1	TRINITY_DN17009_c0_g1(-14.6439097263),TRINITY_DN3511_c0_g1(-6.41662837563)	TRINITY_DN17009_c0_g1(-14.6439097263),TRINITY_DN3511_c0_g1(-6.41662837563)
GO:0016769	transferase activity, transferring nitrogenous groups	molecular function	1/49	33/4092	0.32909	1	TRINITY_DN8299_c0_g1(-4.3779916824)	TRINITY_DN8299_c0_g1(-4.3779916824)
GO:0046872	metal ion binding	molecular function	6/49	395/4092	0.33376	1	TRINITY_DN2129_c0_g1(-13.6544704492),TRINITY_DN3472_c0_g1(-2.48480260234),TRINITY_DN3511_c0_g1(-6.41662837563),TRINITY_DN7890_c0_g1(-1.08801674278),TRINITY_DN8079_c0_g1(-6.97757646533),TRINITY_DN9413_c0_g5(-1.1059347988)	TRINITY_DN2129_c0_g1(-13.6544704492),TRINITY_DN3472_c0_g1(-2.48480260234),TRINITY_DN3511_c0_g1(-6.41662837563),TRINITY_DN7890_c0_g1(-1.08801674278),TRINITY_DN8079_c0_g1(-6.97757646533),TRINITY_DN9413_c0_g5(-1.1059347988)
GO:0016860	intramolecular oxidoreductase activity	molecular function	1/49	35/4092	0.34519	1	TRINITY_DN3511_c0_g1(-6.41662837563)	TRINITY_DN3511_c0_g1(-6.41662837563)
GO:0003743	translation initiation factor activity	molecular function	1/49	36/4092	0.35310	1	TRINITY_DN10800_c0_g1(-14.1298832099)	TRINITY_DN10800_c0_g1(-14.1298832099)
GO:0050839	cell adhesion molecule binding	molecular function	1/49	36/4092	0.35310	1	TRINITY_DN3472_c0_g1(-2.48480260234)	TRINITY_DN3472_c0_g1(-2.48480260234)
GO:0061134	peptidase regulator activity	molecular function	1/49	38/4092	0.36864	1	TRINITY_DN7929_c0_g1(-3.17394119368)	TRINITY_DN7929_c0_g1(-3.17394119368)
GO:0015267	channel activity	molecular function	1/49	39/4092	0.37627	1	TRINITY_DN5715_c0_g1(-14.8056407708)	TRINITY_DN5715_c0_g1(-14.8056407708)
GO:0022803	passive transmembrane transporter activity	molecular function	1/49	39/4092	0.37627	1	TRINITY_DN5715_c0_g1(-14.8056407708)	TRINITY_DN5715_c0_g1(-14.8056407708)
GO:0043169	cation binding	molecular function	6/49	416/4092	0.38030	1	TRINITY_DN2129_c0_g1(-13.6544704492),TRINITY_DN3472_c0_g1(-2.48480260234),TRINITY_DN3511_c0_g1(-6.41662837563),TRINITY_DN7890_c0_g1(-1.08801674278),TRINITY_DN8079_c0_g1(-6.97757646533),TRINITY_DN9413_c0_g5(-1.1059347988)	TRINITY_DN2129_c0_g1(-13.6544704492),TRINITY_DN3472_c0_g1(-2.48480260234),TRINITY_DN3511_c0_g1(-6.41662837563),TRINITY_DN7890_c0_g1(-1.08801674278),TRINITY_DN8079_c0_g1(-6.97757646533),TRINITY_DN9413_c0_g5(-1.1059347988)
GO:0048037	cofactor binding	molecular function	4/49	264/4092	0.39013	1	TRINITY_DN2844_c0_g1(-14.8128758833),TRINITY_DN8074_c0_g1(-4.59478951153),TRINITY_DN8274_c0_g1(-6.38649048435),TRINITY_DN8299_c0_g1(-4.3779916824)	TRINITY_DN2844_c0_g1(-14.8128758833),TRINITY_DN8074_c0_g1(-4.59478951153),TRINITY_DN8274_c0_g1(-6.38649048435),TRINITY_DN8299_c0_g1(-4.3779916824)
GO:0003727	single-stranded RNA binding	molecular function	1/49	41/4092	0.39126	1	TRINITY_DN8310_c0_g1(-2.25759124863)	TRINITY_DN8310_c0_g1(-2.25759124863)
GO:0008173	RNA methyltransferase activity	molecular function	1/49	41/4092	0.39126	1	TRINITY_DN9512_c2_g2(-2.71712929368)	TRINITY_DN9512_c2_g2(-2.71712929368)
GO:0032182	ubiquitin-like protein binding	molecular function	1/49	41/4092	0.39126	1	TRINITY_DN7890_c0_g1(-1.08801674278)	TRINITY_DN7890_c0_g1(-1.08801674278)
GO:0050660	flavin adenine dinucleotide binding	molecular function	1/49	41/4092	0.39126	1	TRINITY_DN8074_c0_g1(-4.59478951153)	TRINITY_DN8074_c0_g1(-4.59478951153)
GO:0016667	oxidoreductase activity, acting on a sulfur group of donors	molecular function	1/49	43/4092	0.40590	1	TRINITY_DN3511_c0_g1(-6.41662837563)	TRINITY_DN3511_c0_g1(-6.41662837563)
GO:0000988	transcription factor activity, protein binding	molecular function	2/49	116/4092	0.40708	1	TRINITY_DN17009_c0_g1(-14.6439097263),TRINITY_DN3511_c0_g1(-6.41662837563)	TRINITY_DN17009_c0_g1(-14.6439097263),TRINITY_DN3511_c0_g1(-6.41662837563)
GO:0030170	pyridoxal phosphate binding	molecular function	1/49	44/4092	0.41309	1	TRINITY_DN8299_c0_g1(-4.3779916824)	TRINITY_DN8299_c0_g1(-4.3779916824)
GO:0070279	vitamin B6 binding	molecular function	1/49	44/4092	0.41309	1	TRINITY_DN8299_c0_g1(-4.3779916824)	TRINITY_DN8299_c0_g1(-4.3779916824)
GO:0042803	protein homodimerization activity	molecular function	2/49	119/4092	0.41973	1	TRINITY_DN12581_c0_g1(-14.3833478941),TRINITY_DN8377_c0_g1(-1.66033606054)	TRINITY_DN12581_c0_g1(-14.3833478941),TRINITY_DN8377_c0_g1(-1.66033606054)
GO:0000978	RNA polymerase II proximal promoter sequence-specific DNA binding	molecular function	1/49	45/4092	0.42019	1	TRINITY_DN7892_c0_g1(-4.04731423339)	TRINITY_DN7892_c0_g1(-4.04731423339)
GO:0000982	transcription factor activity, RNA polymerase II proximal promoter sequence-specific DNA binding	molecular function	1/49	47/4092	0.43415	1	TRINITY_DN7892_c0_g1(-4.04731423339)	TRINITY_DN7892_c0_g1(-4.04731423339)
GO:0005198	structural molecule activity	molecular function	4/49	280/4092	0.43442	1	TRINITY_DN12581_c0_g1(-14.3833478941),TRINITY_DN17507_c0_g1(-13.950823173),TRINITY_DN7389_c0_g1(-7.27134908097),TRINITY_DN8784_c1_g1(-6.54416679019)	TRINITY_DN12581_c0_g1(-14.3833478941),TRINITY_DN17507_c0_g1(-13.950823173),TRINITY_DN7389_c0_g1(-7.27134908097),TRINITY_DN8784_c1_g1(-6.54416679019)
GO:0005506	iron ion binding	molecular function	1/49	50/4092	0.45447	1	TRINITY_DN9413_c0_g5(-1.1059347988)	TRINITY_DN9413_c0_g5(-1.1059347988)
GO:0016209	antioxidant activity	molecular function	1/49	50/4092	0.45447	1	TRINITY_DN3369_c0_g1(-2.18414326439)	TRINITY_DN3369_c0_g1(-2.18414326439)
GO:0000987	proximal promoter sequence-specific DNA binding	molecular function	1/49	51/4092	0.46109	1	TRINITY_DN7892_c0_g1(-4.04731423339)	TRINITY_DN7892_c0_g1(-4.04731423339)
GO:0061630	ubiquitin protein ligase activity	molecular function	1/49	51/4092	0.46109	1	TRINITY_DN7890_c0_g1(-1.08801674278)	TRINITY_DN7890_c0_g1(-1.08801674278)
GO:0008144	drug binding	molecular function	5/49	378/4092	0.47822	1	TRINITY_DN2129_c0_g1(-13.6544704492),TRINITY_DN5491_c0_g1(-13.6505166374),TRINITY_DN8048_c0_g2(-19.8592905344),TRINITY_DN8299_c0_g1(-4.3779916824),TRINITY_DN9330_c0_g2(-6.09604953525)	TRINITY_DN2129_c0_g1(-13.6544704492),TRINITY_DN5491_c0_g1(-13.6505166374),TRINITY_DN8048_c0_g2(-19.8592905344),TRINITY_DN8299_c0_g1(-4.3779916824),TRINITY_DN9330_c0_g2(-6.09604953525)
GO:0004519	endonuclease activity	molecular function	1/49	54/4092	0.48046	1	TRINITY_DN8310_c0_g1(-2.25759124863)	TRINITY_DN8310_c0_g1(-2.25759124863)
GO:0004540	ribonuclease activity	molecular function	1/49	54/4092	0.48046	1	TRINITY_DN8310_c0_g1(-2.25759124863)	TRINITY_DN8310_c0_g1(-2.25759124863)
GO:0016830	carbon-carbon lyase activity	molecular function	1/49	54/4092	0.48046	1	TRINITY_DN5837_c0_g2(-14.5576790846)	TRINITY_DN5837_c0_g2(-14.5576790846)
GO:0031406	carboxylic acid binding	molecular function	1/49	56/4092	0.49299	1	TRINITY_DN5491_c0_g1(-13.6505166374)	TRINITY_DN5491_c0_g1(-13.6505166374)
GO:0016787	hydrolase activity	molecular function	12/49	966/4092	0.49735	1	TRINITY_DN2129_c0_g1(-13.6544704492),TRINITY_DN5662_c0_g1(-1.08596545703),TRINITY_DN6059_c0_g1(-2.19404761242),TRINITY_DN6392_c0_g1(-1.3981372917),TRINITY_DN7395_c0_g1(-3.20809436978),TRINITY_DN7890_c0_g1(-1.08801674278),TRINITY_DN8310_c0_g1(-2.25759124863),TRINITY_DN8377_c0_g1(-1.66033606054),TRINITY_DN8514_c0_g1(-4.70399289573),TRINITY_DN8514_c0_g3(-4.33668351592),TRINITY_DN9005_c0_g4(-2.354969…	TRINITY_DN2129_c0_g1(-13.6544704492),TRINITY_DN5662_c0_g1(-1.08596545703),TRINITY_DN6059_c0_g1(-2.19404761242),TRINITY_DN6392_c0_g1(-1.3981372917),TRINITY_DN7395_c0_g1(-3.20809436978),TRINITY_DN7890_c0_g1(-1.08801674278),TRINITY_DN8310_c0_g1(-2.25759124863),TRINITY_DN8377_c0_g1(-1.66033606054),TRINITY_DN8514_c0_g1(-4.70399289573),TRINITY_DN8514_c0_g3(-4.33668351592),TRINITY_DN9005_c0_g4(-2.354969…
GO:0043177	organic acid binding	molecular function	1/49	58/4092	0.50523	1	TRINITY_DN5491_c0_g1(-13.6505166374)	TRINITY_DN5491_c0_g1(-13.6505166374)
GO:0046943	carboxylic acid transmembrane transporter activity	molecular function	1/49	58/4092	0.50523	1	TRINITY_DN5544_c0_g1(-2.29962801643)	TRINITY_DN5544_c0_g1(-2.29962801643)
GO:0043168	anion binding	molecular function	8/49	640/4092	0.50786	1	TRINITY_DN2129_c0_g1(-13.6544704492),TRINITY_DN2844_c0_g1(-14.8128758833),TRINITY_DN5491_c0_g1(-13.6505166374),TRINITY_DN7929_c0_g1(-3.17394119368),TRINITY_DN8048_c0_g2(-19.8592905344),TRINITY_DN8074_c0_g1(-4.59478951153),TRINITY_DN8274_c0_g1(-6.38649048435),TRINITY_DN8299_c0_g1(-4.3779916824)	TRINITY_DN2129_c0_g1(-13.6544704492),TRINITY_DN2844_c0_g1(-14.8128758833),TRINITY_DN5491_c0_g1(-13.6505166374),TRINITY_DN7929_c0_g1(-3.17394119368),TRINITY_DN8048_c0_g2(-19.8592905344),TRINITY_DN8074_c0_g1(-4.59478951153),TRINITY_DN8274_c0_g1(-6.38649048435),TRINITY_DN8299_c0_g1(-4.3779916824)
GO:0140110	transcription regulator activity	molecular function	3/49	225/4092	0.51077	1	TRINITY_DN17009_c0_g1(-14.6439097263),TRINITY_DN3511_c0_g1(-6.41662837563),TRINITY_DN7892_c0_g1(-4.04731423339)	TRINITY_DN17009_c0_g1(-14.6439097263),TRINITY_DN3511_c0_g1(-6.41662837563),TRINITY_DN7892_c0_g1(-4.04731423339)
GO:0000977	RNA polymerase II regulatory region sequence-specific DNA binding	molecular function	1/49	59/4092	0.51124	1	TRINITY_DN7892_c0_g1(-4.04731423339)	TRINITY_DN7892_c0_g1(-4.04731423339)
GO:0030674	protein binding, bridging	molecular function	1/49	59/4092	0.51124	1	TRINITY_DN8700_c0_g1(-2.9972877012)	TRINITY_DN8700_c0_g1(-2.9972877012)
GO:0046906	tetrapyrrole binding	molecular function	1/49	59/4092	0.51124	1	TRINITY_DN8274_c0_g1(-6.38649048435)	TRINITY_DN8274_c0_g1(-6.38649048435)
GO:0004857	enzyme inhibitor activity	molecular function	1/49	60/4092	0.51718	1	TRINITY_DN7929_c0_g1(-3.17394119368)	TRINITY_DN7929_c0_g1(-3.17394119368)
GO:0009055	electron transfer activity	molecular function	1/49	60/4092	0.51718	1	TRINITY_DN9413_c0_g5(-1.1059347988)	TRINITY_DN9413_c0_g5(-1.1059347988)
GO:0031625	ubiquitin protein ligase binding	molecular function	1/49	60/4092	0.51718	1	TRINITY_DN8700_c0_g1(-2.9972877012)	TRINITY_DN8700_c0_g1(-2.9972877012)
GO:0044389	ubiquitin-like protein ligase binding	molecular function	1/49	60/4092	0.51718	1	TRINITY_DN8700_c0_g1(-2.9972877012)	TRINITY_DN8700_c0_g1(-2.9972877012)
GO:0005342	organic acid transmembrane transporter activity	molecular function	1/49	61/4092	0.52304	1	TRINITY_DN5544_c0_g1(-2.29962801643)	TRINITY_DN5544_c0_g1(-2.29962801643)
GO:0001012	RNA polymerase II regulatory region DNA binding	molecular function	1/49	62/4092	0.52884	1	TRINITY_DN7892_c0_g1(-4.04731423339)	TRINITY_DN7892_c0_g1(-4.04731423339)
GO:0008289	lipid binding	molecular function	2/49	147/4092	0.53080	1	TRINITY_DN2867_c0_g1(-3.24231557617),TRINITY_DN7929_c0_g1(-3.17394119368)	TRINITY_DN2867_c0_g1(-3.24231557617),TRINITY_DN7929_c0_g1(-3.17394119368)
GO:0036094	small molecule binding	molecular function	7/49	571/4092	0.53614	1	TRINITY_DN2129_c0_g1(-13.6544704492),TRINITY_DN2844_c0_g1(-14.8128758833),TRINITY_DN2867_c0_g1(-3.24231557617),TRINITY_DN5491_c0_g1(-13.6505166374),TRINITY_DN8048_c0_g2(-19.8592905344),TRINITY_DN8074_c0_g1(-4.59478951153),TRINITY_DN8299_c0_g1(-4.3779916824)	TRINITY_DN2129_c0_g1(-13.6544704492),TRINITY_DN2844_c0_g1(-14.8128758833),TRINITY_DN2867_c0_g1(-3.24231557617),TRINITY_DN5491_c0_g1(-13.6505166374),TRINITY_DN8048_c0_g2(-19.8592905344),TRINITY_DN8074_c0_g1(-4.59478951153),TRINITY_DN8299_c0_g1(-4.3779916824)
GO:0004553	hydrolase activity, hydrolyzing O-glycosyl compounds	molecular function	1/49	64/4092	0.54023	1	TRINITY_DN9330_c0_g2(-6.09604953525)	TRINITY_DN9330_c0_g2(-6.09604953525)
GO:0008135	translation factor activity, RNA binding	molecular function	1/49	64/4092	0.54023	1	TRINITY_DN10800_c0_g1(-14.1298832099)	TRINITY_DN10800_c0_g1(-14.1298832099)
GO:0060090	molecular adaptor activity	molecular function	1/49	64/4092	0.54023	1	TRINITY_DN8700_c0_g1(-2.9972877012)	TRINITY_DN8700_c0_g1(-2.9972877012)
GO:0008757	S-adenosylmethionine-dependent methyltransferase activity	molecular function	1/49	66/4092	0.55135	1	TRINITY_DN8079_c0_g1(-6.97757646533)	TRINITY_DN8079_c0_g1(-6.97757646533)
GO:0004842	ubiquitin-protein transferase activity	molecular function	1/49	67/4092	0.55681	1	TRINITY_DN7890_c0_g1(-1.08801674278)	TRINITY_DN7890_c0_g1(-1.08801674278)
GO:0016879	ligase activity, forming carbon-nitrogen bonds	molecular function	1/49	68/4092	0.56221	1	TRINITY_DN5491_c0_g1(-13.6505166374)	TRINITY_DN5491_c0_g1(-13.6505166374)
GO:0046983	protein dimerization activity	molecular function	2/49	158/4092	0.57048	1	TRINITY_DN12581_c0_g1(-14.3833478941),TRINITY_DN8377_c0_g1(-1.66033606054)	TRINITY_DN12581_c0_g1(-14.3833478941),TRINITY_DN8377_c0_g1(-1.66033606054)
GO:0070011	peptidase activity, acting on L-amino acid peptides	molecular function	2/49	159/4092	0.57397	1	TRINITY_DN8514_c0_g1(-4.70399289573),TRINITY_DN8514_c0_g3(-4.33668351592)	TRINITY_DN8514_c0_g1(-4.70399289573),TRINITY_DN8514_c0_g3(-4.33668351592)
GO:0015238	drug transmembrane transporter activity	molecular function	1/49	71/4092	0.57801	1	TRINITY_DN5544_c0_g1(-2.29962801643)	TRINITY_DN5544_c0_g1(-2.29962801643)
GO:0008514	organic anion transmembrane transporter activity	molecular function	1/49	74/4092	0.59325	1	TRINITY_DN5544_c0_g1(-2.29962801643)	TRINITY_DN5544_c0_g1(-2.29962801643)
GO:0140096	catalytic activity, acting on a protein	molecular function	6/49	518/4092	0.60012	1	TRINITY_DN3511_c0_g1(-6.41662837563),TRINITY_DN7890_c0_g1(-1.08801674278),TRINITY_DN8048_c0_g2(-19.8592905344),TRINITY_DN8514_c0_g1(-4.70399289573),TRINITY_DN8514_c0_g3(-4.33668351592),TRINITY_DN8987_c0_g9(-1.80732619926)	TRINITY_DN3511_c0_g1(-6.41662837563),TRINITY_DN7890_c0_g1(-1.08801674278),TRINITY_DN8048_c0_g2(-19.8592905344),TRINITY_DN8514_c0_g1(-4.70399289573),TRINITY_DN8514_c0_g3(-4.33668351592),TRINITY_DN8987_c0_g9(-1.80732619926)
GO:0008233	peptidase activity	molecular function	2/49	167/4092	0.60116	1	TRINITY_DN8514_c0_g1(-4.70399289573),TRINITY_DN8514_c0_g3(-4.33668351592)	TRINITY_DN8514_c0_g1(-4.70399289573),TRINITY_DN8514_c0_g3(-4.33668351592)
GO:0005509	calcium ion binding	molecular function	1/49	76/4092	0.60311	1	TRINITY_DN8079_c0_g1(-6.97757646533)	TRINITY_DN8079_c0_g1(-6.97757646533)
GO:0097367	carbohydrate derivative binding	molecular function	5/49	436/4092	0.61014	1	TRINITY_DN2129_c0_g1(-13.6544704492),TRINITY_DN2844_c0_g1(-14.8128758833),TRINITY_DN5491_c0_g1(-13.6505166374),TRINITY_DN8048_c0_g2(-19.8592905344),TRINITY_DN9330_c0_g2(-6.09604953525)	TRINITY_DN2129_c0_g1(-13.6544704492),TRINITY_DN2844_c0_g1(-14.8128758833),TRINITY_DN5491_c0_g1(-13.6505166374),TRINITY_DN8048_c0_g2(-19.8592905344),TRINITY_DN9330_c0_g2(-6.09604953525)
GO:0000287	magnesium ion binding	molecular function	1/49	84/4092	0.64027	1	TRINITY_DN2129_c0_g1(-13.6544704492)	TRINITY_DN2129_c0_g1(-13.6544704492)
GO:0000976	transcription regulatory region sequence-specific DNA binding	molecular function	1/49	85/4092	0.64467	1	TRINITY_DN7892_c0_g1(-4.04731423339)	TRINITY_DN7892_c0_g1(-4.04731423339)
GO:0000981	RNA polymerase II transcription factor activity, sequence-specific DNA binding	molecular function	1/49	87/4092	0.65331	1	TRINITY_DN7892_c0_g1(-4.04731423339)	TRINITY_DN7892_c0_g1(-4.04731423339)
GO:0000166	nucleotide binding	molecular function	5/49	458/4092	0.65526	1	TRINITY_DN2129_c0_g1(-13.6544704492),TRINITY_DN2844_c0_g1(-14.8128758833),TRINITY_DN5491_c0_g1(-13.6505166374),TRINITY_DN8048_c0_g2(-19.8592905344),TRINITY_DN8074_c0_g1(-4.59478951153)	TRINITY_DN2129_c0_g1(-13.6544704492),TRINITY_DN2844_c0_g1(-14.8128758833),TRINITY_DN5491_c0_g1(-13.6505166374),TRINITY_DN8048_c0_g2(-19.8592905344),TRINITY_DN8074_c0_g1(-4.59478951153)
GO:1901265	nucleoside phosphate binding	molecular function	5/49	458/4092	0.65526	1	TRINITY_DN2129_c0_g1(-13.6544704492),TRINITY_DN2844_c0_g1(-14.8128758833),TRINITY_DN5491_c0_g1(-13.6505166374),TRINITY_DN8048_c0_g2(-19.8592905344),TRINITY_DN8074_c0_g1(-4.59478951153)	TRINITY_DN2129_c0_g1(-13.6544704492),TRINITY_DN2844_c0_g1(-14.8128758833),TRINITY_DN5491_c0_g1(-13.6505166374),TRINITY_DN8048_c0_g2(-19.8592905344),TRINITY_DN8074_c0_g1(-4.59478951153)
GO:0005524	ATP binding	molecular function	3/49	285/4092	0.67410	1	TRINITY_DN2129_c0_g1(-13.6544704492),TRINITY_DN5491_c0_g1(-13.6505166374),TRINITY_DN8048_c0_g2(-19.8592905344)	TRINITY_DN2129_c0_g1(-13.6544704492),TRINITY_DN5491_c0_g1(-13.6505166374),TRINITY_DN8048_c0_g2(-19.8592905344)
GO:0008509	anion transmembrane transporter activity	molecular function	1/49	94/4092	0.68195	1	TRINITY_DN5544_c0_g1(-2.29962801643)	TRINITY_DN5544_c0_g1(-2.29962801643)
GO:0032553	ribonucleotide binding	molecular function	4/49	381/4092	0.68226	1	TRINITY_DN2129_c0_g1(-13.6544704492),TRINITY_DN2844_c0_g1(-14.8128758833),TRINITY_DN5491_c0_g1(-13.6505166374),TRINITY_DN8048_c0_g2(-19.8592905344)	TRINITY_DN2129_c0_g1(-13.6544704492),TRINITY_DN2844_c0_g1(-14.8128758833),TRINITY_DN5491_c0_g1(-13.6505166374),TRINITY_DN8048_c0_g2(-19.8592905344)
GO:0042802	identical protein binding	molecular function	5/49	474/4092	0.68604	1	TRINITY_DN12581_c0_g1(-14.3833478941),TRINITY_DN2129_c0_g1(-13.6544704492),TRINITY_DN5491_c0_g1(-13.6505166374),TRINITY_DN5715_c0_g1(-14.8056407708),TRINITY_DN8377_c0_g1(-1.66033606054)	TRINITY_DN12581_c0_g1(-14.3833478941),TRINITY_DN2129_c0_g1(-13.6544704492),TRINITY_DN5491_c0_g1(-13.6505166374),TRINITY_DN5715_c0_g1(-14.8056407708),TRINITY_DN8377_c0_g1(-1.66033606054)
GO:0004674	protein serine/threonine kinase activity	molecular function	1/49	96/4092	0.68970	1	TRINITY_DN8048_c0_g2(-19.8592905344)	TRINITY_DN8048_c0_g2(-19.8592905344)
GO:0005543	phospholipid binding	molecular function	1/49	96/4092	0.68970	1	TRINITY_DN7929_c0_g1(-3.17394119368)	TRINITY_DN7929_c0_g1(-3.17394119368)
GO:0140101	catalytic activity, acting on a tRNA	molecular function	1/49	100/4092	0.70465	1	TRINITY_DN9512_c2_g2(-2.71712929368)	TRINITY_DN9512_c2_g2(-2.71712929368)
GO:0032559	adenyl ribonucleotide binding	molecular function	3/49	299/4092	0.70613	1	TRINITY_DN2129_c0_g1(-13.6544704492),TRINITY_DN5491_c0_g1(-13.6505166374),TRINITY_DN8048_c0_g2(-19.8592905344)	TRINITY_DN2129_c0_g1(-13.6544704492),TRINITY_DN5491_c0_g1(-13.6505166374),TRINITY_DN8048_c0_g2(-19.8592905344)
GO:0016773	phosphotransferase activity, alcohol group as acceptor	molecular function	2/49	203/4092	0.70779	1	TRINITY_DN8048_c0_g2(-19.8592905344),TRINITY_DN9218_c0_g2(-3.10709185221)	TRINITY_DN8048_c0_g2(-19.8592905344),TRINITY_DN9218_c0_g2(-3.10709185221)
GO:0016853	isomerase activity	molecular function	1/49	101/4092	0.70827	1	TRINITY_DN3511_c0_g1(-6.41662837563)	TRINITY_DN3511_c0_g1(-6.41662837563)
GO:0030554	adenyl nucleotide binding	molecular function	3/49	304/4092	0.71699	1	TRINITY_DN2129_c0_g1(-13.6544704492),TRINITY_DN5491_c0_g1(-13.6505166374),TRINITY_DN8048_c0_g2(-19.8592905344)	TRINITY_DN2129_c0_g1(-13.6544704492),TRINITY_DN5491_c0_g1(-13.6505166374),TRINITY_DN8048_c0_g2(-19.8592905344)
GO:0030234	enzyme regulator activity	molecular function	2/49	208/4092	0.72061	1	TRINITY_DN7929_c0_g1(-3.17394119368),TRINITY_DN9005_c0_g4(-2.35496917812)	TRINITY_DN7929_c0_g1(-3.17394119368),TRINITY_DN9005_c0_g4(-2.35496917812)
GO:0004518	nuclease activity	molecular function	1/49	107/4092	0.72913	1	TRINITY_DN8310_c0_g1(-2.25759124863)	TRINITY_DN8310_c0_g1(-2.25759124863)
GO:0008047	enzyme activator activity	molecular function	1/49	107/4092	0.72913	1	TRINITY_DN9005_c0_g4(-2.35496917812)	TRINITY_DN9005_c0_g4(-2.35496917812)
GO:0003723	RNA binding	molecular function	5/49	502/4092	0.73557	1	TRINITY_DN10800_c0_g1(-14.1298832099),TRINITY_DN17507_c0_g1(-13.950823173),TRINITY_DN7389_c0_g1(-7.27134908097),TRINITY_DN8310_c0_g1(-2.25759124863),TRINITY_DN9314_c0_g1(-2.62276222137)	TRINITY_DN10800_c0_g1(-14.1298832099),TRINITY_DN17507_c0_g1(-13.950823173),TRINITY_DN7389_c0_g1(-7.27134908097),TRINITY_DN8310_c0_g1(-2.25759124863),TRINITY_DN9314_c0_g1(-2.62276222137)
GO:1901363	heterocyclic compound binding	molecular function	14/49	1321/4092	0.75902	1	TRINITY_DN10800_c0_g1(-14.1298832099),TRINITY_DN17507_c0_g1(-13.950823173),TRINITY_DN2129_c0_g1(-13.6544704492),TRINITY_DN2844_c0_g1(-14.8128758833),TRINITY_DN5491_c0_g1(-13.6505166374),TRINITY_DN5662_c0_g1(-1.08596545703),TRINITY_DN7389_c0_g1(-7.27134908097),TRINITY_DN7892_c0_g1(-4.04731423339),TRINITY_DN8048_c0_g2(-19.8592905344),TRINITY_DN8074_c0_g1(-4.59478951153),TRINITY_DN8274_c0_g1(-6.3864…	TRINITY_DN10800_c0_g1(-14.1298832099),TRINITY_DN17507_c0_g1(-13.950823173),TRINITY_DN2129_c0_g1(-13.6544704492),TRINITY_DN2844_c0_g1(-14.8128758833),TRINITY_DN5491_c0_g1(-13.6505166374),TRINITY_DN5662_c0_g1(-1.08596545703),TRINITY_DN7389_c0_g1(-7.27134908097),TRINITY_DN7892_c0_g1(-4.04731423339),TRINITY_DN8048_c0_g2(-19.8592905344),TRINITY_DN8074_c0_g1(-4.59478951153),TRINITY_DN8274_c0_g1(-6.3864…
GO:1990837	sequence-specific double-stranded DNA binding	molecular function	1/49	118/4092	0.76363	1	TRINITY_DN7892_c0_g1(-4.04731423339)	TRINITY_DN7892_c0_g1(-4.04731423339)
GO:0044212	transcription regulatory region DNA binding	molecular function	1/49	119/4092	0.76655	1	TRINITY_DN7892_c0_g1(-4.04731423339)	TRINITY_DN7892_c0_g1(-4.04731423339)
GO:0016301	kinase activity	molecular function	2/49	228/4092	0.76736	1	TRINITY_DN8048_c0_g2(-19.8592905344),TRINITY_DN9218_c0_g2(-3.10709185221)	TRINITY_DN8048_c0_g2(-19.8592905344),TRINITY_DN9218_c0_g2(-3.10709185221)
GO:0097159	organic cyclic compound binding	molecular function	14/49	1333/4092	0.77243	1	TRINITY_DN10800_c0_g1(-14.1298832099),TRINITY_DN17507_c0_g1(-13.950823173),TRINITY_DN2129_c0_g1(-13.6544704492),TRINITY_DN2844_c0_g1(-14.8128758833),TRINITY_DN5491_c0_g1(-13.6505166374),TRINITY_DN5662_c0_g1(-1.08596545703),TRINITY_DN7389_c0_g1(-7.27134908097),TRINITY_DN7892_c0_g1(-4.04731423339),TRINITY_DN8048_c0_g2(-19.8592905344),TRINITY_DN8074_c0_g1(-4.59478951153),TRINITY_DN8274_c0_g1(-6.3864…	TRINITY_DN10800_c0_g1(-14.1298832099),TRINITY_DN17507_c0_g1(-13.950823173),TRINITY_DN2129_c0_g1(-13.6544704492),TRINITY_DN2844_c0_g1(-14.8128758833),TRINITY_DN5491_c0_g1(-13.6505166374),TRINITY_DN5662_c0_g1(-1.08596545703),TRINITY_DN7389_c0_g1(-7.27134908097),TRINITY_DN7892_c0_g1(-4.04731423339),TRINITY_DN8048_c0_g2(-19.8592905344),TRINITY_DN8074_c0_g1(-4.59478951153),TRINITY_DN8274_c0_g1(-6.3864…
GO:0001067	regulatory region nucleic acid binding	molecular function	1/49	123/4092	0.77786	1	TRINITY_DN7892_c0_g1(-4.04731423339)	TRINITY_DN7892_c0_g1(-4.04731423339)
GO:0005488	binding	molecular function	28/49	2512/4092	0.77811	1	TRINITY_DN10800_c0_g1(-14.1298832099),TRINITY_DN12581_c0_g1(-14.3833478941),TRINITY_DN17507_c0_g1(-13.950823173),TRINITY_DN2129_c0_g1(-13.6544704492),TRINITY_DN2844_c0_g1(-14.8128758833),TRINITY_DN2867_c0_g1(-3.24231557617),TRINITY_DN3472_c0_g1(-2.48480260234),TRINITY_DN3511_c0_g1(-6.41662837563),TRINITY_DN5491_c0_g1(-13.6505166374),TRINITY_DN5662_c0_g1(-1.08596545703),TRINITY_DN5715_c0_g1(-14.80…	TRINITY_DN10800_c0_g1(-14.1298832099),TRINITY_DN12581_c0_g1(-14.3833478941),TRINITY_DN17507_c0_g1(-13.950823173),TRINITY_DN2129_c0_g1(-13.6544704492),TRINITY_DN2844_c0_g1(-14.8128758833),TRINITY_DN2867_c0_g1(-3.24231557617),TRINITY_DN3472_c0_g1(-2.48480260234),TRINITY_DN3511_c0_g1(-6.41662837563),TRINITY_DN5491_c0_g1(-13.6505166374),TRINITY_DN5662_c0_g1(-1.08596545703),TRINITY_DN5715_c0_g1(-14.80…
GO:0016887	ATPase activity	molecular function	3/49	340/4092	0.78648	1	TRINITY_DN2129_c0_g1(-13.6544704492),TRINITY_DN7890_c0_g1(-1.08801674278),TRINITY_DN9005_c0_g4(-2.35496917812)	TRINITY_DN2129_c0_g1(-13.6544704492),TRINITY_DN7890_c0_g1(-1.08801674278),TRINITY_DN9005_c0_g4(-2.35496917812)
GO:0035639	purine ribonucleoside triphosphate binding	molecular function	3/49	346/4092	0.79662	1	TRINITY_DN2129_c0_g1(-13.6544704492),TRINITY_DN5491_c0_g1(-13.6505166374),TRINITY_DN8048_c0_g2(-19.8592905344)	TRINITY_DN2129_c0_g1(-13.6544704492),TRINITY_DN5491_c0_g1(-13.6505166374),TRINITY_DN8048_c0_g2(-19.8592905344)
GO:0004672	protein kinase activity	molecular function	1/49	133/4092	0.80384	1	TRINITY_DN8048_c0_g2(-19.8592905344)	TRINITY_DN8048_c0_g2(-19.8592905344)
GO:0140098	catalytic activity, acting on RNA	molecular function	2/49	251/4092	0.81279	1	TRINITY_DN8310_c0_g1(-2.25759124863),TRINITY_DN9512_c2_g2(-2.71712929368)	TRINITY_DN8310_c0_g1(-2.25759124863),TRINITY_DN9512_c2_g2(-2.71712929368)
GO:0003700	DNA binding transcription factor activity	molecular function	1/49	139/4092	0.81797	1	TRINITY_DN7892_c0_g1(-4.04731423339)	TRINITY_DN7892_c0_g1(-4.04731423339)
GO:0022857	transmembrane transporter activity	molecular function	3/49	361/4092	0.82029	1	TRINITY_DN5544_c0_g1(-2.29962801643),TRINITY_DN5715_c0_g1(-14.8056407708),TRINITY_DN9215_c0_g1(-1.35922237657)	TRINITY_DN5544_c0_g1(-2.29962801643),TRINITY_DN5715_c0_g1(-14.8056407708),TRINITY_DN9215_c0_g1(-1.35922237657)
GO:0032555	purine ribonucleotide binding	molecular function	3/49	369/4092	0.83196	1	TRINITY_DN2129_c0_g1(-13.6544704492),TRINITY_DN5491_c0_g1(-13.6505166374),TRINITY_DN8048_c0_g2(-19.8592905344)	TRINITY_DN2129_c0_g1(-13.6544704492),TRINITY_DN5491_c0_g1(-13.6505166374),TRINITY_DN8048_c0_g2(-19.8592905344)
GO:0042623	ATPase activity, coupled	molecular function	2/49	268/4092	0.84123	1	TRINITY_DN7890_c0_g1(-1.08801674278),TRINITY_DN9005_c0_g4(-2.35496917812)	TRINITY_DN7890_c0_g1(-1.08801674278),TRINITY_DN9005_c0_g4(-2.35496917812)
GO:0017076	purine nucleotide binding	molecular function	3/49	376/4092	0.84165	1	TRINITY_DN2129_c0_g1(-13.6544704492),TRINITY_DN5491_c0_g1(-13.6505166374),TRINITY_DN8048_c0_g2(-19.8592905344)	TRINITY_DN2129_c0_g1(-13.6544704492),TRINITY_DN5491_c0_g1(-13.6505166374),TRINITY_DN8048_c0_g2(-19.8592905344)
GO:0016874	ligase activity	molecular function	1/49	151/4092	0.84331	1	TRINITY_DN5491_c0_g1(-13.6505166374)	TRINITY_DN5491_c0_g1(-13.6505166374)
GO:0003690	double-stranded DNA binding	molecular function	1/49	152/4092	0.84526	1	TRINITY_DN7892_c0_g1(-4.04731423339)	TRINITY_DN7892_c0_g1(-4.04731423339)
GO:0098772	molecular function regulator	molecular function	2/49	271/4092	0.84583	1	TRINITY_DN7929_c0_g1(-3.17394119368),TRINITY_DN9005_c0_g4(-2.35496917812)	TRINITY_DN7929_c0_g1(-3.17394119368),TRINITY_DN9005_c0_g4(-2.35496917812)
GO:0043565	sequence-specific DNA binding	molecular function	1/49	169/4092	0.87497	1	TRINITY_DN7892_c0_g1(-4.04731423339)	TRINITY_DN7892_c0_g1(-4.04731423339)
GO:0005215	transporter activity	molecular function	3/49	414/4092	0.88642	1	TRINITY_DN5544_c0_g1(-2.29962801643),TRINITY_DN5715_c0_g1(-14.8056407708),TRINITY_DN9215_c0_g1(-1.35922237657)	TRINITY_DN5544_c0_g1(-2.29962801643),TRINITY_DN5715_c0_g1(-14.8056407708),TRINITY_DN9215_c0_g1(-1.35922237657)
GO:0005102	signaling receptor binding	molecular function	1/49	179/4092	0.88975	1	TRINITY_DN3472_c0_g1(-2.48480260234)	TRINITY_DN3472_c0_g1(-2.48480260234)
GO:0017111	nucleoside-triphosphatase activity	molecular function	3/49	424/4092	0.89621	1	TRINITY_DN2129_c0_g1(-13.6544704492),TRINITY_DN7890_c0_g1(-1.08801674278),TRINITY_DN9005_c0_g4(-2.35496917812)	TRINITY_DN2129_c0_g1(-13.6544704492),TRINITY_DN7890_c0_g1(-1.08801674278),TRINITY_DN9005_c0_g4(-2.35496917812)
GO:0003676	nucleic acid binding	molecular function	7/49	832/4092	0.89630	1	TRINITY_DN10800_c0_g1(-14.1298832099),TRINITY_DN17507_c0_g1(-13.950823173),TRINITY_DN5662_c0_g1(-1.08596545703),TRINITY_DN7389_c0_g1(-7.27134908097),TRINITY_DN7892_c0_g1(-4.04731423339),TRINITY_DN8310_c0_g1(-2.25759124863),TRINITY_DN9314_c0_g1(-2.62276222137)	TRINITY_DN10800_c0_g1(-14.1298832099),TRINITY_DN17507_c0_g1(-13.950823173),TRINITY_DN5662_c0_g1(-1.08596545703),TRINITY_DN7389_c0_g1(-7.27134908097),TRINITY_DN7892_c0_g1(-4.04731423339),TRINITY_DN8310_c0_g1(-2.25759124863),TRINITY_DN9314_c0_g1(-2.62276222137)
GO:0016462	pyrophosphatase activity	molecular function	3/49	438/4092	0.90868	1	TRINITY_DN2129_c0_g1(-13.6544704492),TRINITY_DN7890_c0_g1(-1.08801674278),TRINITY_DN9005_c0_g4(-2.35496917812)	TRINITY_DN2129_c0_g1(-13.6544704492),TRINITY_DN7890_c0_g1(-1.08801674278),TRINITY_DN9005_c0_g4(-2.35496917812)
GO:0016817	hydrolase activity, acting on acid anhydrides	molecular function	3/49	438/4092	0.90868	1	TRINITY_DN2129_c0_g1(-13.6544704492),TRINITY_DN7890_c0_g1(-1.08801674278),TRINITY_DN9005_c0_g4(-2.35496917812)	TRINITY_DN2129_c0_g1(-13.6544704492),TRINITY_DN7890_c0_g1(-1.08801674278),TRINITY_DN9005_c0_g4(-2.35496917812)
GO:0016818	hydrolase activity, acting on acid anhydrides, in phosphorus-containing anhydrides	molecular function	3/49	438/4092	0.90868	1	TRINITY_DN2129_c0_g1(-13.6544704492),TRINITY_DN7890_c0_g1(-1.08801674278),TRINITY_DN9005_c0_g4(-2.35496917812)	TRINITY_DN2129_c0_g1(-13.6544704492),TRINITY_DN7890_c0_g1(-1.08801674278),TRINITY_DN9005_c0_g4(-2.35496917812)
GO:0016772	transferase activity, transferring phosphorus-containing groups	molecular function	2/49	354/4092	0.93416	1	TRINITY_DN8048_c0_g2(-19.8592905344),TRINITY_DN9218_c0_g2(-3.10709185221)	TRINITY_DN8048_c0_g2(-19.8592905344),TRINITY_DN9218_c0_g2(-3.10709185221)
GO:0003677	DNA binding	molecular function	2/49	377/4092	0.94857	1	TRINITY_DN5662_c0_g1(-1.08596545703),TRINITY_DN7892_c0_g1(-4.04731423339)	TRINITY_DN5662_c0_g1(-1.08596545703),TRINITY_DN7892_c0_g1(-4.04731423339)
GO:0015318	inorganic molecular entity transmembrane transporter activity	molecular function	1/49	245/4092	0.95234	1	TRINITY_DN5544_c0_g1(-2.29962801643)	TRINITY_DN5544_c0_g1(-2.29962801643)
GO:0015075	ion transmembrane transporter activity	molecular function	1/49	253/4092	0.95699	1	TRINITY_DN5544_c0_g1(-2.29962801643)	TRINITY_DN5544_c0_g1(-2.29962801643)
GO:0005515	protein binding	molecular function	9/49	1270/4092	0.98510	1	TRINITY_DN12581_c0_g1(-14.3833478941),TRINITY_DN2129_c0_g1(-13.6544704492),TRINITY_DN3472_c0_g1(-2.48480260234),TRINITY_DN3511_c0_g1(-6.41662837563),TRINITY_DN5491_c0_g1(-13.6505166374),TRINITY_DN5715_c0_g1(-14.8056407708),TRINITY_DN7890_c0_g1(-1.08801674278),TRINITY_DN8377_c0_g1(-1.66033606054),TRINITY_DN8700_c0_g1(-2.9972877012)	TRINITY_DN12581_c0_g1(-14.3833478941),TRINITY_DN2129_c0_g1(-13.6544704492),TRINITY_DN3472_c0_g1(-2.48480260234),TRINITY_DN3511_c0_g1(-6.41662837563),TRINITY_DN5491_c0_g1(-13.6505166374),TRINITY_DN5715_c0_g1(-14.8056407708),TRINITY_DN7890_c0_g1(-1.08801674278),TRINITY_DN8377_c0_g1(-1.66033606054),TRINITY_DN8700_c0_g1(-2.9972877012)
GO:0019899	enzyme binding	molecular function	1/49	404/4092	0.99406	1	TRINITY_DN8700_c0_g1(-2.9972877012)	TRINITY_DN8700_c0_g1(-2.9972877012)
GO:0003674	molecular_function	molecular function	49/49	4092/4092	1.00000	1	TRINITY_DN10800_c0_g1(-14.1298832099),TRINITY_DN12163_c0_g1(-4.6772465855),TRINITY_DN12581_c0_g1(-14.3833478941),TRINITY_DN17009_c0_g1(-14.6439097263),TRINITY_DN17192_c0_g1(-5.01973037473),TRINITY_DN17507_c0_g1(-13.950823173),TRINITY_DN2129_c0_g1(-13.6544704492),TRINITY_DN2844_c0_g1(-14.8128758833),TRINITY_DN2867_c0_g1(-3.24231557617),TRINITY_DN3369_c0_g1(-2.18414326439),TRINITY_DN3472_c0_g1(-2.4…	TRINITY_DN10800_c0_g1(-14.1298832099),TRINITY_DN12163_c0_g1(-4.6772465855),TRINITY_DN12581_c0_g1(-14.3833478941),TRINITY_DN17009_c0_g1(-14.6439097263),TRINITY_DN17192_c0_g1(-5.01973037473),TRINITY_DN17507_c0_g1(-13.950823173),TRINITY_DN2129_c0_g1(-13.6544704492),TRINITY_DN2844_c0_g1(-14.8128758833),TRINITY_DN2867_c0_g1(-3.24231557617),TRINITY_DN3369_c0_g1(-2.18414326439),TRINITY_DN3472_c0_g1(-2.4…
