# Supplementary material for: Velvet Family Protein FpVelB Affects Virulence in Association with Secondary Metabolism in Fusarium pseudograminearum
Source: Cells. 2024 May 30;13(11):950. doi: 10.3390/cells13110950 (PMC11171821; doi:10.3390/cells13110950)
Supplement: Supplementary file 1 [file cells-13-00950-s001.zip › Table S4.xls]

#Pathway Level1	Pathway Level2	Num	GeneID
Cellular Processes	Cell growth and death	150	TRINITY_DN9736_c0_g1,TRINITY_DN8761_c0_g1,TRINITY_DN9213_c0_g9,TRINITY_DN10062_c0_g1,TRINITY_DN9396_c0_g3,TRINITY_DN8855_c2_g6,TRINITY_DN8495_c1_g5,TRINITY_DN18355_c0_g1,TRINITY_DN7443_c1_g2,TRINITY_DN3567_c0_g1,TRINITY_DN9025_c0_g3,TRINITY_DN9052_c0_g1,TRINITY_DN17017_c0_g1,TRINITY_DN5366_c0_g1,TRINITY_DN9363_c0_g6,TRINITY_DN8635_c0_g2,TRINITY_DN17046_c0_g1,TRINITY_DN10089_c0_g1,TRINITY_DN9258_c…
Cellular Processes	Cell motility	71	TRINITY_DN138_c0_g1,TRINITY_DN6205_c0_g1,TRINITY_DN5252_c0_g1,TRINITY_DN15505_c0_g1,TRINITY_DN18140_c0_g1,TRINITY_DN8773_c3_g2,TRINITY_DN12824_c0_g1,TRINITY_DN16064_c0_g1,TRINITY_DN9396_c0_g3,TRINITY_DN13082_c0_g1,TRINITY_DN13952_c0_g1,TRINITY_DN8720_c3_g1,TRINITY_DN11409_c0_g1,TRINITY_DN9396_c0_g5,TRINITY_DN9872_c0_g1,TRINITY_DN14824_c0_g1,TRINITY_DN9697_c0_g1,TRINITY_DN6941_c0_g1,TRINITY_DN1240…
Cellular Processes	Cellular community	168	TRINITY_DN18253_c0_g1,TRINITY_DN9736_c0_g1,TRINITY_DN8677_c0_g3,TRINITY_DN3364_c0_g1,TRINITY_DN15922_c0_g1,TRINITY_DN9396_c0_g3,TRINITY_DN8679_c0_g2,TRINITY_DN11683_c0_g1,TRINITY_DN9396_c0_g5,TRINITY_DN10444_c0_g1,TRINITY_DN9697_c0_g1,TRINITY_DN8707_c2_g3,TRINITY_DN13004_c0_g1,TRINITY_DN16966_c0_g1,TRINITY_DN9579_c0_g1,TRINITY_DN11280_c0_g1,TRINITY_DN16857_c0_g1,TRINITY_DN9363_c0_g6,TRINITY_DN970…
Cellular Processes	Transport and catabolism	266	TRINITY_DN5252_c0_g1,TRINITY_DN9736_c0_g1,TRINITY_DN14911_c0_g1,TRINITY_DN1806_c0_g1,TRINITY_DN8669_c0_g1,TRINITY_DN9396_c0_g3,TRINITY_DN14519_c0_g1,TRINITY_DN8247_c0_g1,TRINITY_DN9396_c0_g5,TRINITY_DN13031_c0_g1,TRINITY_DN9121_c0_g3,TRINITY_DN9121_c0_g2,TRINITY_DN15631_c0_g1,TRINITY_DN5119_c0_g1,TRINITY_DN11280_c0_g1,TRINITY_DN3240_c0_g1,TRINITY_DN9101_c3_g2,TRINITY_DN9356_c0_g1,TRINITY_DN8540_c…
Environmental Information Processing	Membrane transport	152	TRINITY_DN138_c0_g1,TRINITY_DN18253_c0_g1,TRINITY_DN17458_c0_g1,TRINITY_DN1806_c0_g1,TRINITY_DN14032_c0_g1,TRINITY_DN12737_c0_g1,TRINITY_DN3233_c0_g1,TRINITY_DN15922_c0_g1,TRINITY_DN9450_c0_g2,TRINITY_DN13137_c0_g1,TRINITY_DN9450_c0_g1,TRINITY_DN11129_c0_g1,TRINITY_DN15757_c0_g1,TRINITY_DN13235_c0_g1,TRINITY_DN16700_c0_g1,TRINITY_DN9154_c0_g1,TRINITY_DN4746_c0_g1,TRINITY_DN1980_c0_g1,TRINITY_DN14…
Environmental Information Processing	Signal transduction	446	TRINITY_DN6669_c0_g1,TRINITY_DN8190_c0_g1,TRINITY_DN8871_c0_g1,TRINITY_DN9501_c0_g4,TRINITY_DN3235_c0_g1,TRINITY_DN8789_c0_g1,TRINITY_DN8897_c1_g9,TRINITY_DN7295_c0_g1,TRINITY_DN9336_c1_g1,TRINITY_DN17017_c0_g1,TRINITY_DN8897_c1_g5,TRINITY_DN9701_c0_g1,TRINITY_DN4667_c0_g1,TRINITY_DN13403_c0_g1,TRINITY_DN14765_c0_g1,TRINITY_DN13860_c0_g1,TRINITY_DN8670_c1_g1,TRINITY_DN4901_c0_g1,TRINITY_DN3364_c0…
Environmental Information Processing	Signaling molecules and interaction	46	TRINITY_DN6140_c0_g1,TRINITY_DN14771_c0_g1,TRINITY_DN15558_c0_g1,TRINITY_DN17290_c0_g1,TRINITY_DN12905_c0_g1,TRINITY_DN8679_c0_g2,TRINITY_DN18319_c0_g1,TRINITY_DN5186_c0_g1,TRINITY_DN11719_c0_g1,TRINITY_DN9579_c0_g1,TRINITY_DN10319_c0_g1,TRINITY_DN1093_c0_g1,TRINITY_DN13350_c0_g1,TRINITY_DN14814_c0_g1,TRINITY_DN13526_c0_g1,TRINITY_DN17398_c0_g1,TRINITY_DN17683_c0_g1,TRINITY_DN11046_c0_g1,TRINITY_…
Genetic Information Processing	Folding sorting and degradation	261	TRINITY_DN11908_c0_g1,TRINITY_DN6223_c0_g1,TRINITY_DN17267_c0_g1,TRINITY_DN9005_c0_g10,TRINITY_DN11241_c0_g1,TRINITY_DN17542_c0_g1,TRINITY_DN15922_c0_g1,TRINITY_DN1965_c0_g1,TRINITY_DN9028_c1_g7,TRINITY_DN17695_c0_g1,TRINITY_DN8855_c2_g6,TRINITY_DN11683_c0_g1,TRINITY_DN8495_c1_g5,TRINITY_DN7199_c0_g1,TRINITY_DN14393_c0_g1,TRINITY_DN12380_c0_g1,TRINITY_DN8913_c0_g8,TRINITY_DN5655_c0_g1,TRINITY_DN7…
Genetic Information Processing	Replication and repair	112	TRINITY_DN3677_c0_g1,TRINITY_DN11118_c0_g1,TRINITY_DN8761_c0_g1,TRINITY_DN9044_c0_g4,TRINITY_DN14188_c0_g1,TRINITY_DN18273_c0_g1,TRINITY_DN9100_c0_g6,TRINITY_DN9005_c0_g4,TRINITY_DN9468_c2_g8,TRINITY_DN12552_c0_g1,TRINITY_DN4948_c0_g1,TRINITY_DN9258_c1_g9,TRINITY_DN472_c0_g1,TRINITY_DN8937_c0_g5,TRINITY_DN9360_c1_g6,TRINITY_DN16847_c0_g1,TRINITY_DN8817_c3_g1,TRINITY_DN7080_c0_g1,TRINITY_DN9066_c1…
Genetic Information Processing	Transcription	121	TRINITY_DN9108_c0_g1,TRINITY_DN9213_c0_g5,TRINITY_DN2812_c0_g1,TRINITY_DN8975_c1_g9,TRINITY_DN2812_c0_g2,TRINITY_DN7291_c0_g1,TRINITY_DN6258_c0_g1,TRINITY_DN9175_c1_g4,TRINITY_DN9103_c2_g5,TRINITY_DN5119_c0_g1,TRINITY_DN5934_c0_g1,TRINITY_DN906_c0_g1,TRINITY_DN8880_c1_g7,TRINITY_DN6333_c0_g1,TRINITY_DN14281_c0_g1,TRINITY_DN8635_c0_g1,TRINITY_DN9363_c0_g5,TRINITY_DN15829_c0_g1,TRINITY_DN18052_c0_g…
Genetic Information Processing	Translation	387	TRINITY_DN9213_c0_g3,TRINITY_DN9213_c0_g5,TRINITY_DN8677_c0_g1,TRINITY_DN12474_c0_g1,TRINITY_DN10614_c0_g1,TRINITY_DN3187_c0_g1,TRINITY_DN9223_c1_g8,TRINITY_DN10641_c0_g1,TRINITY_DN5505_c0_g1,TRINITY_DN3384_c0_g1,TRINITY_DN16018_c0_g1,TRINITY_DN14819_c0_g1,TRINITY_DN1068_c0_g1,TRINITY_DN9258_c1_g8,TRINITY_DN8521_c1_g3,TRINITY_DN11317_c0_g1,TRINITY_DN8877_c0_g2,TRINITY_DN16086_c0_g1,TRINITY_DN1818…
Metabolism	Amino acid metabolism	521	TRINITY_DN15325_c0_g1,TRINITY_DN18256_c0_g1,TRINITY_DN4980_c0_g1,TRINITY_DN11800_c0_g1,TRINITY_DN5341_c0_g1,TRINITY_DN8707_c2_g3,TRINITY_DN18118_c0_g1,TRINITY_DN63_c0_g1,TRINITY_DN10435_c0_g1,TRINITY_DN7667_c0_g1,TRINITY_DN11855_c0_g1,TRINITY_DN6449_c0_g1,TRINITY_DN18195_c0_g1,TRINITY_DN6449_c0_g2,TRINITY_DN8871_c0_g6,TRINITY_DN6938_c0_g1,TRINITY_DN9258_c1_g6,TRINITY_DN11791_c0_g1,TRINITY_DN18244…
Metabolism	Biosynthesis of other secondary metabolites	117	TRINITY_DN18216_c0_g1,TRINITY_DN6034_c0_g1,TRINITY_DN728_c0_g1,TRINITY_DN1289_c0_g1,TRINITY_DN8428_c0_g1,TRINITY_DN9518_c0_g2,TRINITY_DN11722_c0_g1,TRINITY_DN4475_c0_g1,TRINITY_DN12450_c0_g1,TRINITY_DN15325_c0_g1,TRINITY_DN11556_c0_g1,TRINITY_DN15487_c0_g1,TRINITY_DN5376_c0_g1,TRINITY_DN11755_c0_g1,TRINITY_DN8670_c1_g4,TRINITY_DN2605_c0_g1,TRINITY_DN3074_c0_g1,TRINITY_DN12840_c0_g1,TRINITY_DN1367…
Metabolism	Carbohydrate metabolism	683	TRINITY_DN12035_c0_g1,TRINITY_DN9818_c0_g1,TRINITY_DN16719_c0_g1,TRINITY_DN10129_c0_g1,TRINITY_DN12351_c0_g1,TRINITY_DN9749_c0_g1,TRINITY_DN4126_c0_g1,TRINITY_DN7002_c0_g1,TRINITY_DN10435_c0_g1,TRINITY_DN11855_c0_g1,TRINITY_DN10708_c0_g1,TRINITY_DN15851_c0_g1,TRINITY_DN8944_c1_g4,TRINITY_DN14305_c0_g1,TRINITY_DN7914_c0_g3,TRINITY_DN6938_c0_g1,TRINITY_DN14285_c0_g1,TRINITY_DN9258_c1_g6,TRINITY_DN5…
Metabolism	Energy metabolism	498	TRINITY_DN18019_c0_g1,TRINITY_DN12035_c0_g1,TRINITY_DN16719_c0_g1,TRINITY_DN12628_c0_g1,TRINITY_DN12351_c0_g1,TRINITY_DN3235_c0_g1,TRINITY_DN17646_c0_g1,TRINITY_DN13297_c0_g1,TRINITY_DN15037_c0_g1,TRINITY_DN10755_c0_g1,TRINITY_DN6449_c0_g1,TRINITY_DN6449_c0_g2,TRINITY_DN8944_c1_g4,TRINITY_DN14305_c0_g1,TRINITY_DN6527_c0_g1,TRINITY_DN952_c0_g1,TRINITY_DN16431_c0_g1,TRINITY_DN15075_c0_g1,TRINITY_DN…
Metabolism	Glycan biosynthesis and metabolism	95	TRINITY_DN9127_c0_g1,TRINITY_DN14393_c0_g1,TRINITY_DN8975_c1_g5,TRINITY_DN5497_c0_g1,TRINITY_DN9637_c0_g1,TRINITY_DN18166_c0_g1,TRINITY_DN12367_c0_g1,TRINITY_DN7365_c0_g2,TRINITY_DN8521_c1_g9,TRINITY_DN6759_c0_g1,TRINITY_DN17774_c0_g1,TRINITY_DN16945_c0_g1,TRINITY_DN17375_c0_g1,TRINITY_DN8489_c0_g1,TRINITY_DN13785_c0_g1,TRINITY_DN6109_c0_g1,TRINITY_DN9360_c1_g9,TRINITY_DN3527_c0_g1,TRINITY_DN6188…
Metabolism	Lipid metabolism	240	TRINITY_DN5277_c0_g1,TRINITY_DN9127_c0_g1,TRINITY_DN16735_c0_g1,TRINITY_DN9361_c0_g5,TRINITY_DN9467_c0_g1,TRINITY_DN4667_c0_g1,TRINITY_DN8107_c0_g1,TRINITY_DN13624_c0_g1,TRINITY_DN18149_c0_g1,TRINITY_DN8470_c0_g1,TRINITY_DN7691_c0_g1,TRINITY_DN8871_c0_g1,TRINITY_DN7686_c0_g1,TRINITY_DN3959_c0_g1,TRINITY_DN14174_c0_g1,TRINITY_DN18166_c0_g1,TRINITY_DN13810_c0_g1,TRINITY_DN11070_c0_g1,TRINITY_DN9195…
Metabolism	Metabolism of cofactors and vitamins	239	TRINITY_DN5277_c0_g1,TRINITY_DN9133_c0_g1,TRINITY_DN5668_c0_g1,TRINITY_DN9392_c0_g2,TRINITY_DN9397_c0_g1,TRINITY_DN9184_c0_g3,TRINITY_DN15325_c0_g1,TRINITY_DN16861_c0_g1,TRINITY_DN14651_c0_g1,TRINITY_DN11160_c0_g1,TRINITY_DN6614_c0_g1,TRINITY_DN13782_c0_g1,TRINITY_DN8704_c0_g1,TRINITY_DN9392_c0_g3,TRINITY_DN9195_c0_g2,TRINITY_DN7547_c0_g1,TRINITY_DN9402_c2_g6,TRINITY_DN16143_c0_g1,TRINITY_DN7911_…
Metabolism	Metabolism of other amino acids	162	TRINITY_DN12275_c0_g1,TRINITY_DN6034_c0_g1,TRINITY_DN8428_c0_g1,TRINITY_DN11800_c0_g1,TRINITY_DN6085_c0_g1,TRINITY_DN10002_c0_g1,TRINITY_DN16591_c0_g1,TRINITY_DN12442_c0_g1,TRINITY_DN9682_c0_g1,TRINITY_DN10435_c0_g1,TRINITY_DN5249_c0_g2,TRINITY_DN5249_c0_g1,TRINITY_DN6449_c0_g1,TRINITY_DN6449_c0_g2,TRINITY_DN11556_c0_g1,TRINITY_DN15987_c0_g1,TRINITY_DN8302_c0_g4,TRINITY_DN5731_c0_g1,TRINITY_DN153…
Metabolism	Metabolism of terpenoids and polyketides	68	TRINITY_DN9662_c0_g1,TRINITY_DN7948_c0_g1,TRINITY_DN7686_c0_g1,TRINITY_DN15054_c0_g1,TRINITY_DN9079_c2_g9,TRINITY_DN3346_c0_g1,TRINITY_DN14459_c0_g1,TRINITY_DN8252_c0_g1,TRINITY_DN18362_c0_g1,TRINITY_DN11003_c0_g1,TRINITY_DN16874_c0_g1,TRINITY_DN9396_c0_g4,TRINITY_DN16902_c0_g1,TRINITY_DN13810_c0_g1,TRINITY_DN17493_c0_g1,TRINITY_DN14634_c0_g1,TRINITY_DN5625_c0_g1,TRINITY_DN17882_c0_g1,TRINITY_DN1…
Metabolism	Nucleotide metabolism	180	TRINITY_DN11118_c0_g1,TRINITY_DN3210_c0_g1,TRINITY_DN16049_c0_g1,TRINITY_DN15196_c0_g1,TRINITY_DN2812_c0_g2,TRINITY_DN7337_c0_g1,TRINITY_DN17868_c0_g1,TRINITY_DN11400_c0_g1,TRINITY_DN9044_c0_g4,TRINITY_DN16630_c0_g1,TRINITY_DN15430_c0_g1,TRINITY_DN9103_c2_g5,TRINITY_DN18118_c0_g1,TRINITY_DN4623_c0_g2,TRINITY_DN5494_c0_g1,TRINITY_DN14752_c0_g1,TRINITY_DN4948_c0_g1,TRINITY_DN8702_c3_g2,TRINITY_DN16…
Metabolism	Overview	537	TRINITY_DN12035_c0_g1,TRINITY_DN8107_c0_g1,TRINITY_DN8107_c0_g2,TRINITY_DN16719_c0_g1,TRINITY_DN8871_c0_g1,TRINITY_DN63_c0_g1,TRINITY_DN2256_c0_g1,TRINITY_DN4741_c0_g1,TRINITY_DN11855_c0_g1,TRINITY_DN6449_c0_g1,TRINITY_DN13039_c0_g1,TRINITY_DN12450_c0_g1,TRINITY_DN6449_c0_g2,TRINITY_DN8944_c1_g4,TRINITY_DN14305_c0_g1,TRINITY_DN5273_c0_g1,TRINITY_DN6527_c0_g1,TRINITY_DN8586_c0_g12,TRINITY_DN11791_…
Metabolism	Xenobiotics biodegradation and metabolism	152	TRINITY_DN5277_c0_g1,TRINITY_DN8233_c0_g1,TRINITY_DN9361_c0_g9,TRINITY_DN18256_c0_g1,TRINITY_DN3959_c0_g1,TRINITY_DN11003_c0_g1,TRINITY_DN9402_c2_g1,TRINITY_DN9682_c0_g1,TRINITY_DN10435_c0_g1,TRINITY_DN10026_c0_g1,TRINITY_DN17972_c0_g1,TRINITY_DN14157_c0_g1,TRINITY_DN11977_c0_g1,TRINITY_DN5273_c0_g1,TRINITY_DN6938_c0_g1,TRINITY_DN15987_c0_g1,TRINITY_DN5731_c0_g1,TRINITY_DN7489_c1_g1,TRINITY_DN139…
Organismal Systems	Aging	84	TRINITY_DN12975_c0_g1,TRINITY_DN12790_c0_g1,TRINITY_DN9457_c2_g4,TRINITY_DN4520_c0_g1,TRINITY_DN9384_c1_g7,TRINITY_DN9101_c3_g2,TRINITY_DN10862_c0_g1,TRINITY_DN10171_c0_g1,TRINITY_DN8871_c0_g1,TRINITY_DN8483_c0_g1,TRINITY_DN8821_c0_g2,TRINITY_DN7813_c0_g1,TRINITY_DN13592_c0_g1,TRINITY_DN8773_c3_g1,TRINITY_DN8887_c0_g6,TRINITY_DN8855_c2_g8,TRINITY_DN10485_c0_g1,TRINITY_DN11713_c0_g1,TRINITY_DN1248…
Organismal Systems	Circulatory system	87	TRINITY_DN3364_c0_g1,TRINITY_DN7691_c0_g1,TRINITY_DN3235_c0_g1,TRINITY_DN17646_c0_g1,TRINITY_DN6092_c0_g2,TRINITY_DN3998_c0_g1,TRINITY_DN5452_c0_g2,TRINITY_DN9025_c0_g5,TRINITY_DN1408_c0_g1,TRINITY_DN9701_c0_g1,TRINITY_DN1408_c0_g2,TRINITY_DN17527_c0_g1,TRINITY_DN15075_c0_g1,TRINITY_DN17620_c0_g1,TRINITY_DN11082_c0_g1,TRINITY_DN15803_c0_g1,TRINITY_DN5452_c0_g1,TRINITY_DN5745_c0_g1,TRINITY_DN7305_…
Organismal Systems	Development	32	TRINITY_DN15556_c0_g1,TRINITY_DN16064_c0_g1,TRINITY_DN10187_c0_g1,TRINITY_DN5452_c0_g1,TRINITY_DN16474_c0_g1,TRINITY_DN13685_c0_g1,TRINITY_DN13594_c0_g1,TRINITY_DN10256_c0_g1,TRINITY_DN8288_c0_g1,TRINITY_DN11286_c0_g1,TRINITY_DN9701_c0_g1,TRINITY_DN5744_c0_g1,TRINITY_DN13468_c0_g1,TRINITY_DN8863_c1_g5,TRINITY_DN10213_c0_g1,TRINITY_DN4608_c0_g1,TRINITY_DN13526_c0_g1,TRINITY_DN6343_c0_g1,TRINITY_DN…
Organismal Systems	Digestive system	87	TRINITY_DN9028_c1_g5,TRINITY_DN1289_c0_g1,TRINITY_DN9450_c0_g2,TRINITY_DN11895_c0_g1,TRINITY_DN9450_c0_g1,TRINITY_DN9239_c1_g2,TRINITY_DN10562_c0_g1,TRINITY_DN10658_c0_g1,TRINITY_DN1980_c0_g1,TRINITY_DN14539_c0_g1,TRINITY_DN16378_c0_g1,TRINITY_DN8863_c1_g5,TRINITY_DN15455_c0_g1,TRINITY_DN8457_c0_g2,TRINITY_DN8457_c0_g3,TRINITY_DN8457_c0_g1,TRINITY_DN5452_c0_g1,TRINITY_DN5452_c0_g2,TRINITY_DN8905_…
Organismal Systems	Endocrine system	219	TRINITY_DN8190_c0_g1,TRINITY_DN9005_c0_g10,TRINITY_DN15325_c0_g1,TRINITY_DN12275_c0_g1,TRINITY_DN10472_c0_g1,TRINITY_DN1965_c0_g1,TRINITY_DN8871_c0_g1,TRINITY_DN9396_c0_g3,TRINITY_DN1289_c0_g1,TRINITY_DN8495_c1_g5,TRINITY_DN12145_c0_g1,TRINITY_DN8855_c2_g8,TRINITY_DN8846_c0_g1,TRINITY_DN5119_c0_g1,TRINITY_DN2038_c0_g1,TRINITY_DN16591_c0_g1,TRINITY_DN2038_c0_g2,TRINITY_DN9025_c0_g3,TRINITY_DN16214…
Organismal Systems	Environmental adaptation	35	TRINITY_DN4520_c0_g1,TRINITY_DN16961_c0_g1,TRINITY_DN16064_c0_g1,TRINITY_DN5788_c0_g1,TRINITY_DN6560_c0_g1,TRINITY_DN8846_c0_g1,TRINITY_DN16214_c0_g1,TRINITY_DN10147_c0_g1,TRINITY_DN17277_c0_g1,TRINITY_DN11286_c0_g1,TRINITY_DN9701_c0_g1,TRINITY_DN16885_c0_g1,TRINITY_DN5717_c0_g1,TRINITY_DN826_c0_g1,TRINITY_DN22_c0_g1,TRINITY_DN16574_c0_g1,TRINITY_DN7821_c0_g1,TRINITY_DN6576_c0_g2,TRINITY_DN6576_c…
Organismal Systems	Excretory system	47	TRINITY_DN4520_c0_g1,TRINITY_DN7295_c0_g1,TRINITY_DN9431_c0_g2,TRINITY_DN14994_c0_g1,TRINITY_DN16064_c0_g1,TRINITY_DN9701_c0_g1,TRINITY_DN9198_c1_g6,TRINITY_DN9198_c1_g8,TRINITY_DN11159_c0_g1,TRINITY_DN15631_c0_g1,TRINITY_DN8855_c0_g1,TRINITY_DN9383_c0_g2,TRINITY_DN9363_c0_g6,TRINITY_DN13527_c0_g1,TRINITY_DN2604_c0_g1,TRINITY_DN10213_c0_g1,TRINITY_DN18071_c0_g1,TRINITY_DN8877_c0_g6,TRINITY_DN7927…
Organismal Systems	Immune system	144	TRINITY_DN5252_c0_g1,TRINITY_DN1806_c0_g1,TRINITY_DN7691_c0_g1,TRINITY_DN9396_c0_g3,TRINITY_DN14174_c0_g1,TRINITY_DN9396_c0_g5,TRINITY_DN5452_c0_g1,TRINITY_DN9103_c2_g5,TRINITY_DN8846_c0_g1,TRINITY_DN5119_c0_g1,TRINITY_DN9005_c0_g10,TRINITY_DN16214_c0_g1,TRINITY_DN5561_c0_g2,TRINITY_DN5561_c0_g1,TRINITY_DN18214_c0_g1,TRINITY_DN7358_c0_g1,TRINITY_DN9701_c0_g1,TRINITY_DN5747_c0_g1,TRINITY_DN5744_c0…
Organismal Systems	Nervous system	92	TRINITY_DN8807_c0_g1,TRINITY_DN16735_c0_g1,TRINITY_DN7295_c0_g1,TRINITY_DN12826_c0_g1,TRINITY_DN7691_c0_g1,TRINITY_DN14711_c0_g1,TRINITY_DN15631_c0_g1,TRINITY_DN6085_c0_g1,TRINITY_DN8979_c0_g3,TRINITY_DN8349_c0_g1,TRINITY_DN9363_c0_g6,TRINITY_DN9701_c0_g1,TRINITY_DN2604_c0_g1,TRINITY_DN17177_c0_g1,TRINITY_DN8863_c1_g5,TRINITY_DN15881_c0_g1,TRINITY_DN8877_c0_g6,TRINITY_DN12510_c0_g1,TRINITY_DN5452…
Organismal Systems	Sensory system	22	TRINITY_DN8720_c3_g1,TRINITY_DN4520_c0_g1,TRINITY_DN7691_c0_g1,TRINITY_DN9396_c0_g3,TRINITY_DN10187_c0_g1,TRINITY_DN9396_c0_g5,TRINITY_DN8672_c0_g3,TRINITY_DN12267_c0_g1,TRINITY_DN11286_c0_g1,TRINITY_DN9701_c0_g1,TRINITY_DN10213_c0_g1,TRINITY_DN15299_c0_g1,TRINITY_DN15881_c0_g1,TRINITY_DN7821_c0_g1,TRINITY_DN6576_c0_g2,TRINITY_DN6576_c0_g3,TRINITY_DN6576_c0_g1,TRINITY_DN11930_c0_g1,TRINITY_DN1983…
